# Supplementary material for: Geographic clustering and population structures of Campylobacter jejuni and Campylobacter coli in South and Southeast Asian poultry systems
Source: Microb Genom. 2026 May 7;12(5):001706. doi: 10.1099/mgen.0.001706 (PMC13152252; doi:10.1099/mgen.0.001706)
Supplement: Uncited Supplementary Material 2. [file mgen-12-01706-s002.xlsx]

## Sheet: Table_S1
cluster	Country	Species_Name	Strain name	City	Site_description	Poultry Type	Date	ST	This_study	clonal_complex	aspA	glnA	gltA	glyA	pgm	tkt	uncA	N50 (bp)	N75 (bp)	L50	L75	Largest contig (bp)	Genome size (bp)	Marker lineage	Completeness (%)	Contamination (%)	Strain heterogeneity	No of contigs	GC (%)	Biosample Accession	Bioproject Accession	Assembly Accession	Assembly Name
10	Bangladesh	Campylobacter jejuni	BF20119CS	Bogura	Market	Sonali	2021-12-30	14638	Yes		9	114	4	62	4	5	6	298911	178126	2	4	554133	1672834	g__Campylobacter (UID3076)	99.57	0.11	0	18	30.3	SAMN46854388	PRJNA1224230	GCA_050965265.1	ASM5096526v1
16	Bangladesh	Campylobacter coli	BF52301CS	Chattogram	Farm	Exotic broiler	2021-09-29	3236		ST-828 complex	33	39	30	140	104	206	17	219927	216073	4	6	413964	1840587	g__Campylobacter (UID3076)	99.09	0.11	0	20	31	SAMN46854420	PRJNA1224230	GCA_050964625.1	ASM5096462v1
20	Bangladesh	Campylobacter coli	BF52405CS	Chattogram	Farm	Exotic broiler	2021-09-28	872		ST-828 complex	33	39	30	82	113	44	17	218516	162586	3	5	442594	1652269	g__Campylobacter (UID3076)	99.44	0.19	0	15	31.4	SAMN46854421	PRJNA1224230	GCA_050964605.1	ASM5096460v1
16	Bangladesh	Campylobacter coli	BF52603CS	Chattogram	Farm	Exotic broiler	2021-09-02	14611	Yes		33	195	30	82	113	43	17	385710	265517	3	4	449776	1783001	g__Campylobacter (UID3076)	99.44	0.11	0	19	31.1	SAMN46854422	PRJNA1224230	GCA_050964585.1	ASM5096458v1
16	Bangladesh	Campylobacter coli	BF52604CS	Chattogram	Farm	Exotic broiler	2021-09-02	3236		ST-828 complex	33	39	30	140	104	206	17	166956	107477	4	7	418638	1836617	g__Campylobacter (UID3076)	99.09	0.11	0	37	31	SAMN46854423	PRJNA1224230	GCA_050964565.1	ASM5096456v1
16	Bangladesh	Campylobacter coli	BF52904CS	Chattogram	Farm	Exotic broiler	2021-10-06	828		ST-828 complex	33	39	30	82	104	43	17	216956	175890	3	5	632793	1789203	g__Campylobacter (UID3076)	99.43	0.11	0	27	31.1	SAMN46854424	PRJNA1224230	GCA_050964545.1	ASM5096454v1
16	Bangladesh	Campylobacter coli	BF52905CS	Chattogram	Farm	Exotic broiler	2021-10-06	828		ST-828 complex	33	39	30	82	104	43	17	216955	130453	3	6	506204	1782859	g__Campylobacter (UID3076)	99.43	0.11	0	31	31.1	SAMN46854425	PRJNA1224230	GCA_050964525.1	ASM5096452v1
7	Bangladesh	Campylobacter jejuni	BF54102CS	Bogura	Farm	Exotic broiler	2022-01-02	11372		ST-607 complex	469	2	5	10	11	3	1	219868	103155	4	7	320687	1815797	g__Campylobacter (UID3076)	99.47	0.18	0	37	30.2	SAMN46854389	PRJNA1224230	GCA_050965285.1	ASM5096528v1
7	Bangladesh	Campylobacter jejuni	BF54103CS	Bogura	Farm	Exotic broiler	2022-01-02	11372		ST-607 complex	469	2	5	10	11	3	1	217580	100798	4	8	320686	1851871	g__Campylobacter (UID3076)	99.47	0.18	0	38	30.3	SAMN46854390	PRJNA1224230	GCA_050965245.1	ASM5096524v1
18	Bangladesh	Campylobacter coli	BF54301CS	Bogura	Farm	Exotic broiler	2021-11-10	1628		ST-828 complex	33	39	30	79	104	206	17	207935	129276	3	6	418503	1670765	g__Campylobacter (UID3076)	99.37	0.11	0	15	31.4	SAMN46854391	PRJNA1224230	GCA_050965225.1	ASM5096522v1
18	Bangladesh	Campylobacter coli	BF54302CS	Bogura	Farm	Exotic broiler	2021-11-10	1628		ST-828 complex	33	39	30	79	104	206	17	177758	120363	3	6	418502	1688910	g__Campylobacter (UID3076)	99.37	0.11	0	16	31.3	SAMN46854392	PRJNA1224230	GCA_050965205.1	ASM5096520v1
18	Bangladesh	Campylobacter coli	BF54303CS	Bogura	Farm	Exotic broiler	2021-11-10	1628		ST-828 complex	33	39	30	79	104	206	17	177759	120363	3	6	418504	1688589	g__Campylobacter (UID3076)	99.37	0.11	0	17	31.3	SAMN46854393	PRJNA1224230	GCA_050965175.1	ASM5096517v1
18	Bangladesh	Campylobacter coli	BF54305CS	Bogura	Farm	Exotic broiler	2021-11-10	1628		ST-828 complex	33	39	30	79	104	206	17	264413	162603	2	4	795847	1699295	g__Campylobacter (UID3076)	99.37	0.11	0	9	31.3	SAMN46854394	PRJNA1224230	GCA_050965145.1	ASM5096514v1
14	Bangladesh	Campylobacter jejuni	BF54404CS	Bogura	Farm	Exotic broiler	2022-01-04	-			9	~2	2	2	11	5	6	336563	148473	2	5	545829	1720630	g__Campylobacter (UID3076)	99.57	0.15	0	21	30.3	SAMN46854395	PRJNA1224230	GCA_050965125.1	ASM5096512v1
12	Bangladesh	Campylobacter jejuni	BF56604CS	Cumilla	Farm	Exotic broiler	2021-12-13	10709		ST-353 complex	9	2	5	2	10	3	6	122579	103002	5	9	236128	1678916	g__Campylobacter (UID3076)	99.57	0.11	0	23	30.3	SAMN46854548	PRJNA1224230	GCA_050962025.1	ASM5096202v1
18	Bangladesh	Campylobacter coli	BF60102CS	Dhaka	Farm	Sonali	2021-09-13	1628		ST-828 complex	33	39	30	79	104	206	17	163406	130548	4	7	455180	1819149	g__Campylobacter (UID3076)	99.44	0.11	0	28	31.1	SAMN46854564	PRJNA1224230	GCA_050961685.1	ASM5096168v1
42	Bangladesh	Campylobacter coli	BF60105CS	Dhaka	Farm	Sonali	2021-09-13	1055		ST-828 complex	33	39	30	82	104	47	17	163483	80655	3	7	595712	1897480	g__Campylobacter (UID3076)	99.44	0.11	0	39	30.9	SAMN46854565	PRJNA1224230	GCA_050961665.1	ASM5096166v1
16	Bangladesh	Campylobacter coli	BF60201CS	Dhaka	Farm	Sonali	2021-09-18	828		ST-828 complex	33	39	30	82	104	43	17	163872	109750	4	8	390232	1865534	g__Campylobacter (UID3076)	99.37	0.11	0	35	31	SAMN46854566	PRJNA1224230	GCA_050961645.1	ASM5096164v1
16	Bangladesh	Campylobacter coli	BF60204CS	Dhaka	Farm	Sonali	2021-09-18	828		ST-828 complex	33	39	30	82	104	43	17	163761	110241	4	8	403460	1870051	g__Campylobacter (UID3076)	99.37	0.11	0	33	31	SAMN46854567	PRJNA1224230	GCA_050961625.1	ASM5096162v1
6	Bangladesh	Campylobacter jejuni	BF60205CS	Dhaka	Farm	Sonali	2021-09-18	5664		ST-354 complex	8	30	2	2	11	12	6	252732	151151	3	6	321789	1695895	g__Campylobacter (UID3076)	99.53	0.15	0	16	30.4	SAMN46854568	PRJNA1224230	GCA_050961595.1	ASM5096159v1
31	Bangladesh	Campylobacter coli	BF60503CS	Dhaka	Farm	Sonali	2022-01-05	872		ST-828 complex	33	39	30	82	113	44	17	143659	106886	6	9	229756	1880570	g__Campylobacter (UID3076)	99.37	0.11	0	26	31	SAMN46854569	PRJNA1224230	GCA_050961565.1	ASM5096156v1
20	Bangladesh	Campylobacter coli	BF60801CS	Dhaka	Farm	Sonali	2021-09-15	872		ST-828 complex	33	39	30	82	113	44	17	173273	129951	4	6	390806	1774024	g__Campylobacter (UID3076)	99.44	0.19	0	32	31	SAMN46854570	PRJNA1224230	GCA_050961545.1	ASM5096154v1
20	Bangladesh	Campylobacter coli	BF60803CS	Dhaka	Farm	Sonali	2021-09-15	872		ST-828 complex	33	39	30	82	113	44	17	1680541	1680541	1	1	1680541	1828355	g__Campylobacter (UID3076)	99.44	0.19	0	3	31	SAMN46854571	PRJNA1224230	GCA_050961505.1	ASM5096150v1
20	Bangladesh	Campylobacter coli	BF60804CS	Dhaka	Farm	Sonali	2021-09-15	872		ST-828 complex	33	39	30	82	113	44	17	218978	129951	3	6	390809	1736330	g__Campylobacter (UID3076)	99.32	0.19	0	30	31.1	SAMN46854572	PRJNA1224230	GCA_050961525.1	ASM5096152v1
18	Bangladesh	Campylobacter coli	BF61103CS	Dhaka	Farm	Sonali	2021-09-16	832		ST-828 complex	33	39	30	79	113	43	17	214603	131066	3	6	447154	1777182	g__Campylobacter (UID3076)	99.37	0.2	0	28	31.1	SAMN46854573	PRJNA1224230	GCA_050961485.1	ASM5096148v1
16	Bangladesh	Campylobacter coli	BF61601CS	Dhaka	Farm	Sonali	2021-09-19	829		ST-828 complex	33	39	30	82	113	43	17	378476	216646	2	4	639881	1804000	g__Campylobacter (UID3076)	99.37	0.11	0	20	31.1	SAMN46854574	PRJNA1224230	GCA_050961465.1	ASM5096146v1
16	Bangladesh	Campylobacter coli	BF61605CS	Dhaka	Farm	Sonali	2021-09-19	3236		ST-828 complex	33	39	30	140	104	206	17	205815	106418	3	7	486996	1839812	g__Campylobacter (UID3076)	99.09	0.11	0	36	31	SAMN46854575	PRJNA1224230	GCA_050961445.1	ASM5096144v1
16	Bangladesh	Campylobacter coli	BF61901CS	Dhaka	Farm	Sonali	2021-09-14	829		ST-828 complex	33	39	30	82	113	43	17	256518	174523	2	4	742055	1799595	g__Campylobacter (UID3076)	99.44	0.11	0	21	31.1	SAMN46854576	PRJNA1224230	GCA_050961425.1	ASM5096142v1
18	Bangladesh	Campylobacter coli	BF61903CS	Dhaka	Farm	Sonali	2021-09-14	-			33	39	30	79	~104	206	17	213457	162565	3	5	419923	1649470	g__Campylobacter (UID3076)	99.37	0.11	0	18	31.4	SAMN46854577	PRJNA1224230	GCA_050961405.1	ASM5096140v1
1	Bangladesh	Campylobacter jejuni	BF62001CS	Dhaka	Farm	Sonali	2022-01-06	14639	Yes		2	61	4	62	312	7	23	281951	149061	2	5	612952	1711256	g__Campylobacter (UID3076)	99.29	0.11	0	13	30.5	SAMN46854578	PRJNA1224230	GCA_050961385.1	ASM5096138v1
1	Bangladesh	Campylobacter jejuni	BF62003CS	Dhaka	Farm	Sonali	2022-01-06	14639	Yes		2	61	4	62	312	7	23	281951	104849	2	5	612947	1708610	g__Campylobacter (UID3076)	99.29	0.11	0	18	30.5	SAMN46854579	PRJNA1224230	GCA_050961365.1	ASM5096136v1
1	Bangladesh	Campylobacter jejuni	BF62004CS	Dhaka	Farm	Sonali	2022-01-06	14639	Yes		2	61	4	62	312	7	23	281951	105009	2	5	612949	1705714	g__Campylobacter (UID3076)	99.29	0.11	0	16	30.5	SAMN46854580	PRJNA1224230	GCA_050961345.1	ASM5096134v1
16	Bangladesh	Campylobacter coli	BF62204CS	Chattogram	Farm	Sonali	2021-09-26	3236		ST-828 complex	33	39	30	140	104	206	17	167038	106181	4	7	420442	1786827	g__Campylobacter (UID3076)	99.09	0.11	0	37	31.1	SAMN46854426	PRJNA1224230	GCA_050964505.1	ASM5096450v1
16	Bangladesh	Campylobacter coli	BF62302CS	Chattogram	Farm	Sonali	2021-09-27	829		ST-828 complex	33	39	30	82	113	43	17	216652	111518	4	7	342525	1865499	g__Campylobacter (UID3076)	99.37	0.11	0	39	31	SAMN46854427	PRJNA1224230	GCA_050964485.1	ASM5096448v1
18	Bangladesh	Campylobacter coli	BF62401CS	Chattogram	Farm	Sonali	2021-08-31	10831		ST-828 complex	33	39	30	140	104	43	17	264329	215904	2	3	844213	1748860	g__Campylobacter (UID3076)	99.37	0.11	0	27	31.1	SAMN46854428	PRJNA1224230	GCA_050964465.1	ASM5096446v1
18	Bangladesh	Campylobacter coli	BF62402CS	Chattogram	Farm	Sonali	2021-08-31	10831		ST-828 complex	33	39	30	140	104	43	17	985435	215904	1	3	985435	1789191	g__Campylobacter (UID3076)	99.37	0.11	0	28	31.1	SAMN46854429	PRJNA1224230	GCA_050964445.1	ASM5096444v1
37	Bangladesh	Campylobacter coli	BF62503CS	Chattogram	Farm	Sonali	2021-10-04	1543		ST-828 complex	33	66	30	82	113	43	17	224293	175855	3	5	566388	1702514	g__Campylobacter (UID3076)	99.44	0.11	0	14	31.3	SAMN46854430	PRJNA1224230	GCA_050964425.1	ASM5096442v1
16	Bangladesh	Campylobacter coli	BF62505CS	Chattogram	Farm	Sonali	2021-10-04	828		ST-828 complex	33	39	30	82	104	43	17	216514	131377	3	6	416021	1741779	g__Campylobacter (UID3076)	99.37	0.11	0	30	31.1	SAMN46854431	PRJNA1224230	GCA_050964405.1	ASM5096440v1
18	Bangladesh	Campylobacter coli	BF62601CS	Chattogram	Farm	Sonali	2021-09-06	1628		ST-828 complex	33	39	30	79	104	206	17	162602	114492	5	8	281857	1757135	g__Campylobacter (UID3076)	99.37	0.11	0	21	31.2	SAMN46854432	PRJNA1224230	GCA_050964385.1	ASM5096438v1
16	Bangladesh	Campylobacter coli	BF62703CS	Chattogram	Farm	Sonali	2021-09-07	828		ST-828 complex	33	39	30	82	104	43	17	146041	107995	5	9	280278	1867576	g__Campylobacter (UID3076)	99.43	0.11	0	55	30.9	SAMN46854433	PRJNA1224230	GCA_050964365.1	ASM5096436v1
16	Bangladesh	Campylobacter coli	BF62802CS	Chattogram	Farm	Sonali	2021-11-23	1055		ST-828 complex	33	39	30	82	104	47	17	137547	100177	5	9	424566	1871474	g__Campylobacter (UID3076)	99.37	0.11	0	59	31	SAMN46854434	PRJNA1224230	GCA_050964325.1	ASM5096432v1
16	Bangladesh	Campylobacter coli	BF62803CS	Chattogram	Farm	Sonali	2021-11-23	1055		ST-828 complex	33	39	30	82	104	47	17	137547	83389	5	9	424568	1872302	g__Campylobacter (UID3076)	99.37	0.11	0	59	31	SAMN46854435	PRJNA1224230	GCA_050964345.1	ASM5096434v1
16	Bangladesh	Campylobacter coli	BF62804CS	Chattogram	Farm	Sonali	2021-11-23	1055		ST-828 complex	33	39	30	82	104	47	17	15612	9354	31	66	100455	1821706	g__Campylobacter (UID3076)	97.53	0.47	0	173	31	SAMN46854436	PRJNA1224230	GCA_050964305.1	ASM5096430v1
16	Bangladesh	Campylobacter coli	BF62805CS	Chattogram	Farm	Sonali	2021-11-23	1055		ST-828 complex	33	39	30	82	104	47	17	137547	100177	5	9	424568	1872377	g__Campylobacter (UID3076)	99.37	0.11	0	58	31	SAMN46854437	PRJNA1224230	GCA_050964285.1	ASM5096428v1
16	Bangladesh	Campylobacter coli	BF63001CS	Chattogram	Farm	Sonali	2021-11-29	3236		ST-828 complex	33	39	30	140	104	206	17	186747	130490	4	7	344382	1821888	g__Campylobacter (UID3076)	99.09	0.11	0	31	31	SAMN46854438	PRJNA1224230	GCA_050964265.1	ASM5096426v1
16	Bangladesh	Campylobacter coli	BF63002CS	Chattogram	Farm	Sonali	2021-11-29	828		ST-828 complex	33	39	30	82	104	43	17	163293	130440	4	7	319517	1806441	g__Campylobacter (UID3076)	99.37	0.11	0	32	31	SAMN46854439	PRJNA1224230	GCA_050964225.1	ASM5096422v1
16	Bangladesh	Campylobacter coli	BF63003CS	Chattogram	Farm	Sonali	2021-11-29	3236		ST-828 complex	33	39	30	140	104	206	17	144284	81324	4	8	420437	1815193	g__Campylobacter (UID3076)	99.09	0.11	0	38	31.1	SAMN46854440	PRJNA1224230	GCA_050964205.1	ASM5096420v1
16	Bangladesh	Campylobacter coli	BF63004CS	Chattogram	Farm	Sonali	2021-11-29	828		ST-828 complex	33	39	30	82	104	43	17	163293	130440	4	7	319517	1806435	g__Campylobacter (UID3076)	99.37	0.11	0	32	31	SAMN46854441	PRJNA1224230	GCA_050964185.1	ASM5096418v1
16	Bangladesh	Campylobacter coli	BF63101CS	Chattogram	Farm	Sonali	2021-11-25	-			33	39	30	82	104	43	~17	145200	107995	5	9	308934	1858152	g__Campylobacter (UID3076)	99.37	0.11	0	41	31	SAMN46854442	PRJNA1224230	GCA_050964165.1	ASM5096416v1
6	Bangladesh	Campylobacter jejuni	BF63102CS	Chattogram	Farm	Sonali	2021-11-25	12265		ST-354 complex	8	2	2	2	11	12	6	285699	179406	3	5	321801	1704698	g__Campylobacter (UID3076)	99.53	0.11	0	15	30.3	SAMN46854443	PRJNA1224230	GCA_050964125.1	ASM5096412v1
16	Bangladesh	Campylobacter coli	BF63105CS	Chattogram	Farm	Sonali	2021-11-25	10831		ST-828 complex	33	39	30	140	104	43	17	219977	106182	3	7	420445	1822859	g__Campylobacter (UID3076)	99.09	0.11	0	36	31	SAMN46854444	PRJNA1224230	GCA_050964145.1	ASM5096414v1
18	Bangladesh	Campylobacter coli	BF64302CS	Bogura	Farm	Sonali	2021-11-09	902		ST-828 complex	33	39	30	79	104	43	17	206731	106766	4	7	381088	1785966	g__Campylobacter (UID3076)	99.37	0.2	0	36	31.1	SAMN46854396	PRJNA1224230	GCA_050965105.1	ASM5096510v1
18	Bangladesh	Campylobacter coli	BF64303CS	Bogura	Farm	Sonali	2021-11-09	1628		ST-828 complex	33	39	30	79	104	206	17	177846	120075	3	6	420539	1685831	g__Campylobacter (UID3076)	99.37	0.11	0	18	31.3	SAMN46854397	PRJNA1224230	GCA_050965085.1	ASM5096508v1
16	Bangladesh	Campylobacter coli	BF64304CS	Bogura	Farm	Sonali	2021-11-09	3236		ST-828 complex	33	39	30	140	104	206	17	205893	106182	4	8	279929	1824675	g__Campylobacter (UID3076)	99.09	0.11	0	37	31	SAMN46854398	PRJNA1224230	GCA_050965065.1	ASM5096506v1
16	Bangladesh	Campylobacter coli	BF64305CS	Bogura	Farm	Sonali	2021-11-09	3236		ST-828 complex	33	39	30	140	104	206	17	205893	106182	4	8	279928	1821553	g__Campylobacter (UID3076)	99.09	0.11	0	38	31	SAMN46854399	PRJNA1224230	GCA_050965045.1	ASM5096504v1
18	Bangladesh	Campylobacter coli	BF64502CS	Bogura	Farm	Sonali	2021-11-08	1628		ST-828 complex	33	39	30	79	104	206	17	223967	130404	3	6	422051	1683972	g__Campylobacter (UID3076)	99.37	0.11	0	18	31.3	SAMN46854400	PRJNA1224230	GCA_050965025.1	ASM5096502v1
18	Bangladesh	Campylobacter coli	BF64503CS	Bogura	Farm	Sonali	2021-11-08	1628		ST-828 complex	33	39	30	79	104	206	17	173325	105220	4	7	275892	1682027	g__Campylobacter (UID3076)	99.37	0.11	0	21	31.4	SAMN46854401	PRJNA1224230	GCA_050965005.1	ASM5096500v1
18	Bangladesh	Campylobacter coli	BF64504CS	Bogura	Farm	Sonali	2021-11-08	1628		ST-828 complex	33	39	30	79	104	206	17	223705	130404	3	6	422050	1683417	g__Campylobacter (UID3076)	99.37	0.11	0	18	31.3	SAMN46854402	PRJNA1224230	GCA_050964985.1	ASM5096498v1
21	Bangladesh	Campylobacter coli	BF66101CS	Cumilla	Farm	Sonali	2021-12-12	872		ST-828 complex	33	39	30	82	113	44	17	283529	106618	3	6	348265	1707570	g__Campylobacter (UID3076)	99.44	0.26	0	20	31.3	SAMN46854549	PRJNA1224230	GCA_050961985.1	ASM5096198v1
18	Bangladesh	Campylobacter coli	BF66102CS	Cumilla	Farm	Sonali	2021-12-12	902		ST-828 complex	33	39	30	79	104	43	17	141059	106766	5	8	264843	1796151	g__Campylobacter (UID3076)	99.37	0.2	0	34	31.1	SAMN46854550	PRJNA1224230	GCA_050961965.1	ASM5096196v1
13	Bangladesh	Campylobacter jejuni	BF66501CS	Cumilla	Farm	Sonali	2021-12-14	3745		ST-460 complex	24	30	255	2	89	59	6	180932	103921	3	5	543557	1706727	g__Campylobacter (UID3076)	99.52	0.15	0	24	30.3	SAMN46854551	PRJNA1224230	GCA_050961945.1	ASM5096194v1
13	Bangladesh	Campylobacter jejuni	BF66502CS	Cumilla	Farm	Sonali	2021-12-14	3745		ST-460 complex	24	30	255	2	89	59	6	180932	148021	3	5	543559	1706901	g__Campylobacter (UID3076)	99.32	0.15	0	21	30.3	SAMN46854552	PRJNA1224230	GCA_050961925.1	ASM5096192v1
13	Bangladesh	Campylobacter jejuni	BF66505CS	Cumilla	Farm	Sonali	2021-12-14	3745		ST-460 complex	24	30	255	2	89	59	6	180932	103922	3	5	543558	1705463	g__Campylobacter (UID3076)	99.52	0.15	0	23	30.3	SAMN46854553	PRJNA1224230	GCA_050961885.1	ASM5096188v1
16	Bangladesh	Campylobacter coli	BF66601CS	Cumilla	Farm	Sonali	2021-12-13	1770		ST-828 complex	33	39	30	82	104	206	17	132251	78555	6	11	276649	1899111	g__Campylobacter (UID3076)	99.44	0.11	0	64	30.9	SAMN46854554	PRJNA1224230	GCA_050961905.1	ASM5096190v1
31	Bangladesh	Campylobacter coli	BF66603CS	Cumilla	Farm	Sonali	2021-12-13	872		ST-828 complex	33	39	30	82	113	44	17	144187	106897	4	8	414875	1848455	g__Campylobacter (UID3076)	99.44	0.11	0	56	30.9	SAMN46854555	PRJNA1224230	GCA_050961865.1	ASM5096186v1
16	Bangladesh	Campylobacter coli	BF66605CS	Cumilla	Farm	Sonali	2021-12-13	1770		ST-828 complex	33	39	30	82	104	206	17	135023	85495	6	10	276648	1896636	g__Campylobacter (UID3076)	99.44	0.11	0	58	30.9	SAMN46854556	PRJNA1224230	GCA_050961825.1	ASM5096182v1
17	Bangladesh	Campylobacter coli	BF68604CS	Jashore	Farm	Sonali	2021-09-23	1585		ST-828 complex	33	39	30	82	189	43	17	213257	130027	3	6	380962	1635239	g__Campylobacter (UID3076)	99.37	0.11	0	15	31.4	SAMN46854584	PRJNA1224230	GCA_050961265.1	ASM5096126v1
18	Bangladesh	Campylobacter coli	BF69505CS	Bogura	Farm	Sonali	2021-11-08	1628		ST-828 complex	33	39	30	79	104	206	17	223703	130404	3	6	422050	1685189	g__Campylobacter (UID3076)	99.37	0.11	0	17	31.3	SAMN46854403	PRJNA1224230	GCA_050964965.1	ASM5096496v1
20	Bangladesh	Campylobacter coli	BM01535CS	Dhaka	Market	Desi	2021-10-10	872		ST-828 complex	33	39	30	82	113	44	17	215788	163684	3	5	425282	1627069	g__Campylobacter (UID3076)	97.71	0.19	0	17	31.4	SAMN46854581	PRJNA1224230	GCA_050961325.1	ASM5096132v1
12	Bangladesh	Campylobacter jejuni	BM10101CS	Chattogram	Market	Exotic broiler	2021-11-22	14642	Yes		24	2	2	2	799	289	1	223850	155473	4	6	303836	1697060	g__Campylobacter (UID3076)	99.57	0.18	0	31	30.2	SAMN46854445	PRJNA1224230	GCA_050964105.1	ASM5096410v1
3	Bangladesh	Campylobacter jejuni	BM10102CS	Chattogram	Market	Exotic broiler	2021-11-22	14643	Yes		9	17	5	53	312	541	6	106279	81316	4	8	479262	1715090	g__Campylobacter (UID3076)	99.38	0.11	0	31	30.4	SAMN46854446	PRJNA1224230	GCA_050964085.1	ASM5096408v1
16	Bangladesh	Campylobacter coli	BM10117CS	Chattogram	Market	Sonali	2021-11-22	828		ST-828 complex	33	39	30	82	104	43	17	292084	130221	3	6	420429	1856417	g__Campylobacter (UID3076)	99.37	0.11	0	28	31	SAMN46854447	PRJNA1224230	GCA_050964065.1	ASM5096406v1
16	Bangladesh	Campylobacter coli	BM10118CS	Chattogram	Market	Sonali	2021-11-22	828		ST-828 complex	33	39	30	82	104	43	17	163293	130440	4	7	319596	1806129	g__Campylobacter (UID3076)	99.37	0.11	0	32	31	SAMN46854448	PRJNA1224230	GCA_050964045.1	ASM5096404v1
16	Bangladesh	Campylobacter coli	BM10119CS	Chattogram	Market	Sonali	2021-11-22	1770		ST-828 complex	33	39	30	82	104	206	17	115807	67837	6	11	219779	1870595	g__Campylobacter (UID3076)	99.09	0.11	0	53	31	SAMN46854449	PRJNA1224230	GCA_050964025.1	ASM5096402v1
16	Bangladesh	Campylobacter coli	BM10120CS	Chattogram	Market	Sonali	2021-11-22	12243		ST-828 complex	33	39	103	140	104	206	17	53051	40614	11	20	137018	1787346	g__Campylobacter (UID3076)	99.09	0.11	0	59	31.2	SAMN46854450	PRJNA1224230	GCA_050964005.1	ASM5096400v1
16	Bangladesh	Campylobacter coli	BM10133CS	Chattogram	Market	Desi	2021-11-22	3236		ST-828 complex	33	39	30	140	104	206	17	162411	106177	4	7	379493	1731027	g__Campylobacter (UID3076)	99.09	0.11	0	35	31.1	SAMN46854451	PRJNA1224230	GCA_050963985.1	ASM5096398v1
31	Bangladesh	Campylobacter coli	BM10134CS	Chattogram	Market	Desi	2021-11-22	872		ST-828 complex	33	39	30	82	113	44	17	217364	113050	3	6	415229	1775250	g__Campylobacter (UID3076)	99.37	0.11	0	31	31.1	SAMN46854452	PRJNA1224230	GCA_050963965.1	ASM5096396v1
21	Bangladesh	Campylobacter coli	BM10201CS	Chattogram	Market	Exotic broiler	2021-09-25	872		ST-828 complex	33	39	30	82	113	44	17	244591	106674	3	6	391724	1705730	g__Campylobacter (UID3076)	99.44	0.19	0	22	31.4	SAMN46854453	PRJNA1224230	GCA_050963945.1	ASM5096394v1
16	Bangladesh	Campylobacter coli	BM10205CS	Chattogram	Market	Exotic broiler	2021-09-25	3236		ST-828 complex	33	39	30	140	104	206	17	6979	3692	77	157	20508	1644654	g__Campylobacter (UID3076)	94.1	0.27	0	345	31.5	SAMN46854454	PRJNA1224230	GCA_050963925.1	ASM5096392v1
16	Bangladesh	Campylobacter coli	BM10216CS	Chattogram	Market	Sonali	2021-09-25	9442		ST-828 complex	33	39	30	140	104	44	17	1715963	1715963	1	1	1715963	1900430	g__Campylobacter (UID3076)	99.09	2.32	93.75	23	30.9	SAMN46854455	PRJNA1224230	GCA_050963885.1	ASM5096388v1
17	Bangladesh	Campylobacter coli	BM10217CS	Chattogram	Market	Sonali	2021-09-25	14612	Yes		33	2	30	82	113	47	17	255364	130964	3	6	403225	1834587	g__Campylobacter (UID3076)	99.44	0.11	0	29	31	SAMN46854456	PRJNA1224230	GCA_050963905.1	ASM5096390v1
16	Bangladesh	Campylobacter coli	BM10218CS	Chattogram	Market	Sonali	2021-09-25	3236		ST-828 complex	33	39	30	140	104	206	17	167039	106181	4	8	281532	1788290	g__Campylobacter (UID3076)	99.09	0.11	0	39	31.1	SAMN46854457	PRJNA1224230	GCA_050963865.1	ASM5096386v1
16	Bangladesh	Campylobacter coli	BM10301CS	Chattogram	Market	Exotic broiler	2021-09-08	3236		ST-828 complex	33	39	30	140	104	206	17	162397	110692	4	7	414400	1770779	g__Campylobacter (UID3076)	99.09	0.11	0	31	31.1	SAMN46854458	PRJNA1224230	GCA_050963845.1	ASM5096384v1
21	Bangladesh	Campylobacter coli	BM10305CS	Chattogram	Market	Exotic broiler	2021-09-08	872		ST-828 complex	33	39	30	82	113	44	17	175882	106558	3	6	426971	1680051	g__Campylobacter (UID3076)	99.44	0.19	0	20	31.4	SAMN46854459	PRJNA1224230	GCA_050963825.1	ASM5096382v1
16	Bangladesh	Campylobacter coli	BM10317CS	Chattogram	Market	Sonali	2021-09-08	3236		ST-828 complex	33	39	30	140	104	206	17	186865	111528	4	7	384338	1823865	g__Campylobacter (UID3076)	99.09	0.11	0	28	31	SAMN46854460	PRJNA1224230	GCA_050963805.1	ASM5096380v1
16	Bangladesh	Campylobacter coli	BM10405CS	Chattogram	Market	Exotic broiler	2021-08-29	10345		ST-828 complex	33	39	30	140	113	206	17	264493	143117	3	5	435097	1804289	g__Campylobacter (UID3076)	99.09	0.11	0	27	31	SAMN46854461	PRJNA1224230	GCA_050963785.1	ASM5096378v1
16	Bangladesh	Campylobacter coli	BM10418cs	Chattogram	Market	Sonali	2021-08-29	3236		ST-828 complex	33	39	30	140	104	206	17	167016	130544	4	7	420483	1891726	g__Campylobacter (UID3076)	99.09	0.11	0	42	30.9	SAMN46854462	PRJNA1224230	GCA_050963765.1	ASM5096376v1
16	Bangladesh	Campylobacter coli	BM10503CS	Chattogram	Market	Exotic broiler	2021-10-02	1055		ST-828 complex	33	39	30	82	104	47	17	137182	111555	5	9	403554	1855889	g__Campylobacter (UID3076)	99.37	0.11	0	40	31.1	SAMN46854463	PRJNA1224230	GCA_050963745.1	ASM5096374v1
16	Bangladesh	Campylobacter coli	BM10504CS	Chattogram	Market	Exotic broiler	2021-10-02	1055		ST-828 complex	33	39	30	82	104	47	17	144145	106788	4	8	388210	1848387	g__Campylobacter (UID3076)	99.37	0.11	0	42	31.1	SAMN46854464	PRJNA1224230	GCA_050963725.1	ASM5096372v1
16	Bangladesh	Campylobacter coli	BM10518CS	Chattogram	Market	Sonali	2021-10-02	-			33	39	30	82	104	43	~17	119837	60872	6	11	282277	1847263	g__Campylobacter (UID3076)	99.37	0.11	0	42	31	SAMN46854465	PRJNA1224230	GCA_050963705.1	ASM5096370v1
20	Bangladesh	Campylobacter coli	BM10534CS	Chattogram	Market	Desi	2021-10-02	872		ST-828 complex	33	39	30	82	113	44	17	213339	128924	3	6	392461	1646614	g__Campylobacter (UID3076)	99.44	0.19	0	16	31.4	SAMN46854466	PRJNA1224230	GCA_050963685.1	ASM5096368v1
16	Bangladesh	Campylobacter coli	BM11132CS	Chattogram	Market	Desi	2021-09-01	3236		ST-828 complex	33	39	30	140	104	206	17	223653	162497	3	5	557170	1752310	g__Campylobacter (UID3076)	99.09	0.11	0	31	31.1	SAMN46854467	PRJNA1224230	GCA_050963665.1	ASM5096366v1
16	Bangladesh	Campylobacter coli	BM11216CS	Chattogram	Market	Sonali	2021-09-05	10345		ST-828 complex	33	39	30	140	113	206	17	144395	66129	4	9	380855	1751613	g__Campylobacter (UID3076)	99.09	0.11	0	35	31.2	SAMN46854468	PRJNA1224230	GCA_050963645.1	ASM5096364v1
16	Bangladesh	Campylobacter coli	BM11217CS	Chattogram	Market	Sonali	2021-09-05	3236		ST-828 complex	33	39	30	140	104	206	17	1724579	1724579	1	1	1724579	1820768	g__Campylobacter (UID3076)	99.09	0.11	0	4	31.2	SAMN46854469	PRJNA1224230	GCA_050963585.1	ASM5096358v1
16	Bangladesh	Campylobacter coli	BM11219CS	Chattogram	Market	Sonali	2021-09-05	3236		ST-828 complex	33	39	30	140	104	206	17	1681178	1681178	1	1	1681178	1687516	g__Campylobacter (UID3076)	99.09	0.11	0	2	31.5	SAMN46854470	PRJNA1224230	GCA_050963625.1	ASM5096362v1
16	Bangladesh	Campylobacter coli	BM11233CS	Chattogram	Market	Desi	2021-09-05	3236		ST-828 complex	33	39	30	140	104	206	17	188735	107015	4	7	388021	1846995	g__Campylobacter (UID3076)	99.09	0.11	0	33	31	SAMN46854471	PRJNA1224230	GCA_050963605.1	ASM5096360v1
17	Bangladesh	Campylobacter coli	BM11235CS	Chattogram	Market	Desi	2021-09-05	832		ST-828 complex	33	39	30	79	113	43	17	1706309	1706309	1	1	1706309	1861432	g__Campylobacter (UID3076)	99.37	0.11	0	7	31.1	SAMN46854472	PRJNA1224230	GCA_050963565.1	ASM5096356v1
16	Bangladesh	Campylobacter coli	BM11320CS	Chattogram	Market	Sonali	2021-10-28	1770		ST-828 complex	33	39	30	82	104	206	17	162559	106182	4	8	304242	1807052	g__Campylobacter (UID3076)	99.09	0.11	0	37	31	SAMN46854473	PRJNA1224230	GCA_050963545.1	ASM5096354v1
16	Bangladesh	Campylobacter coli	BM11432CS	Chattogram	Market	Desi	2021-10-03	3236		ST-828 complex	33	39	30	140	104	206	17	264438	216036	3	5	391739	1862726	g__Campylobacter (UID3076)	99.09	0.14	0	33	31	SAMN46854474	PRJNA1224230	GCA_050963525.1	ASM5096352v1
16	Bangladesh	Campylobacter coli	BM11435CS	Chattogram	Market	Desi	2021-10-03	1770		ST-828 complex	33	39	30	82	104	206	17	188644	106343	4	7	358753	1795439	g__Campylobacter (UID3076)	99.09	0.11	0	28	31	SAMN46854475	PRJNA1224230	GCA_050963505.1	ASM5096350v1
18	Bangladesh	Campylobacter coli	BM11516CS	Chattogram	Market	Sonali	2021-11-28	1628		ST-828 complex	33	39	30	79	104	206	17	162602	120400	4	7	281660	1689240	g__Campylobacter (UID3076)	99.37	0.11	0	19	31.3	SAMN46854476	PRJNA1224230	GCA_050963465.1	ASM5096346v1
20	Bangladesh	Campylobacter coli	BM11517CS	Chattogram	Market	Sonali	2021-11-28	872		ST-828 complex	33	39	30	82	113	44	17	218512	131911	3	6	392464	1699369	g__Campylobacter (UID3076)	99.44	0.19	0	16	31.4	SAMN46854477	PRJNA1224230	GCA_050963485.1	ASM5096348v1
16	Bangladesh	Campylobacter coli	BM11518CS	Chattogram	Market	Sonali	2021-11-28	828		ST-828 complex	33	39	30	82	104	43	17	221029	135758	2	5	769306	1876256	g__Campylobacter (UID3076)	99.37	0.11	0	24	31	SAMN46854478	PRJNA1224230	GCA_050963445.1	ASM5096344v1
20	Bangladesh	Campylobacter coli	BM11520CS	Chattogram	Market	Sonali	2021-11-28	872		ST-828 complex	33	39	30	82	113	44	17	218534	163278	3	5	481633	1699881	g__Campylobacter (UID3076)	99.44	0.19	0	16	31.4	SAMN46854479	PRJNA1224230	GCA_050963415.1	ASM5096341v1
37	Bangladesh	Campylobacter coli	BM11531CS	Chattogram	Market	Desi	2021-11-28	1543		ST-828 complex	33	66	30	82	113	43	17	277801	202168	2	4	565312	1677311	g__Campylobacter (UID3076)	99.44	0.11	0	12	31.3	SAMN46854480	PRJNA1224230	GCA_050963405.1	ASM5096340v1
18	Bangladesh	Campylobacter coli	BM11532CS	Chattogram	Market	Desi	2021-11-28	-			33	39	30	79	~104	206	17	224429	141426	3	5	494769	1650468	g__Campylobacter (UID3076)	99.37	0.11	0	17	31.4	SAMN46854481	PRJNA1224230	GCA_050963385.1	ASM5096338v1
31	Bangladesh	Campylobacter coli	BM11533CS	Chattogram	Market	Desi	2021-11-28	872		ST-828 complex	33	39	30	82	113	44	17	208894	131065	3	6	475920	1774083	g__Campylobacter (UID3076)	99.44	0.11	0	29	31.1	SAMN46854482	PRJNA1224230	GCA_050963325.1	ASM5096332v1
18	Bangladesh	Campylobacter coli	BM11534CS	Chattogram	Market	Desi	2021-11-28	14613	Yes		33	39	30	79	438	206	17	162635	132918	4	6	492569	1747432	g__Campylobacter (UID3076)	99.44	0.11	0	13	31.2	SAMN46854483	PRJNA1224230	GCA_050963345.1	ASM5096334v1
16	Bangladesh	Campylobacter coli	BM20104CS	Bogura	Market	Exotic broiler	2021-12-30	829		ST-828 complex	33	39	30	82	113	43	17	264437	163414	2	4	809367	1778953	g__Campylobacter (UID3076)	99.44	0.11	0	21	31.1	SAMN46854404	PRJNA1224230	GCA_050964945.1	ASM5096494v1
16	Bangladesh	Campylobacter coli	BM20116CS	Bogura	Market	Sonali	2021-12-30	3236		ST-828 complex	33	39	30	140	104	206	17	205894	130466	4	6	348573	1844898	g__Campylobacter (UID3076)	99.09	0.11	0	26	31	SAMN46854405	PRJNA1224230	GCA_050964925.1	ASM5096492v1
16	Bangladesh	Campylobacter coli	BM20118CS	Bogura	Market	Sonali	2021-12-30	3236		ST-828 complex	33	39	30	140	104	206	17	205794	111485	4	7	348248	1842662	g__Campylobacter (UID3076)	99.09	0.11	0	22	31	SAMN46854406	PRJNA1224230	GCA_050964905.1	ASM5096490v1
16	Bangladesh	Campylobacter coli	BM20119CS	Bogura	Market	Sonali	2021-12-30	3236		ST-828 complex	33	39	30	140	104	206	17	205794	106182	4	8	279926	1827504	g__Campylobacter (UID3076)	99.09	0.11	0	36	31	SAMN46854407	PRJNA1224230	GCA_050964885.1	ASM5096488v1
16	Bangladesh	Campylobacter coli	BM20120CS	Bogura	Market	Sonali	2021-12-30	828		ST-828 complex	33	39	30	82	104	43	17	221029	135758	2	5	767424	1875152	g__Campylobacter (UID3076)	99.37	0.11	0	25	31	SAMN46854408	PRJNA1224230	GCA_050964865.1	ASM5096486v1
39	Bangladesh	Campylobacter coli	BM20132CS	Bogura	Market	Desi	2021-12-30	829		ST-828 complex	33	39	30	82	113	43	17	222106	130134	3	6	432078	1755026	g__Campylobacter (UID3076)	99.44	0.11	0	27	31.1	SAMN46854409	PRJNA1224230	GCA_050964845.1	ASM5096484v1
16	Bangladesh	Campylobacter coli	BM20220CS	Bogura	Market	Sonali	2021-11-04	825		ST-828 complex	33	39	30	82	113	47	17	141172	114996	5	8	315044	1902100	g__Campylobacter (UID3076)	99.44	0.11	0	41	30.9	SAMN46854410	PRJNA1224230	GCA_050964825.1	ASM5096482v1
21	Bangladesh	Campylobacter coli	BM20231CS	Bogura	Market	Desi	2021-11-04	872		ST-828 complex	33	39	30	82	113	44	17	207008	163267	3	5	426719	1642784	g__Campylobacter (UID3076)	99.44	0.19	0	17	31.4	SAMN46854411	PRJNA1224230	GCA_050964805.1	ASM5096480v1
16	Bangladesh	Campylobacter coli	BM20316CS	Bogura	Market	Sonali	2021-11-06	828		ST-828 complex	33	39	30	82	104	43	17	171328	110240	4	8	411156	1897888	g__Campylobacter (UID3076)	99.37	0.11	0	32	31	SAMN46854412	PRJNA1224230	GCA_050964785.1	ASM5096478v1
31	Bangladesh	Campylobacter coli	BM20320CS	Bogura	Market	Sonali	2021-11-06	872		ST-828 complex	33	39	30	82	113	44	17	175503	132488	3	6	509078	1798272	g__Campylobacter (UID3076)	99.44	0.11	0	30	31.1	SAMN46854413	PRJNA1224230	GCA_050964765.1	ASM5096476v1
39	Bangladesh	Campylobacter coli	BM20333CS	Bogura	Market	Desi	2021-11-06	829		ST-828 complex	33	39	30	82	113	43	17	222190	162925	3	5	564978	1754633	g__Campylobacter (UID3076)	99.44	0.11	0	23	31.1	SAMN46854414	PRJNA1224230	GCA_050964745.1	ASM5096474v1
12	Bangladesh	Campylobacter jejuni	BM20401CS	Bogura	Market	Exotic broiler	2022-01-01	9390		ST-353 complex	2	17	5	2	907	59	6	285328	122813	3	6	328807	1694882	g__Campylobacter (UID3076)	99.57	0.11	0	20	30.3	SAMN46854415	PRJNA1224230	GCA_050964725.1	ASM5096472v1
12	Bangladesh	Campylobacter jejuni	BM20402CS	Bogura	Market	Exotic broiler	2022-01-01	10709		ST-353 complex	9	2	5	2	10	3	6	149192	112666	4	7	368976	1718677	g__Campylobacter (UID3076)	99.57	0.11	0	18	30.3	SAMN46854416	PRJNA1224230	GCA_050964705.1	ASM5096470v1
16	Bangladesh	Campylobacter coli	BM20418Cs	Bogura	Market	Sonali	2022-01-01	829		ST-828 complex	33	39	30	82	113	43	17	162524	78569	4	8	348100	1816063	g__Campylobacter (UID3076)	99.37	0.11	0	35	31	SAMN46854417	PRJNA1224230	GCA_050964685.1	ASM5096468v1
18	Bangladesh	Campylobacter coli	BM20502CS	Bogura	Market	Exotic broiler	2021-11-03	1628		ST-828 complex	33	39	30	79	104	206	17	225445	162602	3	5	525986	1689713	g__Campylobacter (UID3076)	99.37	0.11	0	12	31.3	SAMN46854418	PRJNA1224230	GCA_050964665.1	ASM5096466v1
16	Bangladesh	Campylobacter coli	BM20517CS	Bogura	Market	Sonali	2021-11-03	3236		ST-828 complex	33	39	30	140	104	206	17	188600	111525	4	8	370659	1905014	g__Campylobacter (UID3076)	99.09	0.11	0	41	30.9	SAMN46854419	PRJNA1224230	GCA_050964645.1	ASM5096464v1
16	Bangladesh	Campylobacter coli	BM30320CS	Cumilla	Market	Sonali	2021-10-19	3236		ST-828 complex	33	39	30	140	104	206	17	166826	111522	4	8	364593	1859888	g__Campylobacter (UID3076)	99.09	0.11	0	43	30.9	SAMN46854557	PRJNA1224230	GCA_050961845.1	ASM5096184v1
34	Bangladesh	Campylobacter coli	BM30332CS	Cumilla	Market	Desi	2021-10-19	8043			33	66	30	79	113	35	17	181156	162364	4	6	349508	1663067	g__Campylobacter (UID3076)	99.44	0.26	0	18	31.3	SAMN46854558	PRJNA1224230	GCA_050961805.1	ASM5096180v1
16	Bangladesh	Campylobacter coli	BM30333CS	Cumilla	Market	Desi	2021-10-19	3236		ST-828 complex	33	39	30	140	104	206	17	403390	141264	2	5	598621	1893203	g__Campylobacter (UID3076)	99.09	0.11	0	36	30.9	SAMN46854559	PRJNA1224230	GCA_050961785.1	ASM5096178v1
16	Bangladesh	Campylobacter coli	BM30404CS	Cumilla	Market	Exotic broiler	2021-10-10	1770		ST-828 complex	33	39	30	82	104	206	17	220240	162612	3	5	598699	1789504	g__Campylobacter (UID3076)	99.09	0.11	0	27	31	SAMN46854560	PRJNA1224230	GCA_050961765.1	ASM5096176v1
16	Bangladesh	Campylobacter coli	BM30517CSA	Cumilla	Market	Sonali	2021-12-09	3236		ST-828 complex	33	39	30	140	104	206	17	232671	111528	3	6	494440	1833542	g__Campylobacter (UID3076)	99.09	0.11	0	33	31	SAMN46854561	PRJNA1224230	GCA_050961745.1	ASM5096174v1
16	Bangladesh	Campylobacter coli	BM30517CSB	Cumilla	Market	Sonali	2021-12-09	3236		ST-828 complex	33	39	30	140	104	206	17	232671	130526	3	6	494437	1832995	g__Campylobacter (UID3076)	99.09	0.11	0	32	31	SAMN46854562	PRJNA1224230	GCA_050961705.1	ASM5096170v1
18	Bangladesh	Campylobacter coli	BM30520CS	Cumilla	Market	Sonali	2021-12-09	1628		ST-828 complex	33	39	30	79	104	206	17	218759	176128	3	5	491122	1643842	g__Campylobacter (UID3076)	99.37	0.11	0	13	31.4	SAMN46854563	PRJNA1224230	GCA_050961725.1	ASM5096172v1
16	Bangladesh	Campylobacter coli	FB03130Cs	Gazipur	Farm	Exotic broiler	2023-01-21	14614	Yes		9	39	30	140	104	206	17	223998	110703	3	6	447476	1746909	g__Campylobacter (UID3076)	99.01	0.11	0	34	31.1	SAMN46854582	PRJNA1224230	GCA_050961305.1	ASM5096130v1
16	Bangladesh	Campylobacter coli	FB25120Cs	Gazipur	Farm	Sonali	2023-01-18	14614	Yes		9	39	30	140	104	206	17	162391	106176	4	7	379151	1745576	g__Campylobacter (UID3076)	99.01	0.11	0	36	31.1	SAMN46854583	PRJNA1224230	GCA_050961285.1	ASM5096128v1
16	Bangladesh	Campylobacter coli	FB42110Cs	Chattogram	Farm	Exotic broiler	2023-03-07	10345		ST-828 complex	33	39	30	140	113	206	17	162328	67675	4	9	275804	1818160	g__Campylobacter (UID3076)	99.09	0.11	0	36	31	SAMN46854484	PRJNA1224230	GCA_050963305.1	ASM5096330v1
18	Bangladesh	Campylobacter coli	FB42140Cs	Chattogram	Farm	Exotic broiler	2023-03-29	-			33	39	30	79	~104	206	17	216269	129954	3	6	383696	1648655	g__Campylobacter (UID3076)	99.37	0.11	0	23	31.4	SAMN46854485	PRJNA1224230	GCA_050963285.1	ASM5096328v1
16	Bangladesh	Campylobacter coli	FB43130Cs	Chattogram	Farm	Exotic broiler	2023-03-23	3236		ST-828 complex	33	39	30	140	104	206	17	167320	69525	4	9	281528	1835435	g__Campylobacter (UID3076)	99.09	0.11	0	35	31	SAMN46854486	PRJNA1224230	GCA_050963265.1	ASM5096326v1
18	Bangladesh	Campylobacter coli	FB43140Cs	Chattogram	Farm	Exotic broiler	2023-04-06	-			33	39	30	79	~104	206	17	213379	141523	3	5	494436	1644469	g__Campylobacter (UID3076)	99.37	0.11	0	19	31.4	SAMN46854487	PRJNA1224230	GCA_050963245.1	ASM5096324v1
12	Bangladesh	Campylobacter jejuni	FB44130Cs	Chattogram	Farm	Exotic broiler	2023-03-23	9390		ST-353 complex	2	17	5	2	907	59	6	158221	102610	5	8	285215	1714072	g__Campylobacter (UID3076)	99.57	1.84	60	28	30.3	SAMN46854488	PRJNA1224230	GCA_050963225.1	ASM5096322v1
16	Bangladesh	Campylobacter coli	FB44140Cs	Chattogram	Farm	Exotic broiler	2023-04-06	3236		ST-828 complex	33	39	30	140	104	206	17	167309	69525	4	9	281527	1835430	g__Campylobacter (UID3076)	99.09	0.11	0	35	31	SAMN46854489	PRJNA1224230	GCA_050963205.1	ASM5096320v1
16	Bangladesh	Campylobacter coli	FB45140Cs	Chattogram	Farm	Exotic broiler	2023-04-06	10345		ST-828 complex	33	39	30	140	113	206	17	264408	110668	3	5	463387	1743986	g__Campylobacter (UID3076)	99.37	0.11	0	33	31.2	SAMN46854490	PRJNA1224230	GCA_050963185.1	ASM5096318v1
18	Bangladesh	Campylobacter coli	FB46140Cs	Chattogram	Farm	Exotic broiler	2023-05-28	-			33	39	30	79	~104	206	17	216269	141523	3	5	480653	1645241	g__Campylobacter (UID3076)	99.37	0.11	0	19	31.4	SAMN46854491	PRJNA1224230	GCA_050963165.1	ASM5096316v1
18	Bangladesh	Campylobacter coli	FB48110Cs	Chattogram	Farm	Exotic broiler	2023-05-17	-			33	39	30	79	~104	206	17	213380	141523	3	5	480653	1646559	g__Campylobacter (UID3076)	99.37	0.11	0	19	31.4	SAMN46854492	PRJNA1224230	GCA_050963145.1	ASM5096314v1
16	Bangladesh	Campylobacter coli	FB51140Cs	Chattogram	Farm	Exotic broiler	2023-06-15	1770		ST-828 complex	33	39	30	82	104	206	17	144348	106182	4	8	420351	1851657	g__Campylobacter (UID3076)	99.09	0.11	0	47	31	SAMN46854493	PRJNA1224230	GCA_050963125.1	ASM5096312v1
18	Bangladesh	Campylobacter coli	FB52110Cs	Chattogram	Farm	Exotic broiler	2023-05-24	-			33	39	30	79	~104	206	17	213380	141523	3	5	547514	1646284	g__Campylobacter (UID3076)	99.37	0.11	0	19	31.4	SAMN46854494	PRJNA1224230	GCA_050963105.1	ASM5096310v1
16	Bangladesh	Campylobacter coli	FB52140Cs	Chattogram	Farm	Exotic broiler	2023-06-24	10345		ST-828 complex	33	39	30	140	113	206	17	216587	110668	3	6	463416	1751636	g__Campylobacter (UID3076)	99.37	0.11	0	36	31.1	SAMN46854495	PRJNA1224230	GCA_050963085.1	ASM5096308v1
12	Bangladesh	Campylobacter jejuni	FB53110Cs	Chattogram	Farm	Exotic broiler	2023-05-28	14644	Yes		8	17	5	2	312	59	23	283999	123661	3	6	354227	1734211	g__Campylobacter (UID3076)	99.57	0.11	0	21	30.2	SAMN46854496	PRJNA1224230	GCA_050963065.1	ASM5096306v1
8	Bangladesh	Campylobacter jejuni	FB53130Cs	Chattogram	Farm	Exotic broiler	2023-06-07	14645	Yes		7	4	5	68	312	1	257	159867	104163	3	6	642388	1679577	g__Campylobacter (UID3076)	99.4	0.24	0	17	30.4	SAMN46854497	PRJNA1224230	GCA_050963045.1	ASM5096304v1
16	Bangladesh	Campylobacter coli	FB55120Cs	Chattogram	Farm	Sonali	2023-05-28	828		ST-828 complex	33	39	30	82	104	43	17	163293	130440	3	7	606303	1957119	g__Campylobacter (UID3076)	99.37	0.11	0	46	30.9	SAMN46854498	PRJNA1224230	GCA_050963025.1	ASM5096302v1
16	Bangladesh	Campylobacter coli	FB55130Cs	Chattogram	Farm	Sonali	2023-06-07	3236		ST-828 complex	33	39	30	140	104	206	17	62248	30987	8	19	217561	1900649	g__Campylobacter (UID3076)	98.95	5.28	37.93	85	30.9	SAMN46854499	PRJNA1224230	GCA_050963005.1	ASM5096300v1
16	Bangladesh	Campylobacter coli	FB55140Cs	Chattogram	Farm	Sonali	2023-06-22	10345		ST-828 complex	33	39	30	140	113	206	17	162453	105190	4	8	275804	1790906	g__Campylobacter (UID3076)	99.09	0.11	0	36	31	SAMN46854500	PRJNA1224230	GCA_050962985.1	ASM5096298v1
12	Bangladesh	Campylobacter jejuni	FB56120Cs	Chattogram	Farm	Sonali	2023-05-31	14644	Yes		8	17	5	2	312	59	23	149185	106116	4	8	350186	1774986	g__Campylobacter (UID3076)	99.57	0.17	0	32	30.2	SAMN46854501	PRJNA1224230	GCA_050962965.1	ASM5096296v1
16	Bangladesh	Campylobacter coli	FB56130Cs	Chattogram	Farm	Sonali	2023-06-11	3236		ST-828 complex	33	39	30	140	104	206	17	164298	105196	4	8	275805	1821634	g__Campylobacter (UID3076)	99.09	0.11	0	36	31	SAMN46854502	PRJNA1224230	GCA_050962945.1	ASM5096294v1
16	Bangladesh	Campylobacter coli	FB57120Cs	Chattogram	Farm	Sonali	2023-06-01	10345		ST-828 complex	33	39	30	140	113	206	17	162328	105226	4	8	275774	1784988	g__Campylobacter (UID3076)	99.09	0.11	0	31	31	SAMN46854503	PRJNA1224230	GCA_050962905.1	ASM5096290v1
3	Bangladesh	Campylobacter jejuni	FB57130Cs	Chattogram	Farm	Sonali	2023-06-11	9611		ST-574 complex	9	53	2	53	312	3	3	146750	93858	4	7	561872	1773434	g__Campylobacter (UID3076)	99.38	0.15	0	26	30.4	SAMN46854504	PRJNA1224230	GCA_050962925.1	ASM5096292v1
3	Bangladesh	Campylobacter jejuni	FB58130Cs	Chattogram	Farm	Sonali	2023-06-15	9611		ST-574 complex	9	53	2	53	312	3	3	156371	93926	3	7	561833	1764926	g__Campylobacter (UID3076)	99.38	0.15	0	25	30.4	SAMN46854505	PRJNA1224230	GCA_050962885.1	ASM5096288v1
16	Bangladesh	Campylobacter coli	FB58140Cs	Chattogram	Farm	Sonali	2023-06-24	10345		ST-828 complex	33	39	30	140	113	206	17	141324	109670	5	9	281536	1885533	g__Campylobacter (UID3076)	99.09	0.11	0	41	30.9	SAMN46854506	PRJNA1224230	GCA_050962865.1	ASM5096286v1
3	Bangladesh	Campylobacter jejuni	FB59120Cs	Chattogram	Farm	Sonali	2023-06-15	9611		ST-574 complex	9	53	2	53	312	3	3	156371	93926	3	7	561868	1764964	g__Campylobacter (UID3076)	99.38	0.15	0	25	30.4	SAMN46854507	PRJNA1224230	GCA_050962845.1	ASM5096284v1
16	Bangladesh	Campylobacter coli	FB61110Cs	Chattogram	Farm	Sonali	2023-05-31	828		ST-828 complex	33	39	30	82	104	43	17	149027	112109	4	8	381537	1956673	g__Campylobacter (UID3076)	99.37	0.11	0	47	30.9	SAMN46854508	PRJNA1224230	GCA_050962825.1	ASM5096282v1
20	Bangladesh	Campylobacter coli	FB61120Cs	Chattogram	Farm	Sonali	2023-06-19	872		ST-828 complex	33	39	30	82	113	44	17	270014	129007	2	5	582434	1652706	g__Campylobacter (UID3076)	99.44	0.19	0	15	31.4	SAMN46854509	PRJNA1224230	GCA_050962805.1	ASM5096280v1
16	Bangladesh	Campylobacter coli	FB61130Cs	Chattogram	Farm	Sonali	2023-07-05	828		ST-828 complex	33	39	30	82	104	43	17	149028	112106	4	8	381536	1958499	g__Campylobacter (UID3076)	99.37	0.11	0	48	30.9	SAMN46854510	PRJNA1224230	GCA_050962785.1	ASM5096278v1
7	Bangladesh	Campylobacter jejuni	FB62110Cs	Chattogram	Farm	Sonali	2023-05-31	2274			9	17	5	10	350	3	3	248326	183743	3	5	346384	1753965	g__Campylobacter (UID3076)	99.53	0.15	0	26	30.2	SAMN46854511	PRJNA1224230	GCA_050962765.1	ASM5096276v1
16	Bangladesh	Campylobacter coli	FB62130Cs	Chattogram	Farm	Sonali	2023-07-05	828		ST-828 complex	33	39	30	82	104	43	17	149028	112456	4	8	381538	1958177	g__Campylobacter (UID3076)	99.37	0.11	0	48	30.9	SAMN46854512	PRJNA1224230	GCA_050962745.1	ASM5096274v1
8	Bangladesh	Campylobacter jejuni	FB63130Cs	Chattogram	Farm	Sonali	2023-07-05	14647	Yes		7	4	5	53	312	1	257	161699	104871	3	6	552764	1647603	g__Campylobacter (UID3076)	99.4	0.24	0	16	30.5	SAMN46854513	PRJNA1224230	GCA_050962725.1	ASM5096272v1
8	Bangladesh	Campylobacter jejuni	FB63140Cs	Chattogram	Farm	Sonali	2023-07-23	14647	Yes		7	4	5	53	312	1	257	161699	104871	3	6	552763	1647595	g__Campylobacter (UID3076)	99.4	0.24	0	16	30.5	SAMN46854514	PRJNA1224230	GCA_050962705.1	ASM5096270v1
16	Bangladesh	Campylobacter coli	FB64140Cs	Chattogram	Farm	Sonali	2023-07-23	10345		ST-828 complex	33	39	30	140	113	206	17	216338	110668	3	6	461606	1749188	g__Campylobacter (UID3076)	99.37	0.11	0	34	31.2	SAMN46854515	PRJNA1224230	GCA_050962685.1	ASM5096268v1
12	Bangladesh	Campylobacter jejuni	FB65130Cs	Chattogram	Farm	Sonali	2023-07-06	2315		ST-464 complex	24	2	2	2	10	289	1	248262	123850	3	6	331395	1729028	g__Campylobacter (UID3076)	99.52	0.15	0	23	30.3	SAMN46854516	PRJNA1224230	GCA_050962665.1	ASM5096266v1
16	Bangladesh	Campylobacter coli	FB65140Cs	Chattogram	Farm	Sonali	2023-07-23	10345		ST-828 complex	33	39	30	140	113	206	17	220934	130543	3	6	461846	1751035	g__Campylobacter (UID3076)	99.37	0.11	0	33	31.1	SAMN46854517	PRJNA1224230	GCA_050962645.1	ASM5096264v1
12	Bangladesh	Campylobacter jejuni	FB66110Cs	Chattogram	Farm	Sonali	2023-06-07	14644	Yes		8	17	5	2	312	59	23	286872	106325	3	6	354270	1774427	g__Campylobacter (UID3076)	99.57	0.17	0	27	30.2	SAMN46854518	PRJNA1224230	GCA_050962625.1	ASM5096262v1
16	Bangladesh	Campylobacter coli	FB66140Cs	Chattogram	Farm	Sonali	2023-07-20	10345		ST-828 complex	33	39	30	140	113	206	17	162412	105195	4	8	275736	1778428	g__Campylobacter (UID3076)	99.37	0.11	0	33	31.1	SAMN46854519	PRJNA1224230	GCA_050962585.1	ASM5096258v1
3	Bangladesh	Campylobacter jejuni	FB67120Cs	Chattogram	Farm	Sonali	2023-06-25	9611		ST-574 complex	9	53	2	53	312	3	3	156371	93926	3	7	561868	1764965	g__Campylobacter (UID3076)	99.38	0.15	0	25	30.4	SAMN46854520	PRJNA1224230	GCA_050962605.1	ASM5096260v1
7	Bangladesh	Campylobacter jejuni	FB67130Cs	Chattogram	Farm	Sonali	2023-07-06	2274			9	17	5	10	350	3	3	248326	183742	3	5	346384	1753853	g__Campylobacter (UID3076)	99.53	0.15	0	26	30.2	SAMN46854521	PRJNA1224230	GCA_050962565.1	ASM5096256v1
16	Bangladesh	Campylobacter coli	FB68110Cs	Chattogram	Farm	Sonali	2023-06-08	3236		ST-828 complex	33	39	30	140	104	206	17	166949	94591	4	8	361584	1810813	g__Campylobacter (UID3076)	99.03	0.99	36.36	39	31.1	SAMN46854522	PRJNA1224230	GCA_050962545.1	ASM5096254v1
6	Bangladesh	Campylobacter jejuni	FB68130Cs	Chattogram	Farm	Sonali	2023-07-06	12265		ST-354 complex	8	2	2	2	11	12	6	285700	179375	3	5	318359	1700955	g__Campylobacter (UID3076)	99.53	0.11	0	18	30.3	SAMN46854523	PRJNA1224230	GCA_050962525.1	ASM5096252v1
20	Bangladesh	Campylobacter coli	FB69110Cs	Chattogram	Farm	Sonali	2023-06-15	872		ST-828 complex	33	39	30	82	113	44	17	141722	82805	4	7	390614	1704014	g__Campylobacter (UID3076)	99.44	0.19	0	28	31.3	SAMN46854524	PRJNA1224230	GCA_050962505.1	ASM5096250v1
7	Bangladesh	Campylobacter jejuni	FB69120Cs	Chattogram	Farm	Sonali	2023-07-05	2274			9	17	5	10	350	3	3	248326	183742	3	5	346383	1751869	g__Campylobacter (UID3076)	99.53	0.15	0	27	30.2	SAMN46854525	PRJNA1224230	GCA_050962465.1	ASM5096246v1
8	Bangladesh	Campylobacter jejuni	FB70130Cs	Chattogram	Farm	Exotic broiler	2023-01-11	14647	Yes		7	4	5	53	312	1	257	161753	104304	3	6	560182	1708314	g__Campylobacter (UID3076)	99.4	0.33	0	23	30.7	SAMN46854526	PRJNA1224230	GCA_050962445.1	ASM5096244v1
12	Bangladesh	Campylobacter jejuni	FB70140Cs	Chattogram	Farm	Exotic broiler	2023-01-16	14644	Yes		8	17	5	2	312	59	23	283998	123655	3	6	354228	1734717	g__Campylobacter (UID3076)	99.57	0.11	0	20	30.2	SAMN46854527	PRJNA1224230	GCA_050962425.1	ASM5096242v1
12	Bangladesh	Campylobacter jejuni	FB72140Cs	Chattogram	Farm	Exotic broiler	2023-01-18	14644	Yes		8	17	5	2	312	59	23	283999	123656	3	6	354227	1735817	g__Campylobacter (UID3076)	99.57	0.11	0	19	30.2	SAMN46854528	PRJNA1224230	GCA_050962405.1	ASM5096240v1
12	Bangladesh	Campylobacter jejuni	FB73140Cs	Chattogram	Farm	Exotic broiler	2023-01-15	14644	Yes		8	17	5	2	312	59	23	149379	103701	5	8	283947	1734571	g__Campylobacter (UID3076)	99.57	0.11	0	32	30.2	SAMN46854529	PRJNA1224230	GCA_050962365.1	ASM5096236v1
3	Bangladesh	Campylobacter jejuni	FB74140Cs	Chattogram	Farm	Exotic broiler	2023-01-22	9611		ST-574 complex	9	53	2	53	312	3	3	33456	20411	17	34	110363	1832891	g__Campylobacter (UID3076)	99.38	0.18	0	126	30.2	SAMN46854530	PRJNA1224230	GCA_050962385.1	ASM5096238v1
3	Bangladesh	Campylobacter jejuni	FB77130Cs	Chattogram	Farm	Exotic broiler	2023-01-23	14643	Yes		9	17	5	53	312	541	6	126699	102985	4	7	538471	1659970	g__Campylobacter (UID3076)	99.4	0.11	0	24	30.4	SAMN46854531	PRJNA1224230	GCA_050962345.1	ASM5096234v1
3	Bangladesh	Campylobacter jejuni	FB77140Cs	Chattogram	Farm	Exotic broiler	2023-02-02	14643	Yes		9	17	5	53	312	541	6	106158	87828	4	9	465807	1661177	g__Campylobacter (UID3076)	99.4	0.11	0	28	30.4	SAMN46854532	PRJNA1224230	GCA_050962325.1	ASM5096232v1
10	Bangladesh	Campylobacter jejuni	FB83140Cs	Chattogram	Farm	Exotic broiler	2023-02-01	257		ST-257 complex	9	2	4	62	4	5	6	250604	157078	3	6	333462	1733123	g__Campylobacter (UID3076)	99.57	0.11	0	31	30.3	SAMN46854533	PRJNA1224230	GCA_050962305.1	ASM5096230v1
8	Bangladesh	Campylobacter jejuni	FB85130Cs	Chattogram	Farm	Exotic broiler	2023-01-24	14647	Yes		7	4	5	53	312	1	257	153793	102912	3	7	560187	1649126	g__Campylobacter (UID3076)	99.4	0.24	0	19	30.5	SAMN46854534	PRJNA1224230	GCA_050962285.1	ASM5096228v1
8	Bangladesh	Campylobacter jejuni	FB85140Cs	Chattogram	Farm	Exotic broiler	2023-01-25	14647	Yes		7	4	5	53	312	1	257	153833	102973	3	7	559799	1649100	g__Campylobacter (UID3076)	99.4	0.24	0	19	30.5	SAMN46854535	PRJNA1224230	GCA_050962265.1	ASM5096226v1
16	Bangladesh	Campylobacter coli	FB87140Cs	Chattogram	Farm	Exotic broiler	2023-02-09	3236		ST-828 complex	33	39	30	140	104	206	17	205876	95845	4	8	280410	1881091	g__Campylobacter (UID3076)	99.09	0.11	0	39	31	SAMN46854536	PRJNA1224230	GCA_050962245.1	ASM5096224v1
10	Bangladesh	Campylobacter jejuni	FB89130Cs	Chattogram	Farm	Exotic broiler	2023-02-06	257		ST-257 complex	9	2	4	62	4	5	6	250604	157078	3	6	333465	1733125	g__Campylobacter (UID3076)	99.57	0.11	0	31	30.3	SAMN46854538	PRJNA1224230	GCA_050962205.1	ASM5096220v1
10	Bangladesh	Campylobacter jejuni	FB89140Cs	Chattogram	Farm	Exotic broiler	2023-02-11	257		ST-257 complex	9	2	4	62	4	5	6	250603	156901	3	6	333464	1733076	g__Campylobacter (UID3076)	99.57	0.11	0	32	30.3	SAMN46854539	PRJNA1224230	GCA_050962185.1	ASM5096218v1
8	Bangladesh	Campylobacter jejuni	FB91110Cs	Chattogram	Farm	Exotic broiler	2023-01-25	14647	Yes		7	4	5	53	312	1	257	153793	102912	3	7	560182	1649114	g__Campylobacter (UID3076)	99.4	0.24	0	19	30.5	SAMN46854540	PRJNA1224230	GCA_050962165.1	ASM5096216v1
3	Bangladesh	Campylobacter jejuni	FB91140Cs	Chattogram	Farm	Exotic broiler	2023-02-19	14643	Yes		9	17	5	53	312	541	6	156588	102026	3	7	551788	1715559	g__Campylobacter (UID3076)	99.38	0.11	0	26	30.4	SAMN46854541	PRJNA1224230	GCA_050962145.1	ASM5096214v1
16	Bangladesh	Campylobacter coli	FB92140Cs	Chattogram	Farm	Exotic broiler	2023-02-19	3236		ST-828 complex	33	39	30	140	104	206	17	162983	106316	4	7	421974	1823584	g__Campylobacter (UID3076)	99.09	0.11	0	33	31	SAMN46854542	PRJNA1224230	GCA_050962125.1	ASM5096212v1
3	Bangladesh	Campylobacter jejuni	FB95130Cs	Chattogram	Farm	Exotic broiler	2023-02-15	14643	Yes		9	17	5	53	312	541	6	102942	81316	6	10	311808	1733248	g__Campylobacter (UID3076)	99.38	0.11	0	36	30.3	SAMN46854543	PRJNA1224230	GCA_050962105.1	ASM5096210v1
2	Bangladesh	Campylobacter jejuni	FB95140Cs	Chattogram	Farm	Exotic broiler	2023-02-23	14661	Yes		14	2	2	212	153	253	147	111623	80152	5	10	292144	1726024	g__Campylobacter (UID3076)	99.29	1.55	40	53	30.2	SAMN46854544	PRJNA1224230	GCA_050962085.1	ASM5096208v1
3	Bangladesh	Campylobacter jejuni	FB97110Cs	Chattogram	Farm	Exotic broiler	2023-02-06	14643	Yes		9	17	5	53	312	541	6	156566	102985	3	7	538468	1660210	g__Campylobacter (UID3076)	99.4	0.11	0	21	30.4	SAMN46854545	PRJNA1224230	GCA_050962065.1	ASM5096206v1
12	Bangladesh	Campylobacter jejuni	FB98130Cs	Chattogram	Farm	Exotic broiler	2023-02-23	10709		ST-353 complex	9	2	5	2	10	3	6	150400	114191	4	7	304478	1720058	g__Campylobacter (UID3076)	99.57	0.11	0	19	30.3	SAMN46854546	PRJNA1224230	GCA_050962005.1	ASM5096200v1
12	Bangladesh	Campylobacter jejuni	FB98140Cs	Chattogram	Farm	Exotic broiler	2023-02-28	10709		ST-353 complex	9	2	5	2	10	3	6	150400	114280	4	7	331087	1720461	g__Campylobacter (UID3076)	99.57	0.11	0	17	30.3	SAMN46854547	PRJNA1224230	GCA_050962045.1	ASM5096204v1
27	India	Campylobacter coli	G12812	Morbi	Farm	Exotic broiler	2022-01-18	872		ST-828 complex	33	39	30	82	113	44	17	141236	86906	4	8	358483	1724964	g__Campylobacter (UID3076)	99.44	0.71	40	30	31.3	SAMN46854618	PRJNA1224230	GCA_050960605.1	ASM5096060v1
18	India	Campylobacter coli	G12813	Morbi	Farm	Exotic broiler	2022-01-18	-			-	39	30	82	113	206	17	19928	8023	24	56	83940	1634734	g__Campylobacter (UID3076)	92.62	3.55	50	190	31.2	SAMN46854619	PRJNA1224230	GCA_050960565.1	ASM5096056v1
28	India	Campylobacter coli	G12842	Morbi	Farm	Exotic broiler	2022-01-18	872		ST-828 complex	33	39	30	82	113	44	17	268938	207232	2	4	566677	1641444	g__Campylobacter (UID3076)	99.44	0.19	0	14	31.4	SAMN46854620	PRJNA1224230	GCA_050960545.1	ASM5096054v1
12	India	Campylobacter jejuni	G12911	Morbi	Farm	Exotic broiler	2022-01-18	2122		ST-353 complex	7	17	5	2	86	3	1	178208	106460	4	7	342238	1750559	g__Campylobacter (UID3076)	99.57	0.11	0	30	30.2	SAMN46854621	PRJNA1224230	GCA_050960525.1	ASM5096052v1
12	India	Campylobacter jejuni	G12912	Morbi	Farm	Exotic broiler	2022-01-18	2076		ST-353 complex	7	17	5	2	86	232	1	153967	101987	4	8	321853	1788155	g__Campylobacter (UID3076)	99.57	0.15	0	23	30.2	SAMN46854622	PRJNA1224230	GCA_050960485.1	ASM5096048v1
18	India	Campylobacter coli	G12913	Morbi	Farm	Exotic broiler	2022-01-18	832		ST-828 complex	33	39	30	79	113	43	17	303759	130584	3	5	491566	1873022	g__Campylobacter (UID3076)	99.37	0.2	0	32	30.9	SAMN46854623	PRJNA1224230	GCA_050960505.1	ASM5096050v1
7	India	Campylobacter jejuni	G12923	Morbi	Farm	Exotic broiler	2022-01-18	14663	Yes		9	17	5	298	350	3	3	76381	31461	8	17	162626	1801141	g__Campylobacter (UID3076)	99.3	0.81	64.29	93	30.2	SAMN46854624	PRJNA1224230	GCA_050960465.1	ASM5096046v1
12	India	Campylobacter jejuni	G12951	Morbi	Farm	Exotic broiler	2022-01-18	2122		ST-353 complex	7	17	5	2	86	3	1	178153	106460	4	7	342236	1752874	g__Campylobacter (UID3076)	99.57	0.11	0	32	30.2	SAMN46854625	PRJNA1224230	GCA_050960425.1	ASM5096042v1
12	India	Campylobacter jejuni	G13021	Morbi	Farm	Exotic broiler	2022-01-28	2122		ST-353 complex	7	17	5	2	86	3	1	178208	106459	4	7	321305	1747825	g__Campylobacter (UID3076)	99.57	0.11	0	32	30.2	SAMN46854626	PRJNA1224230	GCA_050960445.1	ASM5096044v1
21	India	Campylobacter coli	G13023	Morbi	Farm	Exotic broiler	2022-01-28	1767		ST-828 complex	33	39	30	79	113	44	17	264417	207095	2	4	606357	1676171	g__Campylobacter (UID3076)	99.44	0.22	0	14	31.4	SAMN46854627	PRJNA1224230	GCA_050960405.1	ASM5096040v1
12	India	Campylobacter jejuni	G13031	Morbi	Farm	Exotic broiler	2022-01-28	2122		ST-353 complex	7	17	5	2	86	3	1	178209	106460	4	7	321306	1746771	g__Campylobacter (UID3076)	99.57	0.11	0	32	30.2	SAMN46854628	PRJNA1224230	GCA_050960385.1	ASM5096038v1
45	India	Campylobacter coli	G13041	Morbi	Farm	Exotic broiler	2022-01-28	14616	Yes		103	195	103	140	189	5	79	464582	345377	2	3	639438	1727800	g__Campylobacter (UID3076)	99.39	0.32	0	6	31.2	SAMN46854629	PRJNA1224230	GCA_050960365.1	ASM5096036v1
27	India	Campylobacter coli	G13042	Morbi	Farm	Exotic broiler	2022-01-28	872		ST-828 complex	33	39	30	82	113	44	17	216624	172704	3	5	566756	1721281	g__Campylobacter (UID3076)	99.44	0.19	0	14	31.3	SAMN46854630	PRJNA1224230	GCA_050960345.1	ASM5096034v1
18	India	Campylobacter coli	G13051	Morbi	Farm	Exotic broiler	2022-01-28	1587		ST-828 complex	33	39	30	79	113	206	17	222029	169600	4	6	270062	1777053	g__Campylobacter (UID3076)	99.34	0.14	0	14	31.2	SAMN46854631	PRJNA1224230	GCA_050960325.1	ASM5096032v1
5	India	Campylobacter jejuni	G13221	Morbi	Farm	Exotic broiler	2022-01-28	1359		ST-21 complex	2	1	5	10	2	1	5	149823	102790	3	7	572706	1735104	g__Campylobacter (UID3076)	99.23	0.15	0	22	30.2	SAMN46854632	PRJNA1224230	GCA_050960305.1	ASM5096030v1
20	India	Campylobacter coli	G13251	Morbi	Farm	Exotic broiler	2022-01-28	872		ST-828 complex	33	39	30	82	113	44	17	270059	218352	2	4	635069	1699046	g__Campylobacter (UID3076)	99.44	0.19	0	11	31.3	SAMN46854633	PRJNA1224230	GCA_050960285.1	ASM5096028v1
21	India	Campylobacter coli	G13431	Vadodara	Farm	Exotic broiler	2022-02-04	872		ST-828 complex	33	39	30	82	113	44	17	264468	207012	2	4	604357	1719985	g__Campylobacter (UID3076)	99.44	0.19	0	14	31.3	SAMN46854689	PRJNA1224230	GCA_050959165.1	ASM5095916v1
45	India	Campylobacter coli	G13721	Morbi	Farm	Exotic broiler	2022-02-19	14616	Yes		103	195	103	140	189	5	79	464535	270705	2	3	639414	1727079	g__Campylobacter (UID3076)	99.39	0.32	0	8	31.2	SAMN46854634	PRJNA1224230	GCA_050960245.1	ASM5096024v1
32	India	Campylobacter coli	G14111	Panchmahal	Farm	Exotic broiler	2022-03-07	902		ST-828 complex	33	39	30	79	104	43	17	325037	264627	3	4	414839	1812391	g__Campylobacter (UID3076)	99.37	0.11	0	33	31	SAMN46854635	PRJNA1224230	GCA_050960255.1	ASM5096025v1
5	India	Campylobacter jejuni	G14231	Panchmahal	Farm	Exotic broiler	2022-03-07	1359		ST-21 complex	2	1	5	10	2	1	5	120854	102827	3	7	586198	1736937	g__Campylobacter (UID3076)	99.23	0.15	0	22	30.2	SAMN46854636	PRJNA1224230	GCA_050960225.1	ASM5096022v1
18	India	Campylobacter coli	G14911	Ahmedabad	Farm	Exotic broiler	2022-03-23	1628		ST-828 complex	33	39	30	79	104	206	17	49093	20523	11	28	204887	2053750	g__Campylobacter (UID3076)	98.86	21.88	43.61	90	31.1	SAMN46854585	PRJNA1224230	GCA_050961245.1	ASM5096124v1
5	India	Campylobacter jejuni	G14951	Ahmedabad	Farm	Exotic broiler	2022-03-23	19		ST-21 complex	2	1	5	3	2	1	5	188064	106436	3	5	555992	1639690	g__Campylobacter (UID3076)	99.57	0.11	0	18	30.5	SAMN46854586	PRJNA1224230	GCA_050961205.1	ASM5096120v1
5	India	Campylobacter jejuni	G15011	Ahmedabad	Farm	Exotic broiler	2022-03-28	19		ST-21 complex	2	1	5	3	2	1	5	188061	102915	3	6	531380	1643304	g__Campylobacter (UID3076)	99.47	0.11	0	20	30.5	SAMN46854587	PRJNA1224230	GCA_050961225.1	ASM5096122v1
32	India	Campylobacter coli	G2251	Godhra	Market	Exotic broiler	2022-03-07	825		ST-828 complex	33	39	30	82	113	47	17	203212	133973	2	5	837939	1896629	g__Campylobacter (UID3076)	99.37	0.11	0	35	30.9	SAMN46854612	PRJNA1224230	GCA_050960725.1	ASM5096072v1
26	India	Campylobacter coli	G2281	Godhra	Market	Desi	2022-03-07	11031		ST-828 complex	124	39	30	82	113	47	17	255387	163529	3	5	484993	1887482	g__Campylobacter (UID3076)	99.37	0.14	0	31	30.8	SAMN46854613	PRJNA1224230	GCA_050960705.1	ASM5096070v1
43	India	Campylobacter coli	G2291	Godhra	Market	Desi	2022-03-07	14618	Yes		103	195	30	82	188	168	79	382724	250262	3	4	421273	1764574	g__Campylobacter (UID3076)	99.28	0.5	0	13	31.3	SAMN46854614	PRJNA1224230	GCA_050960645.1	ASM5096064v1
18	India	Campylobacter coli	G2321A	Godhra	Market	Exotic broiler	2022-03-07	1628		ST-828 complex	33	39	30	79	104	206	17	141301	65654	4	8	347831	1654359	g__Campylobacter (UID3076)	99.37	0.11	0	28	31.3	SAMN46854615	PRJNA1224230	GCA_050960665.1	ASM5096066v1
18	India	Campylobacter coli	G2321B	Godhra	Market	Exotic broiler	2022-03-07	1628		ST-828 complex	33	39	30	79	104	206	17	268918	163013	2	5	559308	1655697	g__Campylobacter (UID3076)	99.37	0.11	0	19	31.4	SAMN46854616	PRJNA1224230	GCA_050960625.1	ASM5096062v1
18	India	Campylobacter coli	G2331	Godhra	Market	Exotic broiler	2022-03-07	-			-	39	30	79	104	206	17	19584	8975	23	53	80482	1704548	g__Campylobacter (UID3076)	92.7	4.13	39.29	184	31	SAMN46854617	PRJNA1224230	GCA_050960585.1	ASM5096058v1
12	India	Campylobacter jejuni	G3731	Ahmedabad	Market	Exotic broiler	2022-03-28	-			7	17	5	992?	86	3	1	8073	3894	55	133	45642	1735121	g__Campylobacter (UID3076)	89.53	5.24	51.11	352	29.9	SAMN46854588	PRJNA1224230	GCA_050961185.1	ASM5096118v1
18	India	Campylobacter coli	G3751	Ahmedabad	Market	Exotic broiler	2022-03-28	1587		ST-828 complex	33	39	30	79	113	206	17	249993	131369	3	6	404660	1774475	g__Campylobacter (UID3076)	99.34	0.26	0	19	31.2	SAMN46854589	PRJNA1224230	GCA_050961145.1	ASM5096114v1
32	India	Campylobacter coli	G4661	Ahmedabad	Market	Desi	2021-10-06	902		ST-828 complex	33	39	30	79	104	43	17	397927	264633	2	4	558394	1819679	g__Campylobacter (UID3076)	99.37	0.11	0	29	31	SAMN46854590	PRJNA1224230	GCA_050961165.1	ASM5096116v1
18	India	Campylobacter coli	G4771	Ahmedabad	Market	Desi	2022-03-28	1628		ST-828 complex	33	39	30	79	104	206	17	268918	162637	2	5	559306	1655825	g__Campylobacter (UID3076)	99.37	0.11	0	12	31.4	SAMN46854591	PRJNA1224230	GCA_050961125.1	ASM5096112v1
26	India	Campylobacter coli	G4791	Ahmedabad	Market	Desi	2022-03-28	11031		ST-828 complex	124	39	30	82	113	47	17	255387	79331	3	6	484992	1885329	g__Campylobacter (UID3076)	99.37	0.14	0	39	30.8	SAMN46854592	PRJNA1224230	GCA_050961085.1	ASM5096108v1
28	India	Campylobacter coli	G4921	Bharuch	Market	Exotic broiler	2022-03-21	872		ST-828 complex	33	39	30	82	113	44	17	216912	169700	3	5	566679	1708584	g__Campylobacter (UID3076)	99.44	0.43	0	15	31.2	SAMN46854598	PRJNA1224230	GCA_050960985.1	ASM5096098v1
18	India	Campylobacter coli	G4931	Bharuch	Market	Exotic broiler	2022-03-21	-			-	39	30	79	104	44	17	19827	8166	23	54	80483	1640858	g__Campylobacter (UID3076)	92.37	3.7	45.83	187	31.2	SAMN46854599	PRJNA1224230	GCA_050960965.1	ASM5096096v1
45	India	Campylobacter coli	G5161	Bharuch	Market	Desi	2022-02-04	14616	Yes		103	195	103	140	189	5	79	464583	345375	2	3	639437	1727799	g__Campylobacter (UID3076)	99.39	0.32	0	6	31.2	SAMN46854601	PRJNA1224230	GCA_050960945.1	ASM5096094v1
44	India	Campylobacter coli	G5171	Bharuch	Market	Desi	2022-02-04	14616	Yes		103	195	103	140	189	5	79	385244	270706	2	3	639413	1726923	g__Campylobacter (UID3076)	99.39	0.32	0	7	31.2	SAMN46854602	PRJNA1224230	GCA_050960905.1	ASM5096090v1
24	India	Campylobacter coli	G5181	Bharuch	Market	Desi	2022-02-04	860		ST-828 complex	33	39	30	79	113	47	17	270078	213212	2	4	591779	1650125	g__Campylobacter (UID3076)	99.37	0.11	0	12	31.3	SAMN46854603	PRJNA1224230	GCA_050960885.1	ASM5096088v1
42	India	Campylobacter coli	G6011	Rajkot	Market	Exotic broiler	2022-03-10	872		ST-828 complex	33	39	30	82	113	44	17	268938	207232	2	4	566680	1641273	g__Campylobacter (UID3076)	99.44	0.19	0	14	31.4	SAMN46854638	PRJNA1224230	GCA_050960205.1	ASM5096020v1
18	India	Campylobacter coli	G6021	Rajkot	Market	Exotic broiler	2022-03-10	832		ST-828 complex	33	39	30	79	113	43	17	261641	113066	3	6	491585	1872024	g__Campylobacter (UID3076)	99.37	0.2	0	34	30.9	SAMN46854639	PRJNA1224230	GCA_050960185.1	ASM5096018v1
27	India	Campylobacter coli	G6132	Rajkot	Market	Exotic broiler	2022-01-24	872		ST-828 complex	33	39	30	82	113	44	17	216624	172706	3	5	566754	1721219	g__Campylobacter (UID3076)	99.44	0.19	0	14	31.3	SAMN46854640	PRJNA1224230	GCA_050960165.1	ASM5096016v1
42	India	Campylobacter coli	G6133	Rajkot	Market	Exotic broiler	2022-01-24	872		ST-828 complex	33	39	30	82	113	44	17	263321	169700	3	5	393223	1645360	g__Campylobacter (UID3076)	99.44	0.19	0	16	31.4	SAMN46854641	PRJNA1224230	GCA_050960145.1	ASM5096014v1
32	India	Campylobacter coli	G6142	Rajkot	Market	Exotic broiler	2022-01-24	902		ST-828 complex	33	39	30	79	104	43	17	264606	107784	2	4	845134	1785116	g__Campylobacter (UID3076)	99.37	0.11	0	30	31.1	SAMN46854642	PRJNA1224230	GCA_050960125.1	ASM5096012v1
43	India	Campylobacter coli	G6171	Rajkot	Market	Desi	2022-01-24	14618	Yes		103	195	30	82	188	168	79	162951	144013	5	8	275539	1800930	g__Campylobacter (UID3076)	99.28	0.5	0	26	31.1	SAMN46854643	PRJNA1224230	GCA_050960105.1	ASM5096010v1
27	India	Campylobacter coli	G6181	Rajkot	Market	Desi	2022-01-24	872		ST-828 complex	33	39	30	82	113	44	17	388226	216624	2	4	598605	1727261	g__Campylobacter (UID3076)	99.44	0.19	0	11	31.3	SAMN46854644	PRJNA1224230	GCA_050960085.1	ASM5096008v1
28	India	Campylobacter coli	G6191	Rajkot	Market	Desi	2022-01-24	872		ST-828 complex	33	39	30	82	113	44	17	268938	207232	2	4	566679	1643764	g__Campylobacter (UID3076)	99.44	0.19	0	13	31.4	SAMN46854645	PRJNA1224230	GCA_050960065.1	ASM5096006v1
27	India	Campylobacter coli	G6811	Surat	Market	Exotic broiler	2022-01-31	872		ST-828 complex	33	39	30	82	113	44	17	388226	163387	2	4	566951	1725487	g__Campylobacter (UID3076)	99.44	0.19	0	14	31.3	SAMN46854646	PRJNA1224230	GCA_050960045.1	ASM5096004v1
28	India	Campylobacter coli	G6812	Surat	Market	Exotic broiler	2022-01-31	872		ST-828 complex	33	39	30	82	113	44	17	268938	207232	2	4	566679	1644713	g__Campylobacter (UID3076)	99.44	0.19	0	12	31.4	SAMN46854647	PRJNA1224230	GCA_050960025.1	ASM5096002v1
42	India	Campylobacter coli	G6831	Surat	Market	Exotic broiler	2022-01-31	872		ST-828 complex	33	39	30	82	113	44	17	263313	169700	3	5	391770	1649273	g__Campylobacter (UID3076)	99.44	0.47	33.33	19	31.4	SAMN46854648	PRJNA1224230	GCA_050960005.1	ASM5096000v1
7	India	Campylobacter jejuni	G6871	Surat	Market	Desi	2022-01-31	-			9	17	5	983?	350	3	1	19603	9274	26	61	94779	1794194	g__Campylobacter (UID3076)	96.41	2.05	41.67	200	30	SAMN46854649	PRJNA1224230	GCA_050959985.1	ASM5095998v1
44	India	Campylobacter coli	G7211	Surat	Market	Exotic broiler	2022-01-31	14616	Yes		103	195	103	140	189	5	79	464582	345374	2	3	639436	1727911	g__Campylobacter (UID3076)	99.39	0.32	0	6	31.2	SAMN46854650	PRJNA1224230	GCA_050959965.1	ASM5095996v1
45	India	Campylobacter coli	G7221	Surat	Market	Exotic broiler	2022-01-31	14616	Yes		103	195	103	140	189	5	79	345374	221773	2	4	639436	1725781	g__Campylobacter (UID3076)	99.39	0.32	0	8	31.3	SAMN46854651	PRJNA1224230	GCA_050959945.1	ASM5095994v1
20	India	Campylobacter coli	G7222	Surat	Market	Exotic broiler	2022-01-31	872		ST-828 complex	33	39	30	82	113	44	17	270082	216867	2	4	622260	1695549	g__Campylobacter (UID3076)	99.44	0.19	0	13	31.3	SAMN46854652	PRJNA1224230	GCA_050959925.1	ASM5095992v1
42	India	Campylobacter coli	G7231	Surat	Market	Exotic broiler	2022-01-31	-			-	39	30	82	104	44	17	19927	8251	23	54	84367	1636185	g__Campylobacter (UID3076)	92.63	3.55	50	186	31.2	SAMN46854653	PRJNA1224230	GCA_050959905.1	ASM5095990v1
28	India	Campylobacter coli	G7241	Surat	Market	Exotic broiler	2022-01-31	872		ST-828 complex	33	39	30	82	113	44	17	263321	169700	3	5	374534	1644712	g__Campylobacter (UID3076)	99.44	0.76	0	14	31.4	SAMN46854654	PRJNA1224230	GCA_050959885.1	ASM5095988v1
30	India	Campylobacter coli	G7252	Surat	Market	Exotic broiler	2022-01-31	1769		ST-828 complex	33	176	30	115	113	43	17	393646	166858	2	4	598003	1758989	g__Campylobacter (UID3076)	99.44	0.11	0	14	31.2	SAMN46854655	PRJNA1224230	GCA_050959865.1	ASM5095986v1
26	India	Campylobacter coli	G7771	Surat	Market	Desi	2022-03-15	11031		ST-828 complex	124	39	30	82	113	47	17	173298	79110	4	7	484990	1853886	g__Campylobacter (UID3076)	99.37	0.14	0	38	30.9	SAMN46854656	PRJNA1224230	GCA_050959815.1	ASM5095981v1
21	India	Campylobacter coli	G7781	Surat	Market	Desi	2022-03-15	872		ST-828 complex	33	39	30	82	113	44	17	350302	264418	3	4	393919	1681310	g__Campylobacter (UID3076)	99.44	0.22	0	14	31.4	SAMN46854657	PRJNA1224230	GCA_050959845.1	ASM5095984v1
26	India	Campylobacter coli	G7791	Surat	Market	Desi	2022-03-15	11031		ST-828 complex	124	39	30	82	113	47	17	255387	163529	3	5	484992	1886535	g__Campylobacter (UID3076)	99.37	0.14	0	31	30.8	SAMN46854658	PRJNA1224230	GCA_050959765.1	ASM5095976v1
28	India	Campylobacter coli	G8171	Bhuj	Market	Desi	2022-02-08	872		ST-828 complex	33	39	30	82	113	44	17	378085	268938	2	3	594566	1648135	g__Campylobacter (UID3076)	99.44	0.19	0	10	31.4	SAMN46854604	PRJNA1224230	GCA_050960925.1	ASM5096092v1
21	India	Campylobacter coli	G821	Vadodara	Market	Exotic broiler	2022-03-16	872		ST-828 complex	33	39	30	82	113	44	17	264418	216809	3	5	383789	1680991	g__Campylobacter (UID3076)	99.44	0.22	0	13	31.4	SAMN46854690	PRJNA1224230	GCA_050959125.1	ASM5095912v1
18	India	Campylobacter coli	G8311	Bhuj	Market	Exotic broiler	2022-02-23	1587		ST-828 complex	33	39	30	79	113	206	17	249993	216000	3	5	404661	1780918	g__Campylobacter (UID3076)	99.34	0.14	0	11	31.2	SAMN46854605	PRJNA1224230	GCA_050960825.1	ASM5096082v1
18	India	Campylobacter coli	G8331	Bhuj	Market	Exotic broiler	2022-02-23	-			-	39	30	79	104	206	17	24186	10616	19	43	86463	1646111	g__Campylobacter (UID3076)	93.07	3.74	50	158	31.2	SAMN46854606	PRJNA1224230	GCA_050960845.1	ASM5096084v1
27	India	Campylobacter coli	G84101	Bhuj	Market	Desi	2022-02-23	872		ST-828 complex	33	39	30	82	113	44	17	214416	163296	3	5	566917	1724296	g__Campylobacter (UID3076)	99.44	0.19	0	15	31.3	SAMN46854607	PRJNA1224230	GCA_050960865.1	ASM5096086v1
5	India	Campylobacter jejuni	G8441	Bhuj	Market	Exotic broiler	2022-02-23	19		ST-21 complex	2	1	5	3	2	1	5	188065	106435	3	5	560375	1643960	g__Campylobacter (UID3076)	99.57	0.11	0	17	30.5	SAMN46854608	PRJNA1224230	GCA_050960785.1	ASM5096078v1
27	India	Campylobacter coli	G8451	Bhuj	Market	Exotic broiler	2022-02-23	872		ST-828 complex	33	39	30	82	113	44	17	388226	216624	2	4	566952	1722583	g__Campylobacter (UID3076)	99.44	0.19	0	13	31.3	SAMN46854609	PRJNA1224230	GCA_050960805.1	ASM5096080v1
24	India	Campylobacter coli	G8471	Bhuj	Market	Desi	2022-02-23	10872		ST-828 complex	124	39	30	79	113	43	17	264536	163188	2	5	568710	1635565	g__Campylobacter (UID3076)	99.34	0.11	0	11	31.4	SAMN46854610	PRJNA1224230	GCA_050960765.1	ASM5096076v1
28	India	Campylobacter coli	G8481	Bhuj	Market	Desi	2022-02-23	872		ST-828 complex	33	39	30	82	113	44	17	216912	169700	3	5	566679	1708843	g__Campylobacter (UID3076)	99.44	0.43	0	15	31.2	SAMN46854611	PRJNA1224230	GCA_050960745.1	ASM5096074v1
6	India	Campylobacter jejuni	G851	Vadodara	Market	Exotic broiler	2022-03-16	1042		ST-354 complex	8	10	2	2	67	12	6	208825	149166	4	6	336496	1716412	g__Campylobacter (UID3076)	99.57	0.11	0	19	30.2	SAMN46854691	PRJNA1224230	GCA_050959145.1	ASM5095914v1
27	India	Campylobacter coli	G9021	Ahmedabad	Market	Exotic broiler	2022-04-01	872		ST-828 complex	33	39	30	82	113	44	17	216623	141300	3	5	566722	1720958	g__Campylobacter (UID3076)	99.44	0.19	0	17	31.3	SAMN46854593	PRJNA1224230	GCA_050961095.1	ASM5096109v1
28	India	Campylobacter coli	G9031	Ahmedabad	Market	Exotic broiler	2022-04-01	872		ST-828 complex	33	39	30	82	113	44	17	268938	207232	2	4	594564	1714369	g__Campylobacter (UID3076)	99.44	0.43	0	12	31.2	SAMN46854594	PRJNA1224230	GCA_050961065.1	ASM5096106v1
18	India	Campylobacter coli	G9041	Ahmedabad	Market	Exotic broiler	2022-04-01	-			-	39	30	79	113	206	17	24186	8974	21	50	83939	1701683	g__Campylobacter (UID3076)	92.57	4.28	40.74	186	31	SAMN46854595	PRJNA1224230	GCA_050961045.1	ASM5096104v1
42	India	Campylobacter coli	G9071	Ahmedabad	Market	Desi	2022-04-01	872		ST-828 complex	33	39	30	82	113	44	17	72782	45363	6	13	268914	1697205	g__Campylobacter (UID3076)	98.81	1.16	62.5	64	31.3	SAMN46854596	PRJNA1224230	GCA_050961025.1	ASM5096102v1
18	India	Campylobacter coli	G9081	Ahmedabad	Market	Desi	2022-04-01	1628		ST-828 complex	33	39	30	79	104	206	17	170383	120270	3	6	416186	1654742	g__Campylobacter (UID3076)	99.37	0.11	0	16	31.3	SAMN46854597	PRJNA1224230	GCA_050961005.1	ASM5096100v1
5	Sri Lanka	Campylobacter jejuni	LB001Cc	Western Province	Market	Desi	2023-12-14	19		ST-21 complex	2	1	5	3	2	1	5	128319	102917	4	8	439741	1671059	g__Campylobacter (UID3076)	99.57	0.11	0	27	30.4	SAMN46854723	PRJNA1224230	GCA_050958385.1	ASM5095838v1
15	Sri Lanka	Campylobacter jejuni	Lb014ce3				unkn	2100		ST-52 complex	9	25	2	10	22	3	8	298113	116452	2	5	533915	1643270	g__Campylobacter (UID3076)	99.57	0.11	0	20	30.4	SAMN46854692	PRJNA1224230	GCA_050959105.1	ASM5095910v1
6	Sri Lanka	Campylobacter jejuni	LM00101Cs	North Western Province	Market	Exotic broiler	2023-11-28	1042		ST-354 complex	8	10	2	2	67	12	6	285112	179503	3	5	354373	1757160	g__Campylobacter (UID3076)	99.57	0.11	0	20	30.3	SAMN46854693	PRJNA1224230	GCA_050959065.1	ASM5095906v1
30	Sri Lanka	Campylobacter coli	LM00102Cs	North Western Province	Market	Exotic broiler	2023-11-28	-			33	176	~687	115	113	43	17	225422	130026	3	6	380057	1736411	g__Campylobacter (UID3076)	99.44	0.11	0	19	31.2	SAMN46854694	PRJNA1224230	GCA_050959085.1	ASM5095908v1
30	Sri Lanka	Campylobacter coli	LM00201Cs	North Western Province	Market	Exotic broiler	2023-11-28	-			33	176	~687	115	113	43	17	225422	130026	3	6	380055	1689074	g__Campylobacter (UID3076)	99.44	0.11	0	16	31.2	SAMN46854695	PRJNA1224230	GCA_050959045.1	ASM5095904v1
2	Sri Lanka	Campylobacter jejuni	LM00202Cs	North Western Province	Market	Exotic broiler	2023-11-28	2328			8	2	2	212	153	253	147	174157	102103	4	7	308462	1696261	g__Campylobacter (UID3076)	99.29	0.11	0	45	30.2	SAMN46854696	PRJNA1224230	GCA_050959025.1	ASM5095902v1
22	Sri Lanka	Campylobacter coli	LM00302Cs	North Western Province	Market	Exotic broiler	2023-12-05	860		ST-828 complex	33	39	30	79	113	47	17	173075	67772	4	8	323455	1882665	g__Campylobacter (UID3076)	99.44	0.11	0	35	30.9	SAMN46854697	PRJNA1224230	GCA_050959005.1	ASM5095900v1
4	Sri Lanka	Campylobacter jejuni	LM003Ce	North Western Province	Market	Exotic broiler	2023-12-05	1232		ST-353 complex	7	17	5	10	11	3	6	156981	102275	4	8	310707	1760883	g__Campylobacter (UID3076)	99.4	0.11	0	24	30.3	SAMN46854698	PRJNA1224230	GCA_050958985.1	ASM5095898v1
21	Sri Lanka	Campylobacter coli	LM00402Cs	North Western Province	Market	Exotic broiler	2023-12-05	872		ST-828 complex	33	39	30	82	113	44	17	264468	141228	2	5	606929	1678228	g__Campylobacter (UID3076)	99.44	0.19	0	18	31.3	SAMN46854699	PRJNA1224230	GCA_050958955.1	ASM5095895v1
22	Sri Lanka	Campylobacter coli	LM004Ce	North Western Province	Market	Exotic broiler	2023-12-05	3152		ST-828 complex	124	39	30	79	104	44	17	173082	105910	5	8	278870	1864816	g__Campylobacter (UID3076)	99.37	0.11	0	30	31.1	SAMN46854700	PRJNA1224230	GCA_050958925.1	ASM5095892v1
3	Sri Lanka	Campylobacter jejuni	LM00502Cs	North Western Province	Market	Exotic broiler	2023-12-05	2895		ST-574 complex	9	53	5	10	11	3	3	129092	101298	3	7	625561	1729892	g__Campylobacter (UID3076)	99.38	0.15	0	22	30.4	SAMN46854701	PRJNA1224230	GCA_050958905.1	ASM5095890v1
18	Sri Lanka	Campylobacter coli	LM00602Cs	North Western Province	Market	Exotic broiler	2024-01-12	830		ST-828 complex	33	39	30	79	104	47	17	107525	52414	5	12	298342	1953954	g__Campylobacter (UID3076)	99.37	1.69	0	46	30.7	SAMN46854702	PRJNA1224230	GCA_050958885.1	ASM5095888v1
17	Sri Lanka	Campylobacter coli	LM00701Cs	North Western Province	Market	Exotic broiler	2024-01-12	860		ST-828 complex	33	39	30	79	113	47	17	163281	124767	3	6	606551	1783610	g__Campylobacter (UID3076)	99.4	0.11	0	17	31.2	SAMN46854703	PRJNA1224230	GCA_050958865.1	ASM5095886v1
24	Sri Lanka	Campylobacter coli	LM00902Cs	Western Province	Market	Exotic broiler	2023-12-19	1957		ST-828 complex	33	39	65	79	104	35	17	264415	169068	2	4	580008	1622541	g__Campylobacter (UID3076)	99.4	0.11	0	13	31.4	SAMN46854724	PRJNA1224230	GCA_050958365.1	ASM5095836v1
7	Sri Lanka	Campylobacter jejuni	LM009Ce	Western Province	Market	Exotic broiler	2023-12-19	2274			9	17	5	10	350	3	3	212199	152147	4	6	293195	1763367	g__Campylobacter (UID3076)	99.53	0.15	0	26	30.2	SAMN46854725	PRJNA1224230	GCA_050958345.1	ASM5095834v1
18	Sri Lanka	Campylobacter coli	LM010Ce	Western Province	Market	Exotic broiler	2023-12-19	1628		ST-828 complex	33	39	30	79	104	206	17	141348	106687	4	8	281669	1684016	g__Campylobacter (UID3076)	99.37	0.14	0	20	31.3	SAMN46854727	PRJNA1224230	GCA_050958325.1	ASM5095832v1
8	Sri Lanka	Campylobacter jejuni	LM01101Cs	Western Province	Market	Exotic broiler	2024-01-03	14664	Yes		7	4	5	68	11	61	6	148843	104644	5	9	233369	1765379	g__Campylobacter (UID3076)	99.38	0.11	0	23	30.3	SAMN46854728	PRJNA1224230	GCA_050958305.1	ASM5095830v1
22	Sri Lanka	Campylobacter coli	LM012Ce	Western Province	Market	Exotic broiler	2024-01-03	860		ST-828 complex	33	39	30	79	113	47	17	163350	129998	4	7	429046	1947996	g__Campylobacter (UID3076)	99.44	0.19	0	38	30.9	SAMN46854730	PRJNA1224230	GCA_050958265.1	ASM5095826v1
22	Sri Lanka	Campylobacter coli	LM01301Cs	Western Province	Market	Exotic broiler	2024-01-03	860		ST-828 complex	33	39	30	79	113	47	17	163350	129998	4	7	468702	1964595	g__Campylobacter (UID3076)	99.44	0.19	0	39	30.9	SAMN46854731	PRJNA1224230	GCA_050958245.1	ASM5095824v1
22	Sri Lanka	Campylobacter coli	LM01302Cs	Western Province	Market	Exotic broiler	2024-01-03	860		ST-828 complex	33	39	30	79	113	47	17	163350	129998	4	7	468835	1966918	g__Campylobacter (UID3076)	99.44	0.19	0	36	30.9	SAMN46854732	PRJNA1224230	GCA_050958225.1	ASM5095822v1
4	Sri Lanka	Campylobacter jejuni	LM01401Cs	Western Province	Market	Exotic broiler	2024-01-09	1232		ST-353 complex	7	17	5	10	11	3	6	116056	81896	6	11	185548	1751084	g__Campylobacter (UID3076)	99.4	0.11	0	35	30.3	SAMN46854733	PRJNA1224230	GCA_050958195.1	ASM5095819v1
5	Sri Lanka	Campylobacter jejuni	LM01402Cs	Western Province	Market	Exotic broiler	2024-01-09	14665	Yes		172	114	5	2	11	1	1	154754	101868	3	7	535874	1654631	g__Campylobacter (UID3076)	99.34	0.11	0	15	30.4	SAMN46854734	PRJNA1224230	GCA_050958185.1	ASM5095818v1
22	Sri Lanka	Campylobacter coli	LM014Ce	Western Province	Market	Exotic broiler	2024-01-09	860		ST-828 complex	33	39	30	79	113	47	17	163350	129998	4	7	429186	1889320	g__Campylobacter (UID3076)	99.44	0.19	0	32	31	SAMN46854735	PRJNA1224230	GCA_050958155.1	ASM5095815v1
4	Sri Lanka	Campylobacter jejuni	LM01502Cs	Western Province	Market	Exotic broiler	2024-01-09	1232		ST-353 complex	7	17	5	10	11	3	6	156981	102276	4	8	310687	1759958	g__Campylobacter (UID3076)	99.59	0.11	0	23	30.3	SAMN46854736	PRJNA1224230	GCA_050958105.1	ASM5095810v1
12	Sri Lanka	Campylobacter jejuni	LM01601Cs	Western Province	Market	Exotic broiler	2024-01-09	2146		ST-464 complex	9	2	2	2	10	3	1	287215	130269	3	6	307543	1772695	g__Campylobacter (UID3076)	99.52	0.18	0	29	30.2	SAMN46854737	PRJNA1224230	GCA_050958125.1	ASM5095812v1
7	Sri Lanka	Campylobacter jejuni	LM01602Cs	Western Province	Market	Exotic broiler	2024-01-09	2274			9	17	5	10	350	3	3	229258	152143	4	6	286811	1774379	g__Campylobacter (UID3076)	99.53	0.15	0	31	30.2	SAMN46854738	PRJNA1224230	GCA_050958085.1	ASM5095808v1
42	Sri Lanka	Campylobacter coli	LM01902Cs	North Western Province	Market	Exotic broiler	2024-01-16	902		ST-828 complex	33	39	30	79	104	43	17	137433	91050	5	9	348318	1861957	g__Campylobacter (UID3076)	99.37	0.11	0	40	31	SAMN46854704	PRJNA1224230	GCA_050958845.1	ASM5095884v1
22	Sri Lanka	Campylobacter coli	LM02001Cs	North Western Province	Market	Exotic broiler	2024-01-16	860		ST-828 complex	33	39	30	79	113	47	17	130751	67737	6	10	278911	1908019	g__Campylobacter (UID3076)	99.37	0.11	0	45	31	SAMN46854705	PRJNA1224230	GCA_050958825.1	ASM5095882v1
24	Sri Lanka	Campylobacter coli	LM02201Cs	Western Province	Market	Exotic broiler	2024-01-23	1541		ST-828 complex	124	39	30	79	104	47	17	243495	151875	3	6	379857	1760738	g__Campylobacter (UID3076)	99.34	0.11	0	14	31.3	SAMN46854739	PRJNA1224230	GCA_050958045.1	ASM5095804v1
22	Sri Lanka	Campylobacter coli	LM02202Cs_s216_31	Western Province	Market	Exotic broiler	2024-01-23	860		ST-828 complex	33	39	30	79	113	47	17	216501	139300	4	6	375662	1882478	g__Campylobacter (UID3076)	99.44	0.11	0	30	31	SAMN46854740	PRJNA1224230	GCA_050958055.1	ASM5095805v1
2	Sri Lanka	Campylobacter jejuni	LM02202Cs_s217_31	Western Province	Market	Exotic broiler	2024-01-23	12325			8	2	2	1036	153	253	147	213775	161977	4	6	305358	1740554	g__Campylobacter (UID3076)	99.29	0.11	0	40	30.1	SAMN46854741	PRJNA1224230	GCA_050958025.1	ASM5095802v1
2	Sri Lanka	Campylobacter jejuni	LM022Ce	Western Province	Market	Exotic broiler	2024-01-23	12325			8	2	2	1036	153	253	147	185001	161977	4	6	305358	1747306	g__Campylobacter (UID3076)	99.29	0.26	0	45	30.2	SAMN46854742	PRJNA1224230	GCA_050957995.1	ASM5095799v1
22	Sri Lanka	Campylobacter coli	LM02301Cs	Western Province	Market	Exotic broiler	2024-01-23	860		ST-828 complex	33	39	30	79	113	47	17	212787	129998	4	6	419553	1883327	g__Campylobacter (UID3076)	99.44	0.11	0	30	30.9	SAMN46854743	PRJNA1224230	GCA_050957985.1	ASM5095798v1
22	Sri Lanka	Campylobacter coli	LM02302Cs	Western Province	Market	Exotic broiler	2024-01-23	860		ST-828 complex	33	39	30	79	113	47	17	225336	129998	3	6	487842	1853602	g__Campylobacter (UID3076)	99.44	0.11	0	24	31	SAMN46854744	PRJNA1224230	GCA_050957965.1	ASM5095796v1
22	Sri Lanka	Campylobacter coli	LM023Ce	Western Province	Market	Exotic broiler	2024-01-23	860		ST-828 complex	33	39	30	79	113	47	17	139375	108774	5	8	279916	1883807	g__Campylobacter (UID3076)	99.44	0.11	0	36	30.9	SAMN46854745	PRJNA1224230	GCA_050957925.1	ASM5095792v1
33	Sri Lanka	Campylobacter coli	LM02501Cs	North Western Province	Market	Exotic broiler	2024-01-30	829		ST-828 complex	33	39	30	82	113	43	17	245849	163760	3	5	612430	1900594	g__Campylobacter (UID3076)	99.44	8.1	0	15	31.9	SAMN46854706	PRJNA1224230	GCA_050958805.1	ASM5095880v1
33	Sri Lanka	Campylobacter coli	LM02502Cs	North Western Province	Market	Exotic broiler	2024-01-30	829		ST-828 complex	33	39	30	82	113	43	17	245848	130241	3	6	388752	1690977	g__Campylobacter (UID3076)	99.44	0.19	0	15	31.3	SAMN46854707	PRJNA1224230	GCA_050958785.1	ASM5095878v1
33	Sri Lanka	Campylobacter coli	LM02601Cs	North Western Province	Market	Exotic broiler	2024-01-30	829		ST-828 complex	33	39	30	82	113	43	17	265431	163760	3	5	430491	1694431	g__Campylobacter (UID3076)	99.44	0.19	0	11	31.3	SAMN46854708	PRJNA1224230	GCA_050958765.1	ASM5095876v1
24	Sri Lanka	Campylobacter coli	LS00402Cs	Western Province	slaughtering facilities	Exotic broiler	2023-11-07	10872		ST-828 complex	124	39	30	79	113	43	17	141520	109695	4	7	378158	1746716	g__Campylobacter (UID3076)	99.34	2.74	0	30	31.7	SAMN46854746	PRJNA1224230	GCA_050957905.1	ASM5095790v1
20	Sri Lanka	Campylobacter coli	LS00605Cs	North Western Province	slaughtering facilities	Exotic broiler	2023-11-07	872		ST-828 complex	33	39	30	82	113	44	17	218472	163610	4	6	375233	1794806	g__Campylobacter (UID3076)	99.44	0.19	0	18	31.1	SAMN46854710	PRJNA1224230	GCA_050958745.1	ASM5095874v1
24	Sri Lanka	Campylobacter coli	LS00702Cs	North Western Province	slaughtering facilities	Exotic broiler	2023-11-13	860		ST-828 complex	33	39	30	79	113	47	17	264460	165067	3	5	385995	1745607	g__Campylobacter (UID3076)	99.34	0.11	0	23	31.3	SAMN46854711	PRJNA1224230	GCA_050958705.1	ASM5095870v1
24	Sri Lanka	Campylobacter coli	LS00903Ce	Western Province	slaughtering facilities	Exotic broiler	2023-11-13	860		ST-828 complex	33	39	30	79	113	47	17	262747	165067	3	5	385996	1745341	g__Campylobacter (UID3076)	99.34	0.11	0	24	31.3	SAMN46854747	PRJNA1224230	GCA_050957885.1	ASM5095788v1
22	Sri Lanka	Campylobacter coli	LS01103Cs	Western Province	slaughtering facilities	Exotic broiler	2023-11-29	860		ST-828 complex	33	39	30	79	113	47	17	213874	129998	3	6	459529	1834791	g__Campylobacter (UID3076)	99.44	0.11	0	26	31.1	SAMN46854748	PRJNA1224230	GCA_050957805.1	ASM5095780v1
11	Sri Lanka	Campylobacter jejuni	LS01206Cs	North Western Province	slaughtering facilities	Exotic broiler	2023-11-29	1232		ST-353 complex	7	17	5	10	11	3	6	115917	90507	5	9	284814	1759374	g__Campylobacter (UID3076)	99.4	0.11	0	29	30.3	SAMN46854712	PRJNA1224230	GCA_050958725.1	ASM5095872v1
22	Sri Lanka	Campylobacter coli	LS01301Cs	North Western Province	slaughtering facilities	Exotic broiler	2023-12-04	860		ST-828 complex	33	39	30	79	113	47	17	139378	65072	6	11	289266	1906289	g__Campylobacter (UID3076)	99.44	1.53	38.46	47	31	SAMN46854713	PRJNA1224230	GCA_050958685.1	ASM5095868v1
22	Sri Lanka	Campylobacter coli	LS01302Cs	North Western Province	slaughtering facilities	Exotic broiler	2023-12-04	860		ST-828 complex	33	39	30	79	113	47	17	216501	129998	3	7	428906	1892927	g__Campylobacter (UID3076)	99.44	0.19	0	31	31	SAMN46854714	PRJNA1224230	GCA_050958565.1	ASM5095856v1
22	Sri Lanka	Campylobacter coli	LS01404Cs	Western Province	slaughtering facilities	Exotic broiler	2023-12-04	860		ST-828 complex	33	39	30	79	113	47	17	163350	129998	4	7	428906	1892691	g__Campylobacter (UID3076)	99.44	0.19	0	31	31	SAMN46854749	PRJNA1224230	GCA_050957785.1	ASM5095778v1
22	Sri Lanka	Campylobacter coli	LS01505Cs	Western Province	slaughtering facilities	Exotic broiler	2023-12-04	860		ST-828 complex	33	39	30	79	113	47	17	225428	129998	3	6	487840	1816147	g__Campylobacter (UID3076)	99.44	0.11	0	30	31	SAMN46854750	PRJNA1224230	GCA_050957765.1	ASM5095776v1
11	Sri Lanka	Campylobacter jejuni	LS01601Cs	North Western Province	slaughtering facilities	Exotic broiler	2023-12-08	1232		ST-353 complex	7	17	5	10	11	3	6	116179	90512	5	9	283619	1697043	g__Campylobacter (UID3076)	99.4	0.11	0	25	30.4	SAMN46854715	PRJNA1224230	GCA_050958545.1	ASM5095854v1
21	Sri Lanka	Campylobacter coli	LS01602Cs	North Western Province	slaughtering facilities	Exotic broiler	2023-12-08	872		ST-828 complex	33	39	30	82	113	44	17	207605	141228	3	5	607063	1744107	g__Campylobacter (UID3076)	99.44	0.19	0	19	31.3	SAMN46854716	PRJNA1224230	GCA_050958525.1	ASM5095852v1
4	Sri Lanka	Campylobacter jejuni	LS01703Cs	North Western Province	slaughtering facilities	Exotic broiler	2023-12-08	1232		ST-353 complex	7	17	5	10	11	3	6	138415	102277	4	8	296972	1765123	g__Campylobacter (UID3076)	99.4	0.3	25	30	30.3	SAMN46854717	PRJNA1224230	GCA_050958505.1	ASM5095850v1
11	Sri Lanka	Campylobacter jejuni	LS01704Cs	North Western Province	slaughtering facilities	Exotic broiler	2023-12-08	1232		ST-353 complex	7	17	5	10	11	3	6	76253	54802	9	16	259097	2019416	g__Campylobacter (UID3076)	99.4	13.67	39.62	63	30.4	SAMN46854718	PRJNA1224230	GCA_050958485.1	ASM5095848v1
21	Sri Lanka	Campylobacter coli	LS01805Cs	North Western Province	slaughtering facilities	Exotic broiler	2023-12-08	872		ST-828 complex	33	39	30	82	113	44	17	207605	141228	4	6	359870	1743432	g__Campylobacter (UID3076)	99.44	0.19	0	20	31.3	SAMN46854719	PRJNA1224230	GCA_050958465.1	ASM5095846v1
4	Sri Lanka	Campylobacter jejuni	LS02003Cs	North Western Province	slaughtering facilities	Exotic broiler	2023-12-19	1232		ST-353 complex	7	17	5	10	11	3	6	156836	102280	4	8	323770	1757957	g__Campylobacter (UID3076)	99.4	0.11	0	23	30.3	SAMN46854720	PRJNA1224230	GCA_050958445.1	ASM5095844v1
4	Sri Lanka	Campylobacter jejuni	LS02106Cs	Western Province	slaughtering facilities	Exotic broiler	2023-12-19	1232		ST-353 complex	7	17	5	10	11	3	6	156836	102281	4	8	323769	1762257	g__Campylobacter (UID3076)	99.59	0.11	0	20	30.3	SAMN46854751	PRJNA1224230	GCA_050957665.1	ASM5095766v1
9	Sri Lanka	Campylobacter jejuni	LS02202Cs	North Western Province	slaughtering facilities	Exotic broiler	2024-01-17	1232		ST-353 complex	7	17	5	10	11	3	6	116172	81896	5	9	283621	1691755	g__Campylobacter (UID3076)	99.4	0.11	0	25	30.4	SAMN46854721	PRJNA1224230	GCA_050958425.1	ASM5095842v1
11	Sri Lanka	Campylobacter jejuni	LS02303Cs	North Western Province	slaughtering facilities	Exotic broiler	2024-01-17	1232		ST-353 complex	7	17	5	10	11	3	6	116179	79686	6	10	283620	1696183	g__Campylobacter (UID3076)	99.4	0.11	0	28	30.4	SAMN46854722	PRJNA1224230	GCA_050958405.1	ASM5095840v1
17	India	Campylobacter coli	TF50201	Tamil Nadu	Farm	Exotic broiler	2021-11-25	-			33	~39	30	82	104	43	17	243865	130087	3	6	456846	1886410	g__Campylobacter (UID3076)	99.37	0.11	0	36	30.9	SAMN46854659	PRJNA1224230	GCA_050959745.1	ASM5095974v1
18	India	Campylobacter coli	TF50604	Tamil Nadu	Farm	Exotic broiler	2021-11-25	832		ST-828 complex	33	39	30	79	113	43	17	220719	130257	3	6	460755	1842965	g__Campylobacter (UID3076)	99.44	0.11	0	41	31	SAMN46854660	PRJNA1224230	GCA_050959785.1	ASM5095978v1
24	India	Campylobacter coli	TF50804	Tamil Nadu	Farm	Exotic broiler	2022-03-07	8140			124	39	30	79	113	47	17	186497	129805	3	6	461287	1767929	g__Campylobacter (UID3076)	99.37	0.58	20	22	31.4	SAMN46854661	PRJNA1224230	GCA_050959725.1	ASM5095972v1
41	India	Campylobacter coli	TF52105	Tamil Nadu	Farm	Exotic broiler	2022-01-20	-			~292	39	30	82	113	44	17	252443	129942	3	6	392136	1772828	g__Campylobacter (UID3076)	99.44	0.27	0	15	31.2	SAMN46854662	PRJNA1224230	GCA_050959705.1	ASM5095970v1
26	India	Campylobacter coli	TF52502	Tamil Nadu	Farm	Exotic broiler	2022-01-20	11031		ST-828 complex	124	39	30	82	113	47	17	128368	79459	5	9	272017	1790257	g__Campylobacter (UID3076)	99.4	0.11	0	47	31.1	SAMN46854663	PRJNA1224230	GCA_050959685.1	ASM5095968v1
18	India	Campylobacter coli	TF53105	Tamil Nadu	Farm	Exotic broiler	2022-03-25	860		ST-828 complex	33	39	30	79	113	47	17	106988	45458	6	12	210608	1781696	g__Campylobacter (UID3076)	99.37	0.25	0	46	31.1	SAMN46854664	PRJNA1224230	GCA_050959665.1	ASM5095966v1
21	India	Campylobacter coli	TF53501	Tamil Nadu	Farm	Exotic broiler	2022-03-25	872		ST-828 complex	33	39	30	82	113	44	17	141227	81807	4	8	350198	1718901	g__Campylobacter (UID3076)	99.44	0.19	0	23	31.3	SAMN46854665	PRJNA1224230	GCA_050959645.1	ASM5095964v1
24	India	Campylobacter coli	TF53601	Tamil Nadu	Farm	Exotic broiler	2021-11-25	8140			124	39	30	79	113	47	17	157319	83229	5	8	281474	1784395	g__Campylobacter (UID3076)	99.37	0.11	0	23	31.4	SAMN46854666	PRJNA1224230	GCA_050959605.1	ASM5095960v1
21	India	Campylobacter coli	TF53902	Tamil Nadu	Farm	Exotic broiler	2022-03-25	872		ST-828 complex	33	39	30	82	113	44	17	141551	67710	4	9	292950	1710216	g__Campylobacter (UID3076)	99.44	0.19	0	28	31.4	SAMN46854667	PRJNA1224230	GCA_050959625.1	ASM5095962v1
17	India	Campylobacter coli	TF54004	Tamil Nadu	Farm	Exotic broiler	2021-11-25	829		ST-828 complex	33	39	30	82	113	43	17	142431	107456	5	8	280183	1806006	g__Campylobacter (UID3076)	99.66	0.64	0	35	31.2	SAMN46854668	PRJNA1224230	GCA_050959585.1	ASM5095958v1
26	India	Campylobacter coli	TF54605	Tamil Nadu	Farm	Exotic broiler	2022-04-20	11031		ST-828 complex	124	39	30	82	113	47	17	141431	58082	4	9	377887	1792793	g__Campylobacter (UID3076)	99.37	0.36	25	46	31.1	SAMN46854669	PRJNA1224230	GCA_050959565.1	ASM5095956v1
18	India	Campylobacter coli	TL00205	Tamil Nadu	Market	Exotic broiler	2022-02-07	860		ST-828 complex	33	39	30	79	113	47	17	160967	84312	4	7	380985	1755111	g__Campylobacter (UID3076)	99.37	0.2	0	34	31.1	SAMN46854670	PRJNA1224230	GCA_050959545.1	ASM5095954v1
35	India	Campylobacter coli	TL00406	Tamil Nadu	Market	Desi	2022-02-07	825		ST-828 complex	33	39	30	82	113	47	17	27684	12930	22	45	73743	1812661	g__Campylobacter (UID3076)	95.02	2.7	52.38	167	31	SAMN46854671	PRJNA1224230	GCA_050959525.1	ASM5095952v1
41	India	Campylobacter coli	TL00501	Tamil Nadu	Market	Exotic broiler	2022-05-20	1767		ST-828 complex	33	39	30	79	113	44	17	163281	106124	4	7	383323	1769210	g__Campylobacter (UID3076)	99.37	0.27	0	41	31.1	SAMN46854672	PRJNA1224230	GCA_050959505.1	ASM5095950v1
18	India	Campylobacter coli	TL00601	Tamil Nadu	Market	Exotic broiler	2022-05-20	832		ST-828 complex	33	39	30	79	113	43	17	113140	80119	5	10	264464	1581392	g__Campylobacter (UID3076)	97.28	0.11	0	23	31.8	SAMN46854673	PRJNA1224230	GCA_050959485.1	ASM5095948v1
24	India	Campylobacter coli	TL00910	Tamil Nadu	Market	Desi	2022-05-20	10872		ST-828 complex	124	39	30	79	113	43	17	185588	128684	4	6	380983	1707221	g__Campylobacter (UID3076)	99.34	0.11	0	22	31.5	SAMN46854674	PRJNA1224230	GCA_050959445.1	ASM5095944v1
30	India	Campylobacter coli	TL10710	Tamil Nadu	Market	Desi	2022-03-14	14624	Yes		4	39	30	115	113	43	79	156934	61440	4	8	377668	1799121	g__Campylobacter (UID3076)	99.44	0.45	0	41	31.1	SAMN46854675	PRJNA1224230	GCA_050959425.1	ASM5095942v1
26	India	Campylobacter coli	TL11002	Tamil Nadu	Market	Exotic broiler	2021-12-13	11031		ST-828 complex	124	39	30	82	113	47	17	221181	128487	3	6	446159	1793182	g__Campylobacter (UID3076)	99.37	0.11	0	38	31.1	SAMN46854676	PRJNA1224230	GCA_050959465.1	ASM5095946v1
18	India	Campylobacter coli	TL20108	Tamil Nadu	Market	Desi	2021-12-16	832		ST-828 complex	33	39	30	79	113	43	17	17681	6705	27	66	105497	1849777	g__Campylobacter (UID3076)	95.2	4.72	51.72	227	30.8	SAMN46854677	PRJNA1224230	GCA_050959385.1	ASM5095938v1
18	India	Campylobacter coli	TL20602	Tamil Nadu	Market	Exotic broiler	2022-04-08	1628		ST-828 complex	33	39	30	79	104	206	17	121342	77098	4	8	421696	1741932	g__Campylobacter (UID3076)	99.37	0.15	0	22	31.3	SAMN46854678	PRJNA1224230	GCA_050959405.1	ASM5095940v1
20	India	Campylobacter coli	TL20910	Tamil Nadu	Market	Desi	2022-04-04	872		ST-828 complex	33	39	30	82	113	44	17	222447	128913	3	6	392456	1649937	g__Campylobacter (UID3076)	99.44	0.19	0	17	31.4	SAMN46854679	PRJNA1224230	GCA_050959365.1	ASM5095936v1
35	India	Campylobacter coli	TL30104	Tamil Nadu	Market	Exotic broiler	2022-02-07	825		ST-828 complex	33	39	30	82	113	47	17	141481	106126	5	8	289470	1810049	g__Campylobacter (UID3076)	99.35	0.19	0	28	31.1	SAMN46854680	PRJNA1224230	GCA_050959345.1	ASM5095934v1
21	India	Campylobacter coli	TL30303	Tamil Nadu	Market	Exotic broiler	2022-02-07	872		ST-828 complex	33	39	30	82	113	44	17	163645	106698	4	7	292946	1714302	g__Campylobacter (UID3076)	99.44	0.19	0	23	31.3	SAMN46854681	PRJNA1224230	GCA_050959325.1	ASM5095932v1
17	India	Campylobacter coli	TL30601	Tamil Nadu	Market	Exotic broiler	2022-04-25	828		ST-828 complex	33	39	30	82	104	43	17	137839	80833	5	10	300416	1983224	g__Campylobacter (UID3076)	99.3	2.08	0	43	31.9	SAMN46854682	PRJNA1224230	GCA_050959305.1	ASM5095930v1
18	India	Campylobacter coli	TL30910	Tamil Nadu	Market	Desi	2022-04-25	832		ST-828 complex	33	39	30	79	113	43	17	173457	130461	4	6	380983	1758392	g__Campylobacter (UID3076)	99.37	0.2	0	38	31.1	SAMN46854683	PRJNA1224230	GCA_050959285.1	ASM5095928v1
26	India	Campylobacter coli	TL40110	Tamil Nadu	Market	Desi	2022-05-02	11031		ST-828 complex	124	39	30	82	113	47	17	221356	128470	3	6	446156	1794150	g__Campylobacter (UID3076)	99.37	0.11	0	40	31.1	SAMN46854684	PRJNA1224230	GCA_050959265.1	ASM5095926v1
18	India	Campylobacter coli	TL40508	Tamil Nadu	Market	Desi	2022-05-02	832		ST-828 complex	33	39	30	79	113	43	17	163362	106127	4	7	375726	1791516	g__Campylobacter (UID3076)	99.72	0.11	0	42	31.3	SAMN46854685	PRJNA1224230	GCA_050959245.1	ASM5095924v1
35	India	Campylobacter coli	TL40606	Tamil Nadu	Market	Desi	2021-12-13	825		ST-828 complex	33	39	30	82	113	47	17	172841	123222	4	8	289388	1852371	g__Campylobacter (UID3076)	99.44	0.19	0	33	31	SAMN46854686	PRJNA1224230	GCA_050959225.1	ASM5095922v1
33	India	Campylobacter coli	TL40707	Tamil Nadu	Market	Desi	2022-05-02	829		ST-828 complex	33	39	30	82	113	43	17	265448	143674	3	5	429806	1806773	g__Campylobacter (UID3076)	99.44	0.22	0	14	31.2	SAMN46854687	PRJNA1224230	GCA_050959205.1	ASM5095920v1
30	India	Campylobacter coli	TL40905	Tamil Nadu	Market	Exotic broiler	2022-05-02	14625	Yes		4	176	30	115	113	43	79	141700	60997	5	10	273604	1740180	g__Campylobacter (UID3076)	95.99	0.45	0	36	31.1	SAMN46854688	PRJNA1224230	GCA_050959185.1	ASM5095918v1
17	Vietnam	Campylobacter coli	VF50116CS	Bac Giang	Farm	Coloured Feather Hybrid	2022-03-11	9867		ST-828 complex	33	491	30	82	113	43	17	135892	89815	5	8	264502	1641577	g__Campylobacter (UID3076)	99.37	0.11	0	21	31.4	SAMN46854828	PRJNA1224230	GCA_050971645.1	ASM5097164v1
17	Vietnam	Campylobacter coli	VF50118CS	Bac Giang	Farm	Coloured Feather Hybrid	2022-03-11	9867		ST-828 complex	33	491	30	82	113	43	17	135892	89777	5	8	264481	1643405	g__Campylobacter (UID3076)	99.37	0.11	0	23	31.4	SAMN46854829	PRJNA1224230	GCA_050971625.1	ASM5097162v1
17	Vietnam	Campylobacter coli	VF50119CS	Bac Giang	Farm	Coloured Feather Hybrid	2022-03-11	9867		ST-828 complex	33	491	30	82	113	43	17	135892	89772	5	8	264481	1640944	g__Campylobacter (UID3076)	99.37	0.11	0	22	31.4	SAMN46854830	PRJNA1224230	GCA_050971605.1	ASM5097160v1
17	Vietnam	Campylobacter coli	VF50120CS	Bac Giang	Farm	Coloured Feather Hybrid	2022-03-11	9867		ST-828 complex	33	491	30	82	113	43	17	135892	89814	5	8	264502	1640982	g__Campylobacter (UID3076)	99.37	0.11	0	22	31.4	SAMN46854831	PRJNA1224230	GCA_050971585.1	ASM5097158v1
29	Vietnam	Campylobacter coli	VF50319CS	Bac Giang	Farm	Coloured Feather Hybrid	2021-10-11	8733		ST-828 complex	33	39	30	544	113	35	17	265759	129738	3	5	431349	1694888	g__Campylobacter (UID3076)	99.72	0.11	0	14	31.4	SAMN46854832	PRJNA1224230	GCA_050971565.1	ASM5097156v1
17	Vietnam	Campylobacter coli	VF50416CS	Bac Giang	Farm	Coloured Feather Hybrid	2021-10-11	-			33	~179	30	79	104	47	17	265671	221853	2	4	568799	1655873	g__Campylobacter (UID3076)	99.44	0.11	0	16	31.4	SAMN46854833	PRJNA1224230	GCA_050971545.1	ASM5097154v1
34	Vietnam	Campylobacter coli	VF50419CS	Bac Giang	Farm	Coloured Feather Hybrid	2021-10-11	8043			33	66	30	79	113	35	17	216357	130065	3	6	418032	1675429	g__Campylobacter (UID3076)	99.72	0.14	0	16	31.3	SAMN46854834	PRJNA1224230	GCA_050971525.1	ASM5097152v1
17	Vietnam	Campylobacter coli	VF50420CS	Bac Giang	Farm	Coloured Feather Hybrid	2021-10-11	-			33	~179	30	79	104	47	17	265671	221854	2	4	568602	1657344	g__Campylobacter (UID3076)	99.44	0.11	0	16	31.4	SAMN46854835	PRJNA1224230	GCA_050971505.1	ASM5097150v1
29	Vietnam	Campylobacter coli	VF50516CS	Bac Giang	Farm	Coloured Feather Hybrid	2021-10-11	8733		ST-828 complex	33	39	30	544	113	35	17	254397	226948	3	4	582395	1698393	g__Campylobacter (UID3076)	99.72	0.11	0	10	31.4	SAMN46854836	PRJNA1224230	GCA_050971485.1	ASM5097148v1
17	Vietnam	Campylobacter coli	VF50518CS	Bac Giang	Farm	Coloured Feather Hybrid	2021-10-11	11749		ST-828 complex	33	491	30	82	104	43	17	224522	130808	4	6	313508	1695815	g__Campylobacter (UID3076)	99.37	0.11	0	19	31.3	SAMN46854837	PRJNA1224230	GCA_050971465.1	ASM5097146v1
34	Vietnam	Campylobacter coli	VF50519CS	Bac Giang	Farm	Coloured Feather Hybrid	2021-10-11	8043			33	66	30	79	113	35	17	216357	130065	3	6	384130	1674558	g__Campylobacter (UID3076)	99.72	0.14	0	17	31.3	SAMN46854838	PRJNA1224230	GCA_050971445.1	ASM5097144v1
20	Vietnam	Campylobacter coli	VF507	Bac Giang	Farm	Coloured Feather Hybrid	2021-04-07	825		ST-828 complex	33	39	30	82	113	47	17	291265	231563	3	5	401239	1745588	g__Campylobacter (UID3076)	99.44	0.19	0	21	31.2	SAMN46854839	PRJNA1224230	GCA_050971425.1	ASM5097142v1
46	Vietnam	Campylobacter coli	VF50918CS	Bac Giang	Farm	Coloured Feather Hybrid	2022-02-18	-			103	110	30	140	188	782?	79	169163	106769	3	7	430421	1714673	g__Campylobacter (UID3076)	99.28	0.44	0	21	31.2	SAMN46854840	PRJNA1224230	GCA_050971405.1	ASM5097140v1
17	Vietnam	Campylobacter coli	VF50919CS	Bac Giang	Farm	Coloured Feather Hybrid	2022-02-18	1586		ST-828 complex	33	176	30	82	113	43	17	163189	76970	4	8	265542	1695647	g__Campylobacter (UID3076)	99.37	0.11	0	29	31.4	SAMN46854841	PRJNA1224230	GCA_050971375.1	ASM5097137v1
13	Vietnam	Campylobacter jejuni	VF51116CS	Bac Giang	Farm	Coloured Feather Hybrid	2022-03-11	113		ST-460 complex	24	30	2	2	11	3	6	179493	101467	3	6	476785	1757130	g__Campylobacter (UID3076)	99.59	0.11	0	27	30.2	SAMN46854842	PRJNA1224230	GCA_050971355.1	ASM5097135v1
13	Vietnam	Campylobacter jejuni	VF51117CS	Bac Giang	Farm	Coloured Feather Hybrid	2022-03-11	113		ST-460 complex	24	30	2	2	11	3	6	179487	101466	3	6	476783	1760963	g__Campylobacter (UID3076)	99.59	0.11	0	24	30.2	SAMN46854843	PRJNA1224230	GCA_050971335.1	ASM5097133v1
13	Vietnam	Campylobacter jejuni	VF51118CS	Bac Giang	Farm	Coloured Feather Hybrid	2022-03-11	113		ST-460 complex	24	30	2	2	11	3	6	179493	101466	3	6	476784	1758814	g__Campylobacter (UID3076)	99.59	0.11	0	25	30.2	SAMN46854844	PRJNA1224230	GCA_050971305.1	ASM5097130v1
29	Vietnam	Campylobacter coli	VF51119CS	Bac Giang	Farm	Coloured Feather Hybrid	2022-03-11	8733		ST-828 complex	33	39	30	544	113	35	17	163314	107437	5	9	205759	1778340	g__Campylobacter (UID3076)	99.72	0.19	0	20	31.2	SAMN46854845	PRJNA1224230	GCA_050971285.1	ASM5097128v1
19	Vietnam	Campylobacter coli	VF51120CS	Bac Giang	Farm	Coloured Feather Hybrid	2022-03-11	829		ST-828 complex	33	39	30	82	113	43	17	142477	107257	5	8	264442	1656152	g__Campylobacter (UID3076)	99.44	0.11	0	24	31.5	SAMN46854846	PRJNA1224230	GCA_050971265.1	ASM5097126v1
17	Vietnam	Campylobacter coli	VF51216CS	Bac Giang	Farm	Coloured Feather Hybrid	2022-03-10	9867		ST-828 complex	33	491	30	82	113	43	17	137505	86141	5	9	264416	1686752	g__Campylobacter (UID3076)	99.37	0.14	0	24	31.3	SAMN46854847	PRJNA1224230	GCA_050971245.1	ASM5097124v1
23	Vietnam	Campylobacter coli	VF51219CS	Bac Giang	Farm	Coloured Feather Hybrid	2022-03-10	1145		ST-828 complex	33	39	30	82	104	44	17	141369	90155	5	8	259165	1690942	g__Campylobacter (UID3076)	99.29	0.11	0	24	31.4	SAMN46854848	PRJNA1224230	GCA_050971225.1	ASM5097122v1
12	Vietnam	Campylobacter jejuni	VF51220CS	Bac Giang	Farm	Coloured Feather Hybrid	2022-03-10	14666	Yes		7	17	358	2	10	3	1	155249	105391	4	8	318320	1781745	g__Campylobacter (UID3076)	99.57	0.15	0	31	30.2	SAMN46854849	PRJNA1224230	GCA_050971205.1	ASM5097120v1
17	Vietnam	Campylobacter coli	VF51316CS	Bac Giang	Farm	Coloured Feather Hybrid	2022-03-10	829		ST-828 complex	33	39	30	82	113	43	17	252892	129199	4	6	315556	1691036	g__Campylobacter (UID3076)	99.37	0.11	0	19	31.4	SAMN46854850	PRJNA1224230	GCA_050971185.1	ASM5097118v1
17	Vietnam	Campylobacter coli	VF51417CS	Bac Giang	Farm	Coloured Feather Hybrid	2022-03-10	9867		ST-828 complex	33	491	30	82	113	43	17	163327	86394	4	8	264486	1690346	g__Campylobacter (UID3076)	99.37	0.11	0	25	31.4	SAMN46854851	PRJNA1224230	GCA_050971165.1	ASM5097116v1
17	Vietnam	Campylobacter coli	VF51418CS	Bac Giang	Farm	Coloured Feather Hybrid	2022-03-10	11749		ST-828 complex	33	491	30	82	104	43	17	111959	56857	5	11	264465	1757929	g__Campylobacter (UID3076)	99.44	0.22	57.14	64	31.2	SAMN46854852	PRJNA1224230	GCA_050971145.1	ASM5097114v1
2	Vietnam	Campylobacter jejuni	VF51420CS	Bac Giang	Farm	Coloured Feather Hybrid	2022-03-10	2328			8	2	2	212	153	253	147	174771	102116	4	7	331402	1780867	g__Campylobacter (UID3076)	99.44	0.19	0	42	30.2	SAMN46854853	PRJNA1224230	GCA_050971125.1	ASM5097112v1
1	Vietnam	Campylobacter jejuni	VF51496CS	Bac Giang	Farm	Coloured Feather Hybrid	2022-03-10	14667	Yes		22	490	292	2	153	43	412	191954	134188	4	6	304058	1623588	g__Campylobacter (UID3076)	99.4	0.11	0	21	30.5	SAMN46854854	PRJNA1224230	GCA_050971105.1	ASM5097110v1
17	Vietnam	Campylobacter coli	VF52216	Ha Noi	Farm	Coloured Feather Hybrid	2022-01-13	3020		ST-828 complex	33	176	30	79	113	43	17	66314	36176	8	17	216640	1718416	g__Campylobacter (UID3076)	97.26	1.11	57.14	76	31.3	SAMN46854902	PRJNA1224230	GCA_050970145.1	ASM5097014v1
12	Vietnam	Campylobacter jejuni	VF52219	Ha Noi	Farm	Coloured Feather Hybrid	2022-01-13	9736			7	2	5	10	10	408	1	226100	148807	4	6	314677	1772188	g__Campylobacter (UID3076)	99.51	0.15	0	25	30.2	SAMN46854903	PRJNA1224230	GCA_050970105.1	ASM5097010v1
2	Vietnam	Campylobacter jejuni	VF52220	Ha Noi	Farm	Coloured Feather Hybrid	2022-01-13	8920			9	2	2	10	11	253	147	179388	158795	4	6	315106	1714103	g__Campylobacter (UID3076)	99.29	0.11	0	41	30.2	SAMN46854904	PRJNA1224230	GCA_050970085.1	ASM5097008v1
17	Vietnam	Campylobacter coli	VF52318CS	Ha Noi	Farm	Coloured Feather Hybrid	2021-12-23	1586		ST-828 complex	33	176	30	82	113	43	17	261716	174985	4	6	315780	1751216	g__Campylobacter (UID3076)	99.37	0.11	0	13	31.3	SAMN46854905	PRJNA1224230	GCA_050970065.1	ASM5097006v1
17	Vietnam	Campylobacter coli	VF52417CS	Ha Noi	Farm	Coloured Feather Hybrid	2021-12-23	3020		ST-828 complex	33	176	30	79	113	43	17	264383	172895	3	5	319793	1701778	g__Campylobacter (UID3076)	99.44	0.11	0	16	31.4	SAMN46854906	PRJNA1224230	GCA_050970045.1	ASM5097004v1
19	Vietnam	Campylobacter coli	VF52516CS	Ha Noi	Farm	Coloured Feather Hybrid	2021-11-30	860		ST-828 complex	33	39	30	79	113	47	17	340878	127656	3	5	443978	1817119	g__Campylobacter (UID3076)	99.44	0.45	0	15	31.1	SAMN46854907	PRJNA1224230	GCA_050970025.1	ASM5097002v1
17	Vietnam	Campylobacter coli	VF52520CS	Ha Noi	Farm	Coloured Feather Hybrid	2021-11-30	830		ST-828 complex	33	39	30	79	104	47	17	264441	133073	2	5	585318	1658779	g__Campylobacter (UID3076)	99.37	0.11	0	15	31.4	SAMN46854908	PRJNA1224230	GCA_050970005.1	ASM5097000v1
29	Vietnam	Campylobacter coli	VF52617	Ha Noi	Farm	Coloured Feather Hybrid	2021-12-16	8733		ST-828 complex	33	39	30	544	113	35	17	34467	14996	15	35	177948	1814098	g__Campylobacter (UID3076)	98.12	6.05	51.11	151	31.3	SAMN46854909	PRJNA1224230	GCA_050969985.1	ASM5096998v1
17	Vietnam	Campylobacter coli	VF52619	Ha Noi	Farm	Coloured Feather Hybrid	2021-12-16	860		ST-828 complex	33	39	30	79	113	47	17	264121	94153	3	6	373368	1735671	g__Campylobacter (UID3076)	99.44	0.11	0	16	31.4	SAMN46854910	PRJNA1224230	GCA_050969945.1	ASM5096994v1
17	Vietnam	Campylobacter coli	VF52716CSA	Ha Noi	Farm	Coloured Feather Hybrid	2021-11-23	830		ST-828 complex	33	39	30	79	104	47	17	163045	121866	4	6	380830	1650285	g__Campylobacter (UID3076)	99.37	0.11	0	20	31.4	SAMN46854911	PRJNA1224230	GCA_050969965.1	ASM5096996v1
36	Vietnam	Campylobacter coli	VF52716CSB	Ha Noi	Farm	Coloured Feather Hybrid	2021-11-23	14626	Yes		33	42	30	82	112	43	17	175651	121709	4	7	255265	1674364	g__Campylobacter (UID3076)	99.44	0.11	0	21	31.4	SAMN46854912	PRJNA1224230	GCA_050969925.1	ASM5096992v1
17	Vietnam	Campylobacter coli	VF52717CS	Ha Noi	Farm	Coloured Feather Hybrid	2021-11-23	830		ST-828 complex	33	39	30	79	104	47	17	163045	121866	4	6	380830	1650202	g__Campylobacter (UID3076)	99.37	0.11	0	20	31.4	SAMN46854913	PRJNA1224230	GCA_050969905.1	ASM5096990v1
17	Vietnam	Campylobacter coli	VF52718CS	Ha Noi	Farm	Coloured Feather Hybrid	2021-11-23	13633		ST-828 complex	33	39	30	79	104	35	325	168016	132792	3	6	592461	1812277	g__Campylobacter (UID3076)	99.44	0.23	0	18	31.2	SAMN46854914	PRJNA1224230	GCA_050969865.1	ASM5096986v1
17	Vietnam	Campylobacter coli	VF52718CSB	Ha Noi	Farm	Coloured Feather Hybrid	2021-11-23	830		ST-828 complex	33	39	30	79	104	47	17	163045	121866	4	6	380830	1650166	g__Campylobacter (UID3076)	99.37	0.11	0	20	31.4	SAMN46854915	PRJNA1224230	GCA_050969885.1	ASM5096988v1
17	Vietnam	Campylobacter coli	VF52719CS	Ha Noi	Farm	Coloured Feather Hybrid	2021-11-23	830		ST-828 complex	33	39	30	79	104	47	17	163045	128001	4	6	380830	1650699	g__Campylobacter (UID3076)	99.37	0.11	0	18	31.4	SAMN46854916	PRJNA1224230	GCA_050969845.1	ASM5096984v1
17	Vietnam	Campylobacter coli	VF52720	Ha Noi	Farm	Coloured Feather Hybrid	2021-11-23	830		ST-828 complex	33	39	30	79	104	47	17	163045	128001	4	6	380830	1650700	g__Campylobacter (UID3076)	99.37	0.11	0	18	31.4	SAMN46854917	PRJNA1224230	GCA_050969825.1	ASM5096982v1
1	Vietnam	Campylobacter jejuni	VF52817CS	Ha Noi	Farm	Coloured Feather Hybrid	2021-12-23	7533			8	23	163	496	89	1	6	267628	110098	3	5	407494	1682446	g__Campylobacter (UID3076)	99.29	0.29	0	26	30.4	SAMN46854918	PRJNA1224230	GCA_050969805.1	ASM5096980v1
12	Vietnam	Campylobacter jejuni	VF52818CS	Ha Noi	Farm	Coloured Feather Hybrid	2021-12-23	464		ST-464 complex	24	2	2	2	10	3	1	292906	155346	3	5	404649	1737723	g__Campylobacter (UID3076)	99.33	0.18	0	21	30.3	SAMN46854919	PRJNA1224230	GCA_050969785.1	ASM5096978v1
17	Vietnam	Campylobacter coli	VF52819CS	Ha Noi	Farm	Coloured Feather Hybrid	2021-12-23	3753		ST-828 complex	33	176	30	82	104	43	17	145624	126165	4	7	317736	1725829	g__Campylobacter (UID3076)	99.66	0.11	0	20	31.4	SAMN46854920	PRJNA1224230	GCA_050969765.1	ASM5096976v1
23	Vietnam	Campylobacter coli	VF53017CS	Ha Noi	Farm	Coloured Feather Hybrid	2022-03-18	14627	Yes		33	176	30	79	104	44	17	173346	90136	5	8	259147	1700584	g__Campylobacter (UID3076)	99.37	0.11	0	24	31.4	SAMN46854921	PRJNA1224230	GCA_050969725.1	ASM5096972v1
25	Vietnam	Campylobacter coli	VF53018CS	Ha Noi	Farm	Coloured Feather Hybrid	2022-03-18	1625		ST-828 complex	33	39	30	82	104	47	139	145732	110659	5	8	231441	1665229	g__Campylobacter (UID3076)	99.44	0.11	0	22	31.4	SAMN46854922	PRJNA1224230	GCA_050969745.1	ASM5096974v1
23	Vietnam	Campylobacter coli	VF53020CS	Ha Noi	Farm	Coloured Feather Hybrid	2022-03-18	14627	Yes		33	176	30	79	104	44	17	173345	78578	5	8	259147	1700395	g__Campylobacter (UID3076)	99.37	0.11	0	25	31.4	SAMN46854923	PRJNA1224230	GCA_050969705.1	ASM5096970v1
19	Vietnam	Campylobacter coli	VF53117	Ha Noi	Farm	Coloured Feather Hybrid	2022-01-13	860		ST-828 complex	33	39	30	79	113	47	17	145122	90146	4	7	319180	1711230	g__Campylobacter (UID3076)	99.44	0.11	0	23	31.3	SAMN46854924	PRJNA1224230	GCA_050969685.1	ASM5096968v1
17	Vietnam	Campylobacter coli	VF53118CS	Ha Noi	Farm	Coloured Feather Hybrid	2022-01-13	3020		ST-828 complex	33	176	30	79	113	43	17	1733115	1733115	1	1	1733115	1733115	g__Campylobacter (UID3076)	99.44	0.11	0	1	31.5	SAMN46854925	PRJNA1224230	CP194529
23	Vietnam	Campylobacter coli	VF53119	Ha Noi	Farm	Coloured Feather Hybrid	2022-01-13	1145		ST-828 complex	33	39	30	82	104	44	17	259169	163950	3	5	415371	1664878	g__Campylobacter (UID3076)	99.37	0.11	0	12	31.4	SAMN46854926	PRJNA1224230	GCA_050969665.1	ASM5096966v1
1	Vietnam	Campylobacter jejuni	VF53217CS	Ha Noi	Farm	Coloured Feather Hybrid	2022-03-18	14668	Yes		37	785	292	64	982	25	421	115372	69946	5	10	211612	1694453	g__Campylobacter (UID3076)	99.28	0.11	0	48	30.2	SAMN46854927	PRJNA1224230	GCA_050969625.1	ASM5096962v1
1	Vietnam	Campylobacter jejuni	VF53218CS	Ha Noi	Farm	Coloured Feather Hybrid	2022-03-18	14668	Yes		37	785	292	64	982	25	421	115372	86140	5	9	269790	1694978	g__Campylobacter (UID3076)	99.28	0.11	0	47	30.2	SAMN46854928	PRJNA1224230	GCA_050969645.1	ASM5096964v1
12	Vietnam	Campylobacter jejuni	VF53220CS	Ha Noi	Farm	Coloured Feather Hybrid	2022-03-18	464		ST-464 complex	24	2	2	2	10	3	1	256182	124888	3	6	320296	1696514	g__Campylobacter (UID3076)	99.47	0.18	0	23	30.3	SAMN46854929	PRJNA1224230	GCA_050969605.1	ASM5096960v1
1	Vietnam	Campylobacter jejuni	VF533	Ha Noi	Farm	Coloured Feather Hybrid	2022-03-18	7533			8	23	163	496	89	1	6	178866	111459	3	6	485654	1638756	g__Campylobacter (UID3076)	99.29	0.29	0	20	30.4	SAMN46854930	PRJNA1224230	GCA_050969565.1	ASM5096956v1
2	Vietnam	Campylobacter jejuni	VF53317CS	Ha Noi	Farm	Coloured Feather Hybrid	2022-03-18	8884			22	15	4	64	777	1	35	113177	66328	6	11	194456	1586710	g__Campylobacter (UID3076)	99.4	0.29	0	42	30.5	SAMN46854931	PRJNA1224230	GCA_050969585.1	ASM5096958v1
12	Vietnam	Campylobacter jejuni	VF53318CS	Ha Noi	Farm	Coloured Feather Hybrid	2022-03-18	464		ST-464 complex	24	2	2	2	10	3	1	179839	129670	4	6	316426	1725327	g__Campylobacter (UID3076)	99.52	0.18	0	28	30.3	SAMN46854932	PRJNA1224230	GCA_050969535.1	ASM5096953v1
23	Vietnam	Campylobacter coli	VF53319CS	Ha Noi	Farm	Coloured Feather Hybrid	2022-03-18	1145		ST-828 complex	33	39	30	82	104	44	17	141340	90133	5	8	259166	1732252	g__Campylobacter (UID3076)	99.37	0.11	0	23	31.3	SAMN46854933	PRJNA1224230	GCA_050969495.1	ASM5096949v1
7	Vietnam	Campylobacter jejuni	VF53320CS	Ha Noi	Farm	Coloured Feather Hybrid	2022-03-18	2274			9	17	5	10	350	3	3	248432	214689	3	5	343358	1772195	g__Campylobacter (UID3076)	99.53	0.15	0	26	30.2	SAMN46854934	PRJNA1224230	GCA_050969515.1	ASM5096951v1
15	Vietnam	Campylobacter jejuni	VF54116CS	Hai Duong	Farm	Coloured Feather Hybrid	2022-03-22	14670	Yes		1	2	2	2	799	5	6	299206	121085	2	5	553253	1683695	g__Campylobacter (UID3076)	99.57	0.15	0	18	30.3	SAMN46855011	PRJNA1224230	GCA_050967035.1	ASM5096703v1
15	Vietnam	Campylobacter jejuni	VF54117CS	Hai Duong	Farm	Coloured Feather Hybrid	2022-03-22	14670	Yes		1	2	2	2	799	5	6	299206	121068	2	5	553240	1686094	g__Campylobacter (UID3076)	99.57	0.43	33.33	20	30.3	SAMN46855012	PRJNA1224230	GCA_050967005.1	ASM5096700v1
17	Vietnam	Campylobacter coli	VF54120CS	Hai Duong	Farm	Coloured Feather Hybrid	2022-03-22	3020		ST-828 complex	33	176	30	79	113	43	17	163479	88905	5	8	264444	1787351	g__Campylobacter (UID3076)	99.44	0.11	0	31	31.1	SAMN46855013	PRJNA1224230	GCA_050966965.1	ASM5096696v1
1	Vietnam	Campylobacter jejuni	VF5417CS	Hai Duong	Farm	Coloured Feather Hybrid	2022-03-22	14672	Yes		9	61	29	28	351	29	35	178371	121300	3	5	503629	1575188	g__Campylobacter (UID3076)	99.32	0.15	0	18	30.5	SAMN46855014	PRJNA1224230	GCA_050966925.1	ASM5096692v1
38	Vietnam	Campylobacter coli	VF54318CS	Hai Duong	Farm	Coloured Feather Hybrid	2021-11-09	1145		ST-828 complex	33	39	30	82	104	44	17	272689	249100	3	4	403825	1697204	g__Campylobacter (UID3076)	99.44	0.15	0	11	31.3	SAMN46855015	PRJNA1224230	GCA_050966875.1	ASM5096687v1
19	Vietnam	Campylobacter coli	VF54319CS	Hai Duong	Farm	Coloured Feather Hybrid	2021-11-09	14629	Yes		33	39	30	79	1198	47	17	1773808	1773808	1	1	1773808	1777359	g__Campylobacter (UID3076)	99.44	0.11	0	3	31.5	SAMN46855016	PRJNA1224230	GCA_050966825.1	ASM5096682v1
23	Vietnam	Campylobacter coli	VF54416CS	Hai Duong	Farm	Coloured Feather Hybrid	2022-03-23	1145		ST-828 complex	33	39	30	82	104	44	17	163979	130688	5	7	255190	1657484	g__Campylobacter (UID3076)	99.37	0.11	0	21	31.4	SAMN46855017	PRJNA1224230	GCA_050966795.1	ASM5096679v1
12	Vietnam	Campylobacter jejuni	VF54419CS	Hai Duong	Farm	Coloured Feather Hybrid	2022-03-23	11851			7	114	12	2	2	676	6	189161	99979	3	7	366840	1632114	g__Campylobacter (UID3076)	99.32	0.98	20	27	30.4	SAMN46855018	PRJNA1224230	GCA_050966765.1	ASM5096676v1
3	Vietnam	Campylobacter jejuni	VF54420CS	Hai Duong	Farm	Coloured Feather Hybrid	2022-03-23	-			-	2	2,30	10	11188	3164	3,79	36281	10709	13	39	127577	1973121	k__Bacteria (UID203)	95.92	23.4	93.94	150	30.6	SAMN46855019	PRJNA1224230	GCA_050966685.1	ASM5096668v1
17	Vietnam	Campylobacter coli	VF54517CS	Quang Ninh	Farm	Coloured Feather Hybrid	2022-03-04	-			33	~179	30	79	104	47	17	141423	107573	5	8	265665	1717907	g__Campylobacter (UID3076)	99.44	0.14	0	21	31.3	SAMN46855044	PRJNA1224230	GCA_050965985.1	ASM5096598v1
17	Vietnam	Campylobacter coli	VF54518CS	Quang Ninh	Farm	Coloured Feather Hybrid	2022-03-04	-			33	~179	30	79	104	47	17	141423	107573	5	8	265666	1717422	g__Campylobacter (UID3076)	99.44	0.14	0	22	31.3	SAMN46855045	PRJNA1224230	GCA_050965965.1	ASM5096596v1
12	Vietnam	Campylobacter jejuni	VF54616CS	Hai Duong	Farm	Coloured Feather Hybrid	2022-03-22	4108		ST-464 complex	24	2	2	2	11	3	1	155403	97483	4	7	316613	1726322	g__Campylobacter (UID3076)	99.52	0.32	0	29	30.3	SAMN46855020	PRJNA1224230	GCA_050966665.1	ASM5096666v1
17	Vietnam	Campylobacter coli	VF54618CS	Hai Duong	Farm	Coloured Feather Hybrid	2022-03-22	14630	Yes		66	176	30	82	113	43	17	141505	83324	5	8	265569	1668522	g__Campylobacter (UID3076)	99.44	0.11	0	27	31.4	SAMN46855021	PRJNA1224230	GCA_050966635.1	ASM5096663v1
19	Vietnam	Campylobacter coli	VF54619CS	Hai Duong	Farm	Coloured Feather Hybrid	2022-03-22	860		ST-828 complex	33	39	30	79	113	47	17	173598	109470	4	8	301703	1741260	g__Campylobacter (UID3076)	99.37	0.11	0	24	31.4	SAMN46855022	PRJNA1224230	GCA_050966565.1	ASM5096656v1
17	Vietnam	Campylobacter coli	VF54716CS	Hai Duong	Farm	Coloured Feather Hybrid	2022-03-23	1586		ST-828 complex	33	176	30	82	113	43	17	122558	90997	5	9	265700	1693753	g__Campylobacter (UID3076)	99.44	0.11	0	26	31.4	SAMN46855023	PRJNA1224230	GCA_050966515.1	ASM5096651v1
19	Vietnam	Campylobacter coli	VF54717CS	Hai Duong	Farm	Coloured Feather Hybrid	2022-03-23	829		ST-828 complex	33	39	30	82	113	43	17	146830	107254	5	9	208504	1696228	g__Campylobacter (UID3076)	99.44	0.11	0	27	31.4	SAMN46855024	PRJNA1224230	GCA_050966535.1	ASM5096653v1
17	Vietnam	Campylobacter coli	VF54718CS	Hai Duong	Farm	Coloured Feather Hybrid	2022-03-23	1586		ST-828 complex	33	176	30	82	113	43	17	122561	91101	5	9	265698	1695114	g__Campylobacter (UID3076)	99.44	0.11	0	27	31.4	SAMN46855025	PRJNA1224230	GCA_050966415.1	ASM5096641v1
1	Vietnam	Campylobacter jejuni	VF54816CS	Hai Duong	Farm	Coloured Feather Hybrid	2022-03-22	9044			37	2	292	734	11	25	6	273040	88813	2	5	552019	1625328	g__Campylobacter (UID3076)	99.4	0.19	0	22	30.5	SAMN46855026	PRJNA1224230	GCA_050966435.1	ASM5096643v1
1	Vietnam	Campylobacter jejuni	VF54818CS	Hai Duong	Farm	Coloured Feather Hybrid	2022-03-22	9044			37	2	292	734	11	25	6	273039	88813	2	5	552016	1625324	g__Campylobacter (UID3076)	99.4	0.19	0	22	30.5	SAMN46855027	PRJNA1224230	GCA_050966385.1	ASM5096638v1
19	Vietnam	Campylobacter coli	VF54819CS	Hai Duong	Farm	Coloured Feather Hybrid	2022-03-22	860		ST-828 complex	33	39	30	79	113	47	17	173213	109424	4	8	301706	1688047	g__Campylobacter (UID3076)	99.44	0.11	0	24	31.4	SAMN46855028	PRJNA1224230	GCA_050966325.1	ASM5096632v1
25	Vietnam	Campylobacter coli	VF54917CS	Hai Duong	Farm	Coloured Feather Hybrid	2022-03-22	5511		ST-828 complex	33	39	30	82	113	47	139	181657	130435	4	7	267584	1665983	g__Campylobacter (UID3076)	99.44	0.11	0	15	31.4	SAMN46855029	PRJNA1224230	GCA_050966285.1	ASM5096628v1
17	Vietnam	Campylobacter coli	VF54918CS	Hai Duong	Farm	Coloured Feather Hybrid	2022-03-22	829		ST-828 complex	33	39	30	82	113	43	17	141519	126144	4	7	261552	1699616	g__Campylobacter (UID3076)	99.37	0.14	0	20	31.4	SAMN46855030	PRJNA1224230	GCA_050966305.1	ASM5096630v1
25	Vietnam	Campylobacter coli	VF54919CS	Hai Duong	Farm	Coloured Feather Hybrid	2022-03-22	5511		ST-828 complex	33	39	30	82	113	47	139	163712	110659	5	8	231428	1663601	g__Campylobacter (UID3076)	99.44	0.11	0	19	31.4	SAMN46855031	PRJNA1224230	GCA_050966265.1	ASM5096626v1
25	Vietnam	Campylobacter coli	VF54920CS	Hai Duong	Farm	Coloured Feather Hybrid	2022-03-22	5511		ST-828 complex	33	39	30	82	113	47	139	163712	110659	5	8	231428	1663600	g__Campylobacter (UID3076)	99.44	0.11	0	19	31.4	SAMN46855032	PRJNA1224230	GCA_050966225.1	ASM5096622v1
14	Vietnam	Campylobacter jejuni	VF55016	Ha Noi	Farm	Coloured Feather Hybrid	2022-01-13	5466		ST-354 complex	8	2	2	2	11	5	6	299492	152638	2	5	546514	1683783	g__Campylobacter (UID3076)	99.57	0.15	0	18	30.3	SAMN46854935	PRJNA1224230	GCA_050969465.1	ASM5096946v1
14	Vietnam	Campylobacter jejuni	VF55017	Ha Noi	Farm	Coloured Feather Hybrid	2022-01-13	5466		ST-354 complex	8	2	2	2	11	5	6	299489	149737	2	5	546129	1682479	g__Campylobacter (UID3076)	99.57	0.15	0	19	30.3	SAMN46854936	PRJNA1224230	GCA_050969405.1	ASM5096940v1
17	Vietnam	Campylobacter coli	VF55020	Ha Noi	Farm	Coloured Feather Hybrid	2022-01-13	-			33	~644	30	79	112	43	17	126265	99048	5	8	255184	1651847	g__Campylobacter (UID3076)	99.37	0.4	50	23	31.4	SAMN46854937	PRJNA1224230	GCA_050969445.1	ASM5096944v1
2	Vietnam	Campylobacter jejuni	VF56116CS	Bac Giang	Farm	Coloured Feather Hybrid	2022-03-16	8920			9	2	2	10	11	253	147	172967	104563	4	7	316731	1711337	g__Campylobacter (UID3076)	99.48	0.11	0	43	30.2	SAMN46854855	PRJNA1224230	GCA_050971085.1	ASM5097108v1
9	Vietnam	Campylobacter jejuni	VF56118CS	Bac Giang	Farm	Coloured Feather Hybrid	2022-03-16	3930			7	78	42	4	11	12	8	304793	185209	2	4	560303	1610935	g__Campylobacter (UID3076)	99.66	0.18	0	11	30.5	SAMN46854856	PRJNA1224230	GCA_050971065.1	ASM5097106v1
9	Vietnam	Campylobacter jejuni	VF56119CS	Bac Giang	Farm	Coloured Feather Hybrid	2022-03-16	3930			7	78	42	4	11	12	8	304793	185209	2	4	560302	1610935	g__Campylobacter (UID3076)	99.85	0.18	0	11	30.5	SAMN46854857	PRJNA1224230	GCA_050971045.1	ASM5097104v1
9	Vietnam	Campylobacter jejuni	VF56120CS	Bac Giang	Farm	Coloured Feather Hybrid	2022-03-16	3930			7	78	42	4	11	12	8	304791	185209	2	4	560304	1610856	g__Campylobacter (UID3076)	99.85	0.18	0	11	30.5	SAMN46854858	PRJNA1224230	GCA_050971025.1	ASM5097102v1
19	Vietnam	Campylobacter coli	VF56217CS	Bac Giang	Farm	Coloured Feather Hybrid	2022-03-16	899		ST-828 complex	33	39	30	82	113	35	17	142537	107254	5	8	268426	1722692	g__Campylobacter (UID3076)	99.44	0.11	0	22	31.4	SAMN46854859	PRJNA1224230	GCA_050971005.1	ASM5097100v1
12	Vietnam	Campylobacter jejuni	VF56218CS	Bac Giang	Farm	Coloured Feather Hybrid	2022-03-16	9649		ST-464 complex	24	2	2	2	10	3	629	180346	126092	4	6	316419	1724949	g__Campylobacter (UID3076)	99.33	0.18	0	31	30.2	SAMN46854860	PRJNA1224230	GCA_050970985.1	ASM5097098v1
12	Vietnam	Campylobacter jejuni	VF56219CS	Bac Giang	Farm	Coloured Feather Hybrid	2022-03-16	9649		ST-464 complex	24	2	2	2	10	3	629	180346	126081	4	6	316419	1724198	g__Campylobacter (UID3076)	99.52	0.18	0	31	30.2	SAMN46854861	PRJNA1224230	GCA_050970965.1	ASM5097096v1
17	Vietnam	Campylobacter coli	VF56220CS	Bac Giang	Farm	Coloured Feather Hybrid	2022-03-16	1586		ST-828 complex	33	176	30	82	113	43	17	162793	107349	5	8	301411	1766142	g__Campylobacter (UID3076)	99.44	0.45	0	22	31.3	SAMN46854862	PRJNA1224230	GCA_050970945.1	ASM5097094v1
12	Vietnam	Campylobacter jejuni	VF56317CS	Quang Ninh	Farm	Coloured Feather Hybrid	2022-03-04	11851			7	114	12	2	2	676	6	308647	152434	2	4	545115	1672340	g__Campylobacter (UID3076)	99.32	0.11	0	14	30.4	SAMN46855046	PRJNA1224230	GCA_050965925.1	ASM5096592v1
12	Vietnam	Campylobacter jejuni	VF56318CS	Quang Ninh	Farm	Coloured Feather Hybrid	2022-03-04	11851			7	114	12	2	2	676	6	308643	152430	2	4	545117	1672333	g__Campylobacter (UID3076)	99.32	0.11	0	14	30.4	SAMN46855047	PRJNA1224230	GCA_050965945.1	ASM5096594v1
12	Vietnam	Campylobacter jejuni	VF56319CS	Quang Ninh	Farm	Coloured Feather Hybrid	2022-03-04	11851			7	114	12	2	2	676	6	297600	152434	3	4	545116	1724420	g__Campylobacter (UID3076)	99.51	0.11	0	23	31.3	SAMN46855048	PRJNA1224230	GCA_050965905.1	ASM5096590v1
12	Vietnam	Campylobacter jejuni	VF56320CS	Quang Ninh	Farm	Coloured Feather Hybrid	2022-03-04	464		ST-464 complex	24	2	2	2	10	3	1	248100	125894	3	6	314619	1688084	g__Campylobacter (UID3076)	99.33	0.18	0	28	30.3	SAMN46855049	PRJNA1224230	GCA_050965885.1	ASM5096588v1
2	Vietnam	Campylobacter jejuni	VF56417CS	Bac Giang	Farm	Coloured Feather Hybrid	2022-03-16	2328			8	2	2	212	153	253	147	174772	105122	4	7	324420	1728666	g__Campylobacter (UID3076)	99.53	0.19	0	38	30.2	SAMN46854863	PRJNA1224230	GCA_050970925.1	ASM5097092v1
2	Vietnam	Campylobacter jejuni	VF56419CS	Bac Giang	Farm	Coloured Feather Hybrid	2022-03-16	2328			8	2	2	212	153	253	147	174772	105122	4	7	324421	1730821	g__Campylobacter (UID3076)	99.53	0.19	0	38	30.2	SAMN46854864	PRJNA1224230	GCA_050970905.1	ASM5097090v1
12	Vietnam	Campylobacter jejuni	VF56517CS	Hai Duong	Farm	Coloured Feather Hybrid	2022-03-22	6494		ST-353 complex	2	114	5	2	2	3	6	305968	152428	2	4	552566	1665061	g__Campylobacter (UID3076)	99.51	0.11	0	14	30.4	SAMN46855033	PRJNA1224230	GCA_050966245.1	ASM5096624v1
12	Vietnam	Campylobacter jejuni	VF56518CS	Hai Duong	Farm	Coloured Feather Hybrid	2022-03-22	6494		ST-353 complex	2	114	5	2	2	3	6	286416	116999	2	5	552555	1661720	g__Campylobacter (UID3076)	99.51	0.11	0	19	30.4	SAMN46855034	PRJNA1224230	GCA_050966205.1	ASM5096620v1
42	Vietnam	Campylobacter coli	VF56520CS	Hai Duong	Farm	Coloured Feather Hybrid	2022-03-22	854		ST-828 complex	33	38	30	82	104	43	17	169627	127211	3	6	590511	1769248	g__Campylobacter (UID3076)	99.44	0.23	0	29	31.1	SAMN46855035	PRJNA1224230	GCA_050966185.1	ASM5096618v1
12	Vietnam	Campylobacter jejuni	VF56618CS	Quang Ninh	Farm	Coloured Feather Hybrid	2022-03-24	4878		ST-464 complex	7	2	2	2	10	3	1	179828	92439	4	8	316490	1812707	g__Campylobacter (UID3076)	99.52	0.18	0	34	30.1	SAMN46855050	PRJNA1224230	GCA_050965845.1	ASM5096584v1
12	Vietnam	Campylobacter jejuni	VF56619CS	Quang Ninh	Farm	Coloured Feather Hybrid	2022-03-24	4878		ST-464 complex	7	2	2	2	10	3	1	179828	92439	4	8	316490	1828610	g__Campylobacter (UID3076)	99.52	0.18	0	47	30.1	SAMN46855051	PRJNA1224230	GCA_050965865.1	ASM5096586v1
2	Vietnam	Campylobacter jejuni	VF56717CS	Bac Giang	Farm	Coloured Feather Hybrid	2022-03-10	8920			9	2	2	10	11	253	147	172967	104563	4	7	316778	1711251	g__Campylobacter (UID3076)	99.29	0.11	0	43	30.2	SAMN46854865	PRJNA1224230	GCA_050970885.1	ASM5097088v1
4	Vietnam	Campylobacter jejuni	VF56718CS	Bac Giang	Farm	Coloured Feather Hybrid	2022-03-10	14673	Yes		14	21	2	10	685	3	6	219534	155583	4	6	291215	1769650	g__Campylobacter (UID3076)	99.57	0.15	0	28	30.2	SAMN46854866	PRJNA1224230	GCA_050970865.1	ASM5097086v1
20	Vietnam	Campylobacter coli	VF56816CS	Quang Ninh	Farm	Coloured Feather Hybrid	2022-03-24	872		ST-828 complex	33	39	30	82	113	44	17	218799	125581	3	6	398858	1695214	g__Campylobacter (UID3076)	99.44	0.19	0	23	31.4	SAMN46855052	PRJNA1224230	GCA_050965825.1	ASM5096582v1
20	Vietnam	Campylobacter coli	VF56817CS	Quang Ninh	Farm	Coloured Feather Hybrid	2022-03-24	872		ST-828 complex	33	39	30	82	113	44	17	171281	106126	4	7	398858	1698388	g__Campylobacter (UID3076)	99.44	0.19	0	30	31.4	SAMN46855053	PRJNA1224230	GCA_050965805.1	ASM5096580v1
20	Vietnam	Campylobacter coli	VF56819CS	Quang Ninh	Farm	Coloured Feather Hybrid	2022-03-24	872		ST-828 complex	33	39	30	82	113	44	17	218799	125581	3	6	398859	1696104	g__Campylobacter (UID3076)	99.44	0.19	0	22	31.4	SAMN46855054	PRJNA1224230	GCA_050965785.1	ASM5096578v1
17	Vietnam	Campylobacter coli	VF58116	Ha Noi	Farm	Coloured Feather Hybrid	2021-12-16	8078		ST-828 complex	33	176	30	82	506	43	17	216502	106296	4	7	265541	1733611	g__Campylobacter (UID3076)	99.44	0.11	0	23	31.3	SAMN46854938	PRJNA1224230	GCA_050969425.1	ASM5096942v1
17	Vietnam	Campylobacter coli	VF58117	Ha Noi	Farm	Coloured Feather Hybrid	2021-12-16	8078		ST-828 complex	33	176	30	82	506	43	17	256762	216502	4	5	314043	1735535	g__Campylobacter (UID3076)	99.44	0.11	0	20	31.3	SAMN46854939	PRJNA1224230	GCA_050969365.1	ASM5096936v1
13	Vietnam	Campylobacter jejuni	VF58118	Ha Noi	Farm	Coloured Feather Hybrid	2021-12-16	4395		ST-353 complex	24	17	1	2	11	3	6	341647	155375	2	5	541397	1745155	g__Campylobacter (UID3076)	99.59	0.15	0	21	30.2	SAMN46854940	PRJNA1224230	GCA_050969385.1	ASM5096938v1
17	Vietnam	Campylobacter coli	VF58120	Ha Noi	Farm	Coloured Feather Hybrid	2021-12-16	11993		ST-828 complex	33	176	30	82	1200	43	17	218003	137159	3	6	382708	1682973	g__Campylobacter (UID3076)	99.44	0.11	0	13	31.4	SAMN46854941	PRJNA1224230	GCA_050969345.1	ASM5096934v1
17	Vietnam	Campylobacter coli	VF58218CS	Ha Noi	Farm	Coloured Feather Hybrid	2021-12-23	3020		ST-828 complex	33	176	30	79	113	43	17	216641	172889	4	6	277628	1670135	g__Campylobacter (UID3076)	99.44	0.11	0	16	31.4	SAMN46854942	PRJNA1224230	GCA_050969305.1	ASM5096930v1
19	Vietnam	Campylobacter coli	VF58313CS	Ha Noi	Farm	Coloured Feather Hybrid	2022-01-11	14631	Yes		33	39	30	79	682	47	17	272496	173276	3	5	338362	1683217	g__Campylobacter (UID3076)	99.72	0.11	0	17	31.4	SAMN46854943	PRJNA1224230	GCA_050969325.1	ASM5096932v1
4	Vietnam	Campylobacter jejuni	VF58318CS	Ha Noi	Farm	Coloured Feather Hybrid	2022-01-11	11988			14	21	2	918	86	3	6	256900	149802	3	6	325055	1730478	g__Campylobacter (UID3076)	99.57	0.11	0	21	30.3	SAMN46854944	PRJNA1224230	GCA_050969285.1	ASM5096928v1
4	Vietnam	Campylobacter jejuni	VF58319CS	Ha Noi	Farm	Coloured Feather Hybrid	2022-01-11	11988			14	21	2	918	86	3	6	256900	149802	3	6	325056	1730481	g__Campylobacter (UID3076)	99.57	0.11	0	21	30.3	SAMN46854945	PRJNA1224230	GCA_050969265.1	ASM5096926v1
1	Vietnam	Campylobacter jejuni	VF58417CS	Ha Noi	Farm	Coloured Feather Hybrid	2021-12-21	14674	Yes		8	61	4	470	220	99	35	179070	112398	4	6	319188	1700083	g__Campylobacter (UID3076)	99.29	0.15	0	25	30.4	SAMN46854946	PRJNA1224230	GCA_050969225.1	ASM5096922v1
19	Vietnam	Campylobacter coli	VF58418CS	Ha Noi	Farm	Coloured Feather Hybrid	2021-12-21	825		ST-828 complex	33	39	30	82	113	47	17	221981	174609	4	6	301677	1713756	g__Campylobacter (UID3076)	99.44	0.11	0	14	31.4	SAMN46854947	PRJNA1224230	GCA_050969245.1	ASM5096924v1
19	Vietnam	Campylobacter coli	VF58419CS	Ha Noi	Farm	Coloured Feather Hybrid	2021-12-21	825		ST-828 complex	33	39	30	82	113	47	17	175837	90589	4	7	301676	1737182	g__Campylobacter (UID3076)	99.38	0.91	42.86	27	31.3	SAMN46854948	PRJNA1224230	GCA_050969165.1	ASM5096916v1
1	Vietnam	Campylobacter jejuni	VF584CS	Ha Noi	Farm	Coloured Feather Hybrid	2021-12-21	14672	Yes		9	61	29	28	351	29	35	178369	121300	3	5	503627	1575186	g__Campylobacter (UID3076)	99.32	0.15	0	18	30.5	SAMN46854949	PRJNA1224230	GCA_050969185.1	ASM5096918v1
13	Vietnam	Campylobacter jejuni	VF58517CS	Ha Noi	Farm	Coloured Feather Hybrid	2021-12-08	4395		ST-353 complex	24	17	1	2	11	3	6	343726	120861	2	5	541396	1743457	g__Campylobacter (UID3076)	99.59	0.15	0	23	30.2	SAMN46854950	PRJNA1224230	GCA_050969205.1	ASM5096920v1
40	Vietnam	Campylobacter coli	VF58519CS	Ha Noi	Farm	Coloured Feather Hybrid	2021-12-08	825		ST-828 complex	33	39	30	82	113	47	17	216734	130020	3	5	592192	1722689	g__Campylobacter (UID3076)	99.44	0.11	0	16	31.3	SAMN46854951	PRJNA1224230	GCA_050969145.1	ASM5096914v1
40	Vietnam	Campylobacter coli	VF58520CS	Ha Noi	Farm	Coloured Feather Hybrid	2021-12-08	825		ST-828 complex	33	39	30	82	113	47	17	130004	92173	4	8	380194	1729707	g__Campylobacter (UID3076)	99.44	0.26	66.67	27	31.3	SAMN46854952	PRJNA1224230	GCA_050968635.1	ASM5096863v1
5	Vietnam	Campylobacter jejuni	VF58616CS	Ha Noi	Farm	Coloured Feather Hybrid	2022-03-30	760		ST-21 complex	2	1	52	3	2	100	5	160283	101085	3	7	563722	1671727	g__Campylobacter (UID3076)	99.34	0.11	0	16	30.4	SAMN46854953	PRJNA1224230	GCA_050968615.1	ASM5096861v1
5	Vietnam	Campylobacter jejuni	VF58617CS	Ha Noi	Farm	Coloured Feather Hybrid	2022-03-30	760		ST-21 complex	2	1	52	3	2	100	5	160251	100220	3	7	563719	1669882	g__Campylobacter (UID3076)	99.34	0.11	0	16	30.4	SAMN46854954	PRJNA1224230	GCA_050968595.1	ASM5096859v1
25	Vietnam	Campylobacter coli	VF58618CS	Ha Noi	Farm	Coloured Feather Hybrid	2022-03-30	1593		ST-828 complex	32	39	30	82	104	43	17	132160	66968	5	10	255206	1703497	g__Campylobacter (UID3076)	99.44	0.5	66.67	49	31.4	SAMN46854955	PRJNA1224230	GCA_050968565.1	ASM5096856v1
5	Vietnam	Campylobacter jejuni	VF58620CS	Ha Noi	Farm	Coloured Feather Hybrid	2022-03-30	760		ST-21 complex	2	1	52	3	2	100	5	160285	101085	3	7	560241	1672830	g__Campylobacter (UID3076)	99.34	0.11	0	19	30.4	SAMN46854956	PRJNA1224230	GCA_050968545.1	ASM5096854v1
46	Vietnam	Campylobacter coli	VM00118CS	Ha Noi	Market	Coloured Feather Hybrid	2022-01-14	1121		ST-1150 complex	103	110	30	140	188	164	79	308044	222840	2	4	604299	1774811	g__Campylobacter (UID3076)	99.23	0.15	0	8	31.2	SAMN46854957	PRJNA1224230	GCA_050968525.1	ASM5096852v1
21	Vietnam	Campylobacter coli	VM00120CS	Ha Noi	Market	Coloured Feather Hybrid	2022-01-14	872		ST-828 complex	33	39	30	82	113	44	17	301364	129794	2	5	567655	1677859	g__Campylobacter (UID3076)	99.44	0.19	0	15	31.4	SAMN46854958	PRJNA1224230	GCA_050968505.1	ASM5096850v1
17	Vietnam	Campylobacter coli	VM00320CS	Ha Noi	Market	Coloured Feather Hybrid	2021-11-30	1586		ST-828 complex	33	176	30	82	113	43	17	256466	180619	3	5	360371	1661036	g__Campylobacter (UID3076)	99.37	0.11	0	13	31.4	SAMN46854959	PRJNA1224230	GCA_050968485.1	ASM5096848v1
6	Vietnam	Campylobacter jejuni	VM00416	Ha Noi	Market	Coloured Feather Hybrid	2021-12-16	354		ST-354 complex	8	10	2	2	11	12	6	339008	179444	2	4	557990	1677789	g__Campylobacter (UID3076)	99.57	0.11	0	11	30.4	SAMN46854960	PRJNA1224230	GCA_050968465.1	ASM5096846v1
19	Vietnam	Campylobacter coli	VM00417CS	Ha Noi	Market	Coloured Feather Hybrid	2021-12-16	829		ST-828 complex	33	39	30	82	113	43	17	264435	194676	3	5	342434	1718931	g__Campylobacter (UID3076)	99.49	0.11	0	13	31.4	SAMN46854961	PRJNA1224230	GCA_050968425.1	ASM5096842v1
2	Vietnam	Campylobacter jejuni	VM00418CS	Ha Noi	Market	Coloured Feather Hybrid	2021-12-16	5229			8	2	2	212	10	253	147	179398	151877	4	6	326257	1786197	g__Campylobacter (UID3076)	99.34	0.14	0	35	30.1	SAMN46854962	PRJNA1224230	GCA_050968445.1	ASM5096844v1
1	Vietnam	Campylobacter jejuni	VM02216CS	Ha Noi	Market	Coloured Feather Hybrid	2021-12-16	9044			37	2	292	734	11	25	6	271812	101931	2	5	567006	1582526	g__Campylobacter (UID3076)	99.4	0.22	0	16	30.5	SAMN46854963	PRJNA1224230	GCA_050968405.1	ASM5096840v1
6	Vietnam	Campylobacter jejuni	VM02217CS	Ha Noi	Market	Coloured Feather Hybrid	2021-12-16	354		ST-354 complex	8	10	2	2	11	12	6	260777	179497	3	5	340816	1692417	g__Campylobacter (UID3076)	99.38	0.16	50	12	30.3	SAMN46854964	PRJNA1224230	GCA_050968385.1	ASM5096838v1
12	Vietnam	Campylobacter jejuni	VM02219CS	Ha Noi	Market	Coloured Feather Hybrid	2021-12-16	4108		ST-464 complex	24	2	2	2	11	3	1	262509	179814	3	5	316202	1729762	g__Campylobacter (UID3076)	99.52	0.32	0	23	30.3	SAMN46854965	PRJNA1224230	GCA_050968345.1	ASM5096834v1
9	Vietnam	Campylobacter jejuni	VM02220CS	Ha Noi	Market	Coloured Feather Hybrid	2021-12-16	137		ST-45 complex	4	7	10	4	42	7	1	183772	144422	4	6	336843	1592644	g__Campylobacter (UID3076)	99.66	0.11	0	16	30.5	SAMN46854966	PRJNA1224230	GCA_050968365.1	ASM5096836v1
12	Vietnam	Campylobacter jejuni	VM0222CS	Ha Noi	Market	Exotic broiler	2021-12-16	9712			2	2	2	10	977	59	5	293524	292819	2	3	801572	1724567	g__Campylobacter (UID3076)	99.56	0.11	0	33	30.2	SAMN46854967	PRJNA1224230	GCA_050968325.1	ASM5096832v1
12	Vietnam	Campylobacter jejuni	VM0223CS	Ha Noi	Market	Exotic broiler	2021-12-16	9712			2	2	2	10	977	59	5	257216	240641	3	4	543459	1720286	g__Campylobacter (UID3076)	99.56	0.11	0	35	30.2	SAMN46854968	PRJNA1224230	GCA_050968305.1	ASM5096830v1
17	Vietnam	Campylobacter coli	VM02320	Ha Noi	Market	Coloured Feather Hybrid	2021-12-08	825		ST-828 complex	33	39	30	82	113	47	17	265421	210898	2	4	627525	1678646	g__Campylobacter (UID3076)	99.44	0.11	0	11	31.4	SAMN46854969	PRJNA1224230	GCA_050968285.1	ASM5096828v1
36	Vietnam	Campylobacter coli	VM02417CS	Ha Noi	Market	Coloured Feather Hybrid	2021-12-24	14632	Yes		33	42	30	82	189	43	17	203586	117290	4	7	285132	1692298	g__Campylobacter (UID3076)	99.44	0.11	0	19	31.4	SAMN46854970	PRJNA1224230	GCA_050968265.1	ASM5096826v1
11	Vietnam	Campylobacter jejuni	VM02418CS	Ha Noi	Market	Coloured Feather Hybrid	2021-12-24	51		ST-443 complex	7	17	2	15	23	3	12	214209	154088	4	6	301665	1662661	g__Campylobacter (UID3076)	99.57	0.15	0	17	30.4	SAMN46854971	PRJNA1224230	GCA_050968245.1	ASM5096824v1
20	Vietnam	Campylobacter coli	VM02419CS	Ha Noi	Market	Coloured Feather Hybrid	2021-12-24	829		ST-828 complex	33	39	30	82	113	43	17	254340	135216	3	6	394167	1711640	g__Campylobacter (UID3076)	99.44	0.19	0	19	31.3	SAMN46854972	PRJNA1224230	GCA_050968205.1	ASM5096820v1
2	Vietnam	Campylobacter jejuni	VM02518CS	Ha Noi	Market	Coloured Feather Hybrid	2021-12-23	8920			9	2	2	10	11	253	147	179432	158794	4	6	316345	1723643	g__Campylobacter (UID3076)	99.29	0.11	0	42	30.1	SAMN46854973	PRJNA1224230	GCA_050968225.1	ASM5096822v1
13	Vietnam	Campylobacter jejuni	VM02716CS	Ha Noi	Market	Coloured Feather Hybrid	2022-01-14	5877		ST-460 complex	24	30	2	2	86	3	6	235811	149388	3	5	541198	1729506	g__Campylobacter (UID3076)	99.59	0.11	0	24	30.2	SAMN46854974	PRJNA1224230	GCA_050968185.1	ASM5096818v1
20	Vietnam	Campylobacter coli	VM06119CS	Ha Noi	slaughtering facilities	Coloured Feather Hybrid	2021-07-21	872		ST-828 complex	33	39	30	82	113	44	17	157177	108501	5	8	264434	1706837	g__Campylobacter (UID3076)	99.44	0.22	0	23	31.3	SAMN46854975	PRJNA1224230	GCA_050968165.1	ASM5096816v1
17	Vietnam	Campylobacter coli	VM06120CS	Ha Noi	slaughtering facilities	Coloured Feather Hybrid	2021-07-21	860		ST-828 complex	33	39	30	79	113	47	17	169638	77673	4	8	316846	1779178	g__Campylobacter (UID3076)	99.44	0.11	0	27	31.3	SAMN46854976	PRJNA1224230	GCA_050968145.1	ASM5096814v1
19	Vietnam	Campylobacter coli	VM10116CS	Bac Giang	Market	Coloured Feather Hybrid	2021-10-11	829		ST-828 complex	33	39	30	82	113	43	17	178268	120660	4	7	264354	1657028	g__Campylobacter (UID3076)	99.44	0.11	0	16	31.5	SAMN46854867	PRJNA1224230	GCA_050970845.1	ASM5097084v1
17	Vietnam	Campylobacter coli	VM10118CS	Bac Giang	Market	Coloured Feather Hybrid	2021-10-11	829		ST-828 complex	33	39	30	82	113	43	17	261057	129199	3	6	355969	1747462	g__Campylobacter (UID3076)	99.37	0.14	0	14	31.3	SAMN46854868	PRJNA1224230	GCA_050970825.1	ASM5097082v1
38	Vietnam	Campylobacter coli	VM10519CS	Bac Giang	Market	Coloured Feather Hybrid	2021-04-07	825		ST-828 complex	33	39	30	82	113	47	17	213333	129997	4	7	280514	1773477	g__Campylobacter (UID3076)	99.72	0.22	0	38	31.1	SAMN46854869	PRJNA1224230	GCA_050970805.1	ASM5097080v1
17	Vietnam	Campylobacter coli	VM1051CS	Bac Giang	Market	Coloured Feather Hybrid	2021-04-07	829		ST-828 complex	33	39	30	82	113	43	17	178638	108450	4	8	279688	1751772	g__Campylobacter (UID3076)	99.37	0.14	0	18	31.3	SAMN46854870	PRJNA1224230	GCA_050970785.1	ASM5097078v1
12	Vietnam	Campylobacter jejuni	VM10616CS	Bac Giang	Market	Coloured Feather Hybrid	2022-02-17	11851			7	114	12	2	2	676	6	188381	119591	3	5	530696	1674499	g__Campylobacter (UID3076)	99.32	0.11	0	15	30.4	SAMN46854871	PRJNA1224230	GCA_050970765.1	ASM5097076v1
17	Vietnam	Campylobacter coli	VM10619CS	Bac Giang	Market	Coloured Feather Hybrid	2022-02-17	3020		ST-828 complex	33	176	30	79	113	43	17	174410	82944	4	8	264244	1707934	g__Campylobacter (UID3076)	99.44	0.11	0	24	31.4	SAMN46854872	PRJNA1224230	GCA_050970745.1	ASM5097074v1
12	Vietnam	Campylobacter jejuni	VM10620CS	Bac Giang	Market	Coloured Feather Hybrid	2022-02-17	4258			2	2	2	10	10	59	5	189570	116257	4	6	330525	1749313	g__Campylobacter (UID3076)	99.56	0.11	0	44	30.2	SAMN46854873	PRJNA1224230	GCA_050970725.1	ASM5097072v1
12	Vietnam	Campylobacter jejuni	VM121VC	Bac Giang	Market	Coloured Feather Hybrid	2021-03-12	2276			9	2	2	10	10	59	5	240986	151844	3	5	548850	1795695	g__Campylobacter (UID3076)	99.56	0.19	33.33	39	30.1	SAMN46854874	PRJNA1224230	GCA_050970705.1	ASM5097070v1
19	Vietnam	Campylobacter coli	VM12217CS	Bac Giang	Market	Coloured Feather Hybrid	2021-10-12	14633	Yes		33	463	30	79	113	47	17	273763	128918	3	6	316032	1752748	g__Campylobacter (UID3076)	99.53	0.11	0	15	31.3	SAMN46854875	PRJNA1224230	GCA_050970685.1	ASM5097068v1
17	Vietnam	Campylobacter coli	VM123165CS	Bac Giang	Market	Coloured Feather Hybrid	2021-04-07	3020		ST-828 complex	33	176	30	79	113	43	17	261740	176108	3	5	390813	1702543	g__Campylobacter (UID3076)	99.44	0.11	0	20	31.4	SAMN46854876	PRJNA1224230	GCA_050970665.1	ASM5097066v1
23	Vietnam	Campylobacter coli	VM1231CS18	Bac Giang	Market	Coloured Feather Hybrid	2021-04-07	1145		ST-828 complex	33	39	30	82	104	44	17	285341	177020	2	4	589886	1659727	g__Campylobacter (UID3076)	99.37	0.11	0	9	31.4	SAMN46854877	PRJNA1224230	GCA_050970645.1	ASM5097064v1
17	Vietnam	Campylobacter coli	VM123820	Bac Giang	Market	Coloured Feather Hybrid	2021-04-07	1586		ST-828 complex	33	176	30	82	113	43	17	359991	178269	2	4	615452	1797851	g__Campylobacter (UID3076)	99.37	0.11	0	13	31.2	SAMN46854878	PRJNA1224230	GCA_050970625.1	ASM5097062v1
19	Vietnam	Campylobacter coli	VM20316CS	Hai Duong	Market	Coloured Feather Hybrid	2022-03-23	966		ST-828 complex	33	39	30	79	112	47	17	205985	117678	3	6	384286	1693777	g__Campylobacter (UID3076)	99.44	0.11	0	16	31.4	SAMN46855036	PRJNA1224230	GCA_050966165.1	ASM5096616v1
12	Vietnam	Campylobacter jejuni	VM20319CS	Hai Duong	Market	Coloured Feather Hybrid	2022-03-23	464		ST-464 complex	24	2	2	2	10	3	1	248029	126029	3	6	330862	1737951	g__Campylobacter (UID3076)	99.52	0.18	0	26	30.3	SAMN46855037	PRJNA1224230	GCA_050966125.1	ASM5096612v1
17	Vietnam	Campylobacter coli	VM20320CS	Hai Duong	Market	Coloured Feather Hybrid	2022-03-23	1586		ST-828 complex	33	176	30	82	113	43	17	128214	84629	5	9	265720	1733108	g__Campylobacter (UID3076)	99.44	0.11	0	27	31.3	SAMN46855038	PRJNA1224230	GCA_050966145.1	ASM5096614v1
14	Vietnam	Campylobacter jejuni	VM20416CS	Hai Duong	Market	Coloured Feather Hybrid	2022-03-23	9763		ST-354 complex	1	2	2	2	11	5	6	337290	120915	2	5	547044	1722562	g__Campylobacter (UID3076)	99.57	0.15	0	20	30.3	SAMN46855039	PRJNA1224230	GCA_050966105.1	ASM5096610v1
17	Vietnam	Campylobacter coli	VM20417CS	Hai Duong	Market	Coloured Feather Hybrid	2022-03-23	11992		ST-828 complex	33	176	30	82	1203	43	17	164658	91988	5	8	265570	1688926	g__Campylobacter (UID3076)	99.44	0.15	0	21	31.4	SAMN46855040	PRJNA1224230	GCA_050966065.1	ASM5096606v1
12	Vietnam	Campylobacter jejuni	VM30117CS	Quang Ninh	Market	Coloured Feather Hybrid	2022-03-03	6913		ST-464 complex	24	2	2	2	13	3	1	248118	126320	3	6	334194	1728389	g__Campylobacter (UID3076)	99.52	0.18	0	24	30.2	SAMN46855055	PRJNA1224230	GCA_050965765.1	ASM5096576v1
2	Vietnam	Campylobacter jejuni	VM30118CS	Quang Ninh	Market	Coloured Feather Hybrid	2022-03-03	8920			9	2	2	10	11	253	147	172977	102797	4	7	307199	1708322	g__Campylobacter (UID3076)	99.29	0.11	0	44	30.2	SAMN46855056	PRJNA1224230	GCA_050965745.1	ASM5096574v1
1	Vietnam	Campylobacter jejuni	VM30120CS	Quang Ninh	Market	Coloured Feather Hybrid	2022-03-03	-			2	620	80	28	~694	668	23	187088	112523	4	7	296640	1761454	g__Campylobacter (UID3076)	99.69	0.11	0	48	30.2	SAMN46855057	PRJNA1224230	GCA_050965725.1	ASM5096572v1
2	Vietnam	Campylobacter jejuni	VM30317CS	Quang Ninh	Market	Coloured Feather Hybrid	2022-03-04	14463			14	15	4	64	89	37	6	180627	146801	3	5	477797	1624450	g__Campylobacter (UID3076)	99.4	0.29	0	24	30.5	SAMN46855058	PRJNA1224230	GCA_050965685.1	ASM5096568v1
1	Vietnam	Campylobacter jejuni	VM30416CS	Quang Ninh	Market	Coloured Feather Hybrid	2022-03-04	14676	Yes		8	476	292	28	682	25	147	146677	74387	4	7	346957	1659484	g__Campylobacter (UID3076)	99.36	0.11	0	31	30.4	SAMN46855060	PRJNA1224230	GCA_050965705.1	ASM5096570v1
12	Vietnam	Campylobacter jejuni	VM30417CS	Quang Ninh	Market	Coloured Feather Hybrid	2022-03-04	4324			24	2	288	72	22	405	6	154017	101903	4	8	329112	1735618	g__Campylobacter (UID3076)	99.4	0.11	0	27	30.3	SAMN46855061	PRJNA1224230	GCA_050965645.1	ASM5096564v1
17	Vietnam	Campylobacter coli	VM30419CS	Quang Ninh	Market	Coloured Feather Hybrid	2022-03-04	11874			33	284	30	79	113	35	17	176557	137238	5	7	256504	1656413	g__Campylobacter (UID3076)	99.37	0.11	0	18	31.4	SAMN46855062	PRJNA1224230	GCA_050965665.1	ASM5096566v1
6	Vietnam	Campylobacter jejuni	VM30517CS	Quang Ninh	Market	Coloured Feather Hybrid	2022-03-03	1723		ST-354 complex	8	17	2	2	11	12	6	249361	179367	3	5	324575	1648511	g__Campylobacter (UID3076)	99.38	0.11	0	16	30.4	SAMN46855063	PRJNA1224230	GCA_050965625.1	ASM5096562v1
1	Vietnam	Campylobacter jejuni	VM30519CS	Quang Ninh	Market	Coloured Feather Hybrid	2022-03-03	8893			9	61	292	734	89	25	6	177388	122115	3	5	553532	1608421	g__Campylobacter (UID3076)	99.35	0.19	0	19	30.5	SAMN46855064	PRJNA1224230	GCA_050965605.1	ASM5096560v1
1	Vietnam	Campylobacter jejuni	VM922	Ha Noi	Market	Coloured Feather Hybrid	2021-11-23	14677	Yes		22	114	292	26	153	29	412	184196	143199	3	5	510182	1602428	g__Campylobacter (UID3076)	99.4	0.15	0	16	30.5	SAMN46854977	PRJNA1224230	GCA_050968125.1	ASM5096812v1
17	Vietnam	Campylobacter coli	VM92218CS	Ha Noi	Market	Coloured Feather Hybrid	2021-11-23	825		ST-828 complex	33	39	30	82	113	47	17	211040	129963	3	6	423369	1676765	g__Campylobacter (UID3076)	99.44	0.11	0	16	31.4	SAMN46854978	PRJNA1224230	GCA_050968105.1	ASM5096810v1
6	Vietnam	Campylobacter jejuni	VM92219CS	Ha Noi	Market	Coloured Feather Hybrid	2021-11-23	1723		ST-354 complex	8	17	2	2	11	12	6	249351	179369	3	5	338745	1685757	g__Campylobacter (UID3076)	99.38	0.11	0	16	30.4	SAMN46854979	PRJNA1224230	GCA_050968085.1	ASM5096808v1
19	Vietnam	Campylobacter coli	VS02620CS	Ha Noi	Market	Coloured Feather Hybrid	2021-12-23	966		ST-828 complex	33	39	30	79	112	47	17	119850	90400	6	10	176010	1696108	g__Campylobacter (UID3076)	99.44	0.43	33.33	29	31.4	SAMN46854980	PRJNA1224230	GCA_050968045.1	ASM5096804v1
12	Vietnam	Campylobacter jejuni	VS04317CS	Ha Noi	slaughtering facilities	Coloured Feather Hybrid	2021-12-21	4108		ST-464 complex	24	2	2	2	11	3	1	248099	179822	3	5	337521	1736244	g__Campylobacter (UID3076)	99.52	0.32	0	20	30.2	SAMN46854981	PRJNA1224230	GCA_050968065.1	ASM5096806v1
12	Vietnam	Campylobacter jejuni	VS04319CS	Ha Noi	slaughtering facilities	Coloured Feather Hybrid	2021-12-21	4324			24	2	288	72	22	405	6	262308	101962	3	7	308220	1731104	g__Campylobacter (UID3076)	99.4	0.15	0	25	30.3	SAMN46854982	PRJNA1224230	GCA_050968025.1	ASM5096802v1
17	Vietnam	Campylobacter coli	VS04517	Ha Noi	slaughtering facilities	Coloured Feather Hybrid	2022-01-13	829		ST-828 complex	33	39	30	82	113	43	17	213176	128969	4	6	262099	1689704	g__Campylobacter (UID3076)	99.37	0.11	0	13	31.3	SAMN46854983	PRJNA1224230	GCA_050968005.1	ASM5096800v1
19	Vietnam	Campylobacter coli	VS04518	Ha Noi	slaughtering facilities	Coloured Feather Hybrid	2022-01-13	14634	Yes		33	39	30	79	113	47	74	27659	10976	14	39	172480	1736893	g__Campylobacter (UID3076)	94.61	3.72	61.54	164	31.3	SAMN46854984	PRJNA1224230	GCA_050967985.1	ASM5096798v1
17	Vietnam	Campylobacter coli	VS04601CS	Ha Noi	slaughtering facilities	Exotic broiler	2021-11-23	11992		ST-828 complex	33	176	30	82	1203	43	17	132263	64989	5	10	265572	1684382	g__Campylobacter (UID3076)	99.44	0.22	33.33	37	31.4	SAMN46854985	PRJNA1224230	GCA_050967965.1	ASM5096796v1
18	Vietnam	Campylobacter coli	VS04602CS	Ha Noi	slaughtering facilities	Exotic broiler	2021-11-23	10042		ST-828 complex	33	39	30	677	113	206	17	265586	163460	3	5	388089	1642203	g__Campylobacter (UID3076)	99.37	0.11	0	12	31.4	SAMN46854986	PRJNA1224230	GCA_050967945.1	ASM5096794v1
23	Vietnam	Campylobacter coli	VS04603CSA	Ha Noi	slaughtering facilities	Exotic broiler	2021-11-23	1166		ST-828 complex	33	39	30	79	104	44	17	164004	80313	5	8	259203	1685793	g__Campylobacter (UID3076)	99.37	0.11	0	22	31.3	SAMN46854987	PRJNA1224230	GCA_050967905.1	ASM5096790v1
17	Vietnam	Campylobacter coli	VS04603CSB	Ha Noi	slaughtering facilities	Exotic broiler	2021-11-23	11900		ST-828 complex	33	796	30	82	113	43	17	144673	107444	4	8	287479	1707044	g__Campylobacter (UID3076)	99.37	0.11	0	21	31.4	SAMN46854988	PRJNA1224230	GCA_050967925.1	ASM5096792v1
17	Vietnam	Campylobacter coli	VS04618CS	Ha Noi	slaughtering facilities	Coloured Feather Hybrid	2021-11-23	11993		ST-828 complex	33	176	30	82	1200	43	17	205477	142639	4	6	317266	1722885	g__Campylobacter (UID3076)	99.44	0.11	0	23	31.4	SAMN46854989	PRJNA1224230	GCA_050967885.1	ASM5096788v1
17	Vietnam	Campylobacter coli	VS04619CS	Ha Noi	slaughtering facilities	Coloured Feather Hybrid	2021-11-23	14635	Yes		33	176	30	82	1203	47	17	176918	107432	4	7	265594	1695034	g__Campylobacter (UID3076)	99.72	0.15	0	22	31.4	SAMN46854990	PRJNA1224230	GCA_050967865.1	ASM5096786v1
17	Vietnam	Campylobacter coli	VS04620CS	Ha Noi	slaughtering facilities	Coloured Feather Hybrid	2021-11-23	830		ST-828 complex	33	39	30	79	104	47	17	163045	128001	4	6	380830	1650690	g__Campylobacter (UID3076)	99.37	0.11	0	18	31.4	SAMN46854991	PRJNA1224230	GCA_050967845.1	ASM5096784v1
13	Vietnam	Campylobacter jejuni	VS0462CS	Ha Noi	slaughtering facilities	Exotic broiler	2021-11-23	-			-	30	2,30	2	~13	3	6	59327	26256	8	18	237483	1753355	g__Campylobacter (UID3076)	98.54	4.37	58.14	87	30.3	SAMN46854992	PRJNA1224230	GCA_050967795.1	ASM5096779v1
13	Vietnam	Campylobacter jejuni	VS04701CS	Ha Noi	slaughtering facilities	Exotic broiler	2022-01-11	14678	Yes		7	30	2	2	11	59	5	425966	297922	2	4	543579	1786064	g__Campylobacter (UID3076)	99.57	0.11	0	16	30.2	SAMN46854993	PRJNA1224230	GCA_050967775.1	ASM5096777v1
4	Vietnam	Campylobacter jejuni	VS04717CS	Ha Noi	slaughtering facilities	Coloured Feather Hybrid	2022-01-11	11988			14	21	2	918	86	3	6	292729	185117	3	5	308723	1721783	g__Campylobacter (UID3076)	99.57	0.11	0	18	30.3	SAMN46854994	PRJNA1224230	GCA_050967745.1	ASM5096774v1
23	Vietnam	Campylobacter coli	VS04718CS	Ha Noi	slaughtering facilities	Coloured Feather Hybrid	2022-01-11	1145		ST-828 complex	33	39	30	82	104	44	17	259166	147131	3	6	317449	1700491	g__Campylobacter (UID3076)	99.37	0.11	0	14	31.4	SAMN46854995	PRJNA1224230	GCA_050967695.1	ASM5096769v1
17	Vietnam	Campylobacter coli	VS04719CS	Ha Noi	slaughtering facilities	Coloured Feather Hybrid	2022-01-11	825		ST-828 complex	33	39	30	82	113	47	17	210837	170291	3	5	486199	1679897	g__Campylobacter (UID3076)	99.44	0.11	0	14	31.4	SAMN46854996	PRJNA1224230	GCA_050967675.1	ASM5096767v1
23	Vietnam	Campylobacter coli	VS04720CS	Ha Noi	slaughtering facilities	Coloured Feather Hybrid	2022-01-11	1145		ST-828 complex	33	39	30	82	104	44	17	259166	134976	3	6	317450	1697832	g__Campylobacter (UID3076)	99.37	0.11	0	16	31.4	SAMN46854997	PRJNA1224230	GCA_050967625.1	ASM5096762v1
29	Vietnam	Campylobacter coli	VS04816CS	Ha Noi	slaughtering facilities	Coloured Feather Hybrid	2022-01-11	14636	Yes		33	39	30	544	113	47	17	281223	107860	3	6	324849	1814413	g__Campylobacter (UID3076)	99.37	0.11	0	30	31	SAMN46854998	PRJNA1224230	GCA_050967565.1	ASM5096756v1
6	Vietnam	Campylobacter jejuni	VS04817CS	Ha Noi	slaughtering facilities	Coloured Feather Hybrid	2022-01-11	14679	Yes		8	10	2	2	456	12	147	254123	179399	3	5	333659	1694360	g__Campylobacter (UID3076)	99.57	0.11	0	20	30.3	SAMN46854999	PRJNA1224230	GCA_050967515.1	ASM5096751v1
17	Vietnam	Campylobacter coli	VS04819CS	Ha Noi	slaughtering facilities	Coloured Feather Hybrid	2022-01-11	1586		ST-828 complex	33	176	30	82	113	43	17	33258	11417	18	38	120089	1760093	g__Campylobacter (UID3076)	90.46	3.83	71.43	170	31	SAMN46855000	PRJNA1224230	GCA_050967485.1	ASM5096748v1
21	Vietnam	Campylobacter coli	VS06814CS	Ha Noi	slaughtering facilities	Exotic broiler	2022-01-15	872		ST-828 complex	33	39	30	82	113	44	17	216583	169812	3	5	435916	1711901	g__Campylobacter (UID3076)	99.44	0.19	0	17	31.4	SAMN46855001	PRJNA1224230	GCA_050967425.1	ASM5096742v1
23	Vietnam	Campylobacter coli	VS06816CS	Ha Noi	slaughtering facilities	Coloured Feather Hybrid	2022-01-15	1145		ST-828 complex	33	39	30	82	104	44	17	174773	138943	4	6	318074	1657371	g__Campylobacter (UID3076)	99.37	0.11	0	17	31.4	SAMN46855002	PRJNA1224230	GCA_050967405.1	ASM5096740v1
21	Vietnam	Campylobacter coli	VS06818CS	Ha Noi	slaughtering facilities	Coloured Feather Hybrid	2022-01-15	872		ST-828 complex	33	39	30	82	113	44	17	264440	207023	2	4	611023	1681125	g__Campylobacter (UID3076)	99.44	0.19	0	14	31.4	SAMN46855003	PRJNA1224230	GCA_050967315.1	ASM5096731v1
13	Vietnam	Campylobacter jejuni	VS08302CS	Ha Noi	slaughtering facilities	Exotic broiler	2022-01-14	4395		ST-353 complex	24	17	1	2	11	3	6	340625	123019	2	5	541009	1734503	g__Campylobacter (UID3076)	99.59	0.26	0	25	30.2	SAMN46855004	PRJNA1224230	GCA_050967335.1	ASM5096733v1
13	Vietnam	Campylobacter jejuni	VS08303CS	Ha Noi	slaughtering facilities	Exotic broiler	2022-01-14	4395		ST-353 complex	24	17	1	2	11	3	6	340625	148470	2	5	541395	1741466	g__Campylobacter (UID3076)	99.59	0.26	0	20	30.2	SAMN46855005	PRJNA1224230	GCA_050967275.1	ASM5096727v1
13	Vietnam	Campylobacter jejuni	VS08305CS	Ha Noi	slaughtering facilities	Exotic broiler	2022-01-14	4395		ST-353 complex	24	17	1	2	11	3	6	210351	148470	3	5	476835	1730306	g__Campylobacter (UID3076)	99.59	0.26	0	27	30.2	SAMN46855006	PRJNA1224230	GCA_050967205.1	ASM5096720v1
17	Vietnam	Campylobacter coli	VS08316CS	Ha Noi	slaughtering facilities	Coloured Feather Hybrid	2022-01-14	11992		ST-828 complex	33	176	30	82	1203	43	17	133381	74389	5	9	265635	1702766	g__Campylobacter (UID3076)	99.44	0.15	0	30	31.4	SAMN46855007	PRJNA1224230	GCA_050967225.1	ASM5096722v1
17	Vietnam	Campylobacter coli	VS08317CS	Ha Noi	slaughtering facilities	Coloured Feather Hybrid	2022-01-14	11992		ST-828 complex	33	176	30	82	1203	43	17	133381	81760	5	9	265637	1690641	g__Campylobacter (UID3076)	99.44	0.15	0	25	31.4	SAMN46855008	PRJNA1224230	GCA_050967115.1	ASM5096711v1
17	Vietnam	Campylobacter coli	VS08318CS	Ha Noi	slaughtering facilities	Coloured Feather Hybrid	2022-01-14	830		ST-828 complex	33	39	30	79	104	47	17	177813	126298	4	7	265590	1659152	g__Campylobacter (UID3076)	99.44	0.11	0	23	31.4	SAMN46855009	PRJNA1224230	GCA_050967155.1	ASM5096715v1
25	Vietnam	Campylobacter coli	VS14218CS	Bac Giang	slaughtering facilities	Coloured Feather Hybrid	2022-02-18	1625		ST-828 complex	33	39	30	82	104	47	139	181665	130565	4	7	267623	1667240	g__Campylobacter (UID3076)	99.44	0.11	0	17	31.4	SAMN46854879	PRJNA1224230	GCA_050970605.1	ASM5097060v1
14	Vietnam	Campylobacter jejuni	VS1421CS	Bac Giang	slaughtering facilities	Exotic broiler	2022-02-18	14670	Yes		1	2	2	2	799	5	6	338448	121113	2	5	547091	1721302	g__Campylobacter (UID3076)	99.57	0.15	0	21	30.3	SAMN46854880	PRJNA1224230	GCA_050970585.1	ASM5097058v1
11	Vietnam	Campylobacter jejuni	VS14220CS	Bac Giang	slaughtering facilities	Coloured Feather Hybrid	2022-02-18	14681	Yes		7	112	5	2	90	1	26	290977	160106	3	6	307456	1742531	g__Campylobacter (UID3076)	99.57	0.11	0	21	30.2	SAMN46854881	PRJNA1224230	GCA_050970545.1	ASM5097054v1
4	Vietnam	Campylobacter jejuni	VS1422CS	Bac Giang	slaughtering facilities	Exotic broiler	2022-02-18	161		ST-52 complex	14	21	2	10	86	3	6	263090	185080	3	5	329951	1732122	g__Campylobacter (UID3076)	99.57	0.16	50	26	30.2	SAMN46854882	PRJNA1224230	GCA_050970565.1	ASM5097056v1
17	Vietnam	Campylobacter coli	VS15518CS	Bac Giang	slaughtering facilities	Coloured Feather Hybrid	2022-02-18	829		ST-828 complex	33	39	30	82	113	43	17	141519	125848	4	7	261554	1697095	g__Campylobacter (UID3076)	99.37	0.14	0	20	31.4	SAMN46854883	PRJNA1224230	GCA_050970525.1	ASM5097052v1
14	Vietnam	Campylobacter jejuni	VS15519CS	Bac Giang	slaughtering facilities	Coloured Feather Hybrid	2022-02-18	-			1	2	2	2	~799	5	6	337314	148682	2	5	547097	1718941	g__Campylobacter (UID3076)	99.57	0.15	0	20	30.3	SAMN46854884	PRJNA1224230	GCA_050970505.1	ASM5097050v1
1	Vietnam	Campylobacter jejuni	VS1551CS	Bac Giang	slaughtering facilities	Exotic broiler	2022-02-18	14682	Yes		9	476	291	28	74	29	35	272207	146455	2	5	568437	1582791	g__Campylobacter (UID3076)	99.4	0.22	0	13	30.6	SAMN46854885	PRJNA1224230	GCA_050970485.1	ASM5097048v1
17	Vietnam	Campylobacter coli	VS15520CS	Bac Giang	slaughtering facilities	Coloured Feather Hybrid	2022-02-18	14637	Yes		33	796	30	79	113	43	17	220258	114971	3	6	390469	1734408	g__Campylobacter (UID3076)	99.44	0.11	0	24	31.3	SAMN46854886	PRJNA1224230	GCA_050970455.1	ASM5097045v1
1	Vietnam	Campylobacter jejuni	VS1553CS	Bac Giang	slaughtering facilities	Exotic broiler	2022-02-18	14683	Yes		24	476	292	28	22	3	23	214555	130740	3	6	341128	1629546	g__Campylobacter (UID3076)	99.21	0.11	0	18	30.5	SAMN46854887	PRJNA1224230	GCA_050970435.1	ASM5097043v1
17	Vietnam	Campylobacter coli	VS15716CS	Bac Giang	slaughtering facilities	Coloured Feather Hybrid	2022-02-18	10873			33	284	30	79	113	47	17	145562	108915	4	7	433680	1706360	g__Campylobacter (UID3076)	99.44	0.11	0	22	31.4	SAMN46854888	PRJNA1224230	GCA_050970415.1	ASM5097041v1
19	Vietnam	Campylobacter coli	VS15717CS	Bac Giang	slaughtering facilities	Coloured Feather Hybrid	2022-02-18	860		ST-828 complex	33	39	30	79	113	47	17	163077	109479	4	8	301695	1701319	g__Campylobacter (UID3076)	99.37	0.11	0	22	31.3	SAMN46854889	PRJNA1224230	GCA_050970385.1	ASM5097038v1
29	Vietnam	Campylobacter coli	VS15718CS	Bac Giang	slaughtering facilities	Coloured Feather Hybrid	2022-02-18	8733		ST-828 complex	33	39	30	544	113	35	17	253133	141187	3	6	377620	1732477	g__Campylobacter (UID3076)	99.72	0.11	0	17	31.3	SAMN46854890	PRJNA1224230	GCA_050970365.1	ASM5097036v1
23	Vietnam	Campylobacter coli	VS16216CS	Bac Giang	slaughtering facilities	Coloured Feather Hybrid	2022-02-17	1145		ST-828 complex	33	39	30	82	104	44	17	164095	90134	5	8	259191	1651407	g__Campylobacter (UID3076)	99.37	0.11	0	22	31.4	SAMN46854891	PRJNA1224230	GCA_050970345.1	ASM5097034v1
19	Vietnam	Campylobacter coli	VS16218CS	Bac Giang	slaughtering facilities	Coloured Feather Hybrid	2022-02-17	829		ST-828 complex	33	39	30	82	113	43	17	139092	107207	5	9	264389	1688823	g__Campylobacter (UID3076)	99.44	0.18	0	21	31.4	SAMN46854892	PRJNA1224230	GCA_050970325.1	ASM5097032v1
19	Vietnam	Campylobacter coli	VS16219CS	Bac Giang	slaughtering facilities	Coloured Feather Hybrid	2022-02-17	829		ST-828 complex	33	39	30	82	113	43	17	139093	107207	5	9	264388	1688918	g__Campylobacter (UID3076)	99.44	0.18	0	21	31.4	SAMN46854893	PRJNA1224230	GCA_050970305.1	ASM5097030v1
17	Vietnam	Campylobacter coli	VS16220CS	Bac Giang	slaughtering facilities	Coloured Feather Hybrid	2022-02-17	1586		ST-828 complex	33	176	30	82	113	43	17	138458	91463	5	9	265536	1697673	g__Campylobacter (UID3076)	99.44	0.14	0	29	31.4	SAMN46854894	PRJNA1224230	GCA_050970285.1	ASM5097028v1
17	Vietnam	Campylobacter coli	VS16316CS	Bac Giang	slaughtering facilities	Coloured Feather Hybrid	2022-03-10	11992		ST-828 complex	33	176	30	82	1203	43	17	141532	87157	5	9	265580	1756179	g__Campylobacter (UID3076)	99.44	0.15	0	26	31.3	SAMN46854895	PRJNA1224230	GCA_050970265.1	ASM5097026v1
23	Vietnam	Campylobacter coli	VS16317CS	Bac Giang	slaughtering facilities	Coloured Feather Hybrid	2022-03-10	10339		ST-828 complex	33	176	30	82	104	44	17	141393	107346	4	7	391296	1720178	g__Campylobacter (UID3076)	99.44	0.11	0	25	31.3	SAMN46854896	PRJNA1224230	GCA_050970245.1	ASM5097024v1
12	Vietnam	Campylobacter jejuni	VS16403CS	Bac Giang	slaughtering facilities	Exotic broiler	2021-03-12	4327			24	2	2	72	22	406	6	286082	102017	3	6	308210	1687325	g__Campylobacter (UID3076)	99.4	0.15	0	19	30.3	SAMN46854897	PRJNA1224230	GCA_050970225.1	ASM5097022v1
17	Vietnam	Campylobacter coli	VS16617CS	Bac Giang	slaughtering facilities	Coloured Feather Hybrid	2022-03-10	5516		ST-828 complex	33	176	30	82	113	43	139	136237	91942	5	9	255155	1750167	g__Campylobacter (UID3076)	99.37	0.11	0	23	31.3	SAMN46854898	PRJNA1224230	GCA_050970185.1	ASM5097018v1
20	Vietnam	Campylobacter coli	VS16618CS	Bac Giang	slaughtering facilities	Coloured Feather Hybrid	2022-03-10	872		ST-828 complex	33	39	30	82	113	44	17	139480	106126	5	9	264433	1733407	g__Campylobacter (UID3076)	99.44	0.22	0	25	31.3	SAMN46854899	PRJNA1224230	GCA_050970205.1	ASM5097020v1
17	Vietnam	Campylobacter coli	VS16619CS	Bac Giang	slaughtering facilities	Coloured Feather Hybrid	2022-03-10	11749		ST-828 complex	33	491	30	82	104	43	17	162257	82978	6	9	206874	1816750	g__Campylobacter (UID3076)	99.44	0.11	0	45	31.2	SAMN46854900	PRJNA1224230	GCA_050970165.1	ASM5097016v1
17	Vietnam	Campylobacter coli	VS2416CS	Ha Noi	Market	Coloured Feather Hybrid	2021-12-24	830		ST-828 complex	33	39	30	79	104	47	17	255543	128869	3	5	568595	1679294	g__Campylobacter (UID3076)	99.44	0.11	0	17	31.4	SAMN46855010	PRJNA1224230	GCA_050967085.1	ASM5096708v1
25	Vietnam	Campylobacter coli	VS25116CS	Hai Duong	slaughtering facilities	Coloured Feather Hybrid	2021-11-10	1625		ST-828 complex	33	39	30	82	104	47	139	317545	267616	3	4	415405	1673511	g__Campylobacter (UID3076)	99.44	0.11	0	11	31.4	SAMN46855041	PRJNA1224230	GCA_050966085.1	ASM5096608v1
12	Vietnam	Campylobacter jejuni	VS34116CS	Quang Ninh	slaughtering facilities	Coloured Feather Hybrid	2022-03-03	7433		ST-353 complex	7	17	358	2	22	3	1	156528	104879	4	8	356099	1776261	g__Campylobacter (UID3076)	99.57	0.11	0	34	30.1	SAMN46855065	PRJNA1224230	GCA_050965565.1	ASM5096556v1
1	Vietnam	Campylobacter jejuni	VS34117CS	Quang Ninh	slaughtering facilities	Coloured Feather Hybrid	2022-03-03	7533			8	23	163	496	89	1	6	155069	83918	4	8	300123	1653450	g__Campylobacter (UID3076)	99.29	0.29	0	33	30.4	SAMN46855066	PRJNA1224230	GCA_050965585.1	ASM5096558v1
17	Vietnam	Campylobacter coli	VS34119CS	Quang Ninh	slaughtering facilities	Coloured Feather Hybrid	2022-03-03	3020		ST-828 complex	33	176	30	79	113	43	17	68503	36996	8	16	185470	1668286	g__Campylobacter (UID3076)	97.7	0.8	66.67	70	31.4	SAMN46855067	PRJNA1224230	GCA_050965545.1	ASM5096554v1
17	Vietnam	Campylobacter coli	VS34120CS	Quang Ninh	slaughtering facilities	Coloured Feather Hybrid	2022-03-03	3020		ST-828 complex	33	176	30	79	113	43	17	175068	107428	4	7	264427	1664608	g__Campylobacter (UID3076)	99.44	0.11	0	21	31.4	SAMN46855068	PRJNA1224230	GCA_050965525.1	ASM5096552v1
42	Vietnam	Campylobacter coli	VS3413CS	Quang Ninh	slaughtering facilities	Exotic broiler	2022-03-03	5507		ST-828 complex	33	39	30	79	112	64	17	217675	130076	3	6	426190	1726841	g__Campylobacter (UID3076)	99.44	0.15	0	17	31.3	SAMN46855069	PRJNA1224230	GCA_050965505.1	ASM5096550v1
12	Vietnam	Campylobacter jejuni	VS3415CS	Quang Ninh	slaughtering facilities	Exotic broiler	2022-03-03	5662		ST-52 complex	9	2	2	10	10	3	6	188865	116156	4	6	305957	1726647	g__Campylobacter (UID3076)	99.56	0.11	0	48	30.2	SAMN46855070	PRJNA1224230	GCA_050965485.1	ASM5096548v1
25	Vietnam	Campylobacter coli	VS34218CS	Quang Ninh	slaughtering facilities	Coloured Feather Hybrid	2022-03-04	1625		ST-828 complex	33	39	30	82	104	47	139	145708	109756	5	9	231435	1839778	g__Campylobacter (UID3076)	99.44	1.59	0	25	31	SAMN46855071	PRJNA1224230	GCA_050965445.1	ASM5096544v1
23	Vietnam	Campylobacter coli	VS34317CS	Quang Ninh	slaughtering facilities	Coloured Feather Hybrid	2022-03-03	1145		ST-828 complex	33	39	30	82	104	44	17	141293	90160	5	8	259165	1690697	g__Campylobacter (UID3076)	99.37	0.11	0	24	31.4	SAMN46855072	PRJNA1224230	GCA_050965465.1	ASM5096546v1
3	Vietnam	Campylobacter jejuni	VS34319CS	Quang Ninh	slaughtering facilities	Coloured Feather Hybrid	2022-03-03	305		ST-574 complex	9	53	2	10	11	3	3	156005	103233	3	6	548604	1614033	g__Campylobacter (UID3076)	99.38	0.15	0	19	30.5	SAMN46855073	PRJNA1224230	GCA_050965425.1	ASM5096542v1
19	Vietnam	Campylobacter coli	VS34517CS	Quang Ninh	slaughtering facilities	Coloured Feather Hybrid	2022-03-04	829		ST-828 complex	33	39	30	82	113	43	17	142291	107254	5	8	264384	1653867	g__Campylobacter (UID3076)	99.44	0.11	0	20	31.4	SAMN46855074	PRJNA1224230	GCA_050965385.1	ASM5096538v1
19	Vietnam	Campylobacter coli	VS34518CS	Quang Ninh	slaughtering facilities	Coloured Feather Hybrid	2022-03-04	832		ST-828 complex	33	39	30	79	113	43	17	21159	8182	21	50	133763	1667300	g__Campylobacter (UID3076)	94.22	4.49	53.85	190	31.3	SAMN46855075	PRJNA1224230	GCA_050965405.1	ASM5096540v1
19	Vietnam	Campylobacter coli	VS34519CS	Quang Ninh	slaughtering facilities	Coloured Feather Hybrid	2022-03-04	829		ST-828 complex	33	39	30	82	113	43	17	142291	107254	5	8	264385	1653868	g__Campylobacter (UID3076)	99.44	0.11	0	20	31.4	SAMN46855076	PRJNA1224230	GCA_050965365.1	ASM5096536v1
19	Vietnam	Campylobacter coli	VS34520CS	Quang Ninh	slaughtering facilities	Coloured Feather Hybrid	2022-03-04	829		ST-828 complex	33	39	30	82	113	43	17	142291	107254	5	8	264384	1653871	g__Campylobacter (UID3076)	99.44	0.11	0	20	31.4	SAMN46855077	PRJNA1224230	GCA_050965345.1	ASM5096534v1
29	Vietnam	Campylobacter coli	VS3453CS	Quang Ninh	slaughtering facilities	Exotic broiler	2022-03-04	1666		ST-828 complex	33	39	30	79	113	35	17	172060	125964	4	6	381174	1697588	g__Campylobacter (UID3076)	99.72	0.11	0	39	31.4	SAMN46855078	PRJNA1224230	GCA_050965325.1	ASM5096532v1
5	Vietnam	Campylobacter jejuni	VS3455CS	Quang Ninh	slaughtering facilities	Exotic broiler	2022-03-04	760		ST-21 complex	2	1	52	3	2	100	5	160252	101085	3	7	555379	1669302	g__Campylobacter (UID3076)	99.53	0.11	0	18	30.4	SAMN46855079	PRJNA1224230	GCA_050965305.1	ASM5096530v1
17	Vietnam	Campylobacter coli	VS504619CS	Bac Giang	Farm	Coloured Feather Hybrid	2021-10-11	830		ST-828 complex	33	39	30	79	104	47	17	163045	128001	4	6	380830	1650691	g__Campylobacter (UID3076)	99.37	0.11	0	18	31.4	SAMN46854901	PRJNA1224230	GCA_050970125.1	ASM5097012v1
12	Vietnam	Campylobacter jejuni	VS54217CS	Hai Duong	Farm	Coloured Feather Hybrid	2021-11-09	14684	Yes		24	114	2	2	156	3	1	248110	105012	3	6	304136	1688463	g__Campylobacter (UID3076)	99.57	0.18	0	29	30.3	SAMN46855042	PRJNA1224230	GCA_050966045.1	ASM5096604v1
1	Vietnam	Campylobacter jejuni	VS54218CS	Hai Duong	Farm	Coloured Feather Hybrid	2021-11-09	-			8	620	80	28	~694	668	23	225396	168116	4	6	343582	1777223	g__Campylobacter (UID3076)	99.69	0.11	0	50	30.1	SAMN46855043	PRJNA1224230	GCA_050966005.1	ASM5096600v1

## Sheet: Table_S2
cluster	Species_Name	strain name	ST	Novel ST	clonal_complex	Continent	Country	City	Site_description	host_solation_source	update_poultry_types	Date	aspA	glnA	gltA	glyA	pgm	tkt	uncA
1	Campylobacter jejuni	NZ_CP076504_1_Campylobacter_jejuni_strain_R18_1301	5		ST-353 complex	ASIA	Taiwan			Homo sapiens		1905-07-10	7	2	5	2	10	3	6
1	Campylobacter jejuni	NZ_CP101196_1_Campylobacter_jejuni_strain_2021_ST_09	51		ST-443 complex	EUROPE	Croatia			Homo sapiens		1905-07-13	7	17	2	15	23	3	12
1	Campylobacter jejuni	VM02418CS	51		ST-443 complex	ASIA	Vietnam	Ha Noi	Market	Poultry	Coloured Feather Hybrid	2021-12-24	7	17	2	15	23	3	12
1	Campylobacter jejuni	NZ_CP012214_1_Campylobacter_jejuni_strain_CJ088CC52	52		ST-52 complex	EUROPE	Finland			Homo sapiens		1905-06-22	9	25	2	10	22	3	6
1	Campylobacter jejuni	VF51116CS	113		ST-460 complex	ASIA	Vietnam	Bac Giang	Farm	Poultry	Coloured Feather Hybrid	2022-03-11	24	30	2	2	11	3	6
1	Campylobacter jejuni	VF51117CS	113		ST-460 complex	ASIA	Vietnam	Bac Giang	Farm	Poultry	Coloured Feather Hybrid	2022-03-11	24	30	2	2	11	3	6
1	Campylobacter jejuni	VF51118CS	113		ST-460 complex	ASIA	Vietnam	Bac Giang	Farm	Poultry	Coloured Feather Hybrid	2022-03-11	24	30	2	2	11	3	6
1	Campylobacter jejuni	FB83140Cs	257		ST-257 complex	ASIA	Bangladesh	Chattogram	Farm	Poultry	Exotic broiler	2023-02-01	9	2	4	62	4	5	6
1	Campylobacter jejuni	FB89130Cs	257		ST-257 complex	ASIA	Bangladesh	Chattogram	Farm	Poultry	Exotic broiler	2023-02-06	9	2	4	62	4	5	6
1	Campylobacter jejuni	FB89140Cs	257		ST-257 complex	ASIA	Bangladesh	Chattogram	Farm	Poultry	Exotic broiler	2023-02-11	9	2	4	62	4	5	6
1	Campylobacter jejuni	NZ_CP086160_1_Campylobacter_jejuni_strain_SHI5328	353		ST-353 complex	SOUTH AMERICA	Peru			Homo sapiens		1905-06-26	7	17	5	2	10	3	6
1	Campylobacter jejuni	NZ_CP007749_1_Campylobacter_jejuni_subsp_jejuni_M129	353		ST-353 complex	NORTH AMERICA	USA			Unknown		1905-06-12	7	17	5	2	10	3	6
1	Campylobacter jejuni	NZ_CP041584_1_Campylobacter_jejuni_strain_YH003	353		ST-353 complex	NORTH AMERICA	USA			Poultry		1905-07-06	7	17	5	2	10	3	6
1	Campylobacter jejuni	NZ_CP034393_1_Campylobacter_jejuni_subsp_jejuni_strain_CLB104	354		ST-354 complex	EUROPE	United Kingdom			Poultry		1905-07-07	8	10	2	2	11	12	6
1	Campylobacter jejuni	NC_003912_7_Campylobacter_jejuni_RM1221	354		ST-354 complex	UNKNOWN	unknown			Unknown		unknown	8	10	2	2	11	12	6
1	Campylobacter jejuni	NC_017281_1_Campylobacter_jejuni_subsp_jejuni_S3	354		ST-354 complex	UNKNOWN	unknown			Unknown		unknown	8	10	2	2	11	12	6
1	Campylobacter jejuni	NZ_LR134498_1_Campylobacter_jejuni_strain_NCTC13265	354		ST-354 complex	UNKNOWN	unknown			Unknown		1905-03-14	8	10	2	2	11	12	6
1	Campylobacter jejuni	NZ_CP023866_1_Campylobacter_jejuni_strain_FDAARGOS_421	354		ST-354 complex	NORTH AMERICA	USA			Poultry		1905-06-19	8	10	2	2	11	12	6
1	Campylobacter jejuni	NZ_CP066241_1_Campylobacter_jejuni_strain_RM1221	354		ST-354 complex	NORTH AMERICA	USA			Unknown		1905-07-11	8	10	2	2	11	12	6
1	Campylobacter jejuni	NZ_CP066242_1_Campylobacter_jejuni_strain_RM1221	354		ST-354 complex	NORTH AMERICA	USA			Unknown		1905-07-11	8	10	2	2	11	12	6
1	Campylobacter jejuni	VM00416	354		ST-354 complex	ASIA	Vietnam	Ha Noi	Market	Poultry	Coloured Feather Hybrid	2021-12-16	8	10	2	2	11	12	6
1	Campylobacter jejuni	VM02217CS	354		ST-354 complex	ASIA	Vietnam	Ha Noi	Market	Poultry	Coloured Feather Hybrid	2021-12-16	8	10	2	2	11	12	6
1	Campylobacter jejuni	NZ_CP032316_1_Campylobacter_jejuni_subsp_jejuni_strain_HPC5	356		ST-353 complex	EUROPE	United Kingdom			Poultry		1905-06-23	14	17	5	2	11	3	6
1	Campylobacter jejuni	NZ_CP005081_1_Campylobacter_jejuni_subsp_jejuni_R14	356		ST-353 complex	UNKNOWN	unknown			Unknown		unknown	14	17	5	2	11	3	6
1	Campylobacter jejuni	NZ_CP017032_1_Campylobacter_jejuni_subsp_jejuni_strain_MTVDSCj13	460		ST-460 complex	NORTH AMERICA	USA			Poultry		1905-07-05	24	30	2	2	89	59	6
1	Campylobacter jejuni	NZ_CP017863_1_Campylobacter_jejuni_strain_IF1100	462		ST-353 complex	NORTH AMERICA	USA			Poultry		1905-07-01	7	17	5	2	11	3	6
1	Campylobacter jejuni	NZ_CP040015_1_Campylobacter_jejuni_subsp_jejuni_strain_LDG17f	464		ST-464 complex	EUROPE	Czech Republic			Homo sapiens		1905-07-08	24	2	2	2	10	3	1
1	Campylobacter jejuni	NZ_CP012228_1_Campylobacter_jejuni_strain_CJ015CC464	464		ST-464 complex	EUROPE	Finland			Homo sapiens		1905-06-21	24	2	2	2	10	3	1
1	Campylobacter jejuni	NZ_OU532558_1_Campylobacter_jejuni_isolate_1	464		ST-464 complex	EUROPE	Sweden			Gallus gallus		unknown	24	2	2	2	10	3	1
1	Campylobacter jejuni	VF52818CS	464		ST-464 complex	ASIA	Vietnam	Ha Noi	Farm	Poultry	Coloured Feather Hybrid	2021-12-23	24	2	2	2	10	3	1
1	Campylobacter jejuni	VF53220CS	464		ST-464 complex	ASIA	Vietnam	Ha Noi	Farm	Poultry	Coloured Feather Hybrid	2022-03-18	24	2	2	2	10	3	1
1	Campylobacter jejuni	VF53318CS	464		ST-464 complex	ASIA	Vietnam	Ha Noi	Farm	Poultry	Coloured Feather Hybrid	2022-03-18	24	2	2	2	10	3	1
1	Campylobacter jejuni	VF56320CS	464		ST-464 complex	ASIA	Vietnam	Quang Ninh	Farm	Poultry	Coloured Feather Hybrid	2022-03-04	24	2	2	2	10	3	1
1	Campylobacter jejuni	VM20319CS	464		ST-464 complex	ASIA	Vietnam	Hai Duong	Market	Poultry	Coloured Feather Hybrid	2022-03-23	24	2	2	2	10	3	1
1	Campylobacter jejuni	NZ_CP012237_1_Campylobacter_jejuni_strain_CJ075CC460	606		ST-460 complex	EUROPE	Finland			Homo sapiens		1905-06-20	24	21	2	2	89	59	6
1	Campylobacter jejuni	G851	1042		ST-354 complex	ASIA	India	Vadodara	Market	Poultry	Exotic broiler	2022-03-16	8	10	2	2	67	12	6
1	Campylobacter jejuni	LM00101Cs	1042		ST-354 complex	ASIA	Sri Lanka	North Western Province	Market	Poultry	Exotic broiler	2023-11-28	8	10	2	2	67	12	6
1	Campylobacter jejuni	NZ_CP014344_1_Campylobacter_jejuni_strain_RM3194_voucher_USDA_NWG_RM3194_1	1471		ST-460 complex	AFRICA	South Africa			Homo sapiens		1905-06-16	24	171	2	2	89	59	6
1	Campylobacter jejuni	VM30517CS	1723		ST-354 complex	ASIA	Vietnam	Quang Ninh	Market	Poultry	Coloured Feather Hybrid	2022-03-03	8	17	2	2	11	12	6
1	Campylobacter jejuni	VM92219CS	1723		ST-354 complex	ASIA	Vietnam	Ha Noi	Market	Poultry	Coloured Feather Hybrid	2021-11-23	8	17	2	2	11	12	6
1	Campylobacter jejuni	NZ_CP005388_1_Campylobacter_jejuni_subsp_jejuni_CG8421	1919		ST-52 complex	UNKNOWN	unknown			Unknown		unknown	9	2	2	10	10	3	5
1	Campylobacter jejuni	NZ_CP012221_1_Campylobacter_jejuni_strain_CJ018CCUA	1972			EUROPE	Finland			Homo sapiens		1905-06-24	7	71	5	62	11	67	1
1	Campylobacter jejuni	G12912	2076		ST-353 complex	ASIA	India	Morbi	Farm	Poultry	Exotic broiler	2022-01-18	7	17	5	2	86	232	1
1	Campylobacter jejuni	NZ_CP118900_1_Campylobacter_jejuni_strain_BDS5	2083			NORTH AMERICA	USA			Poultry dip tank		1905-07-07	8	2	2	212	309	253	147
1	Campylobacter jejuni	Lb014ce3	2100		ST-52 complex	ASIA	Sri Lanka	Unknown		Poultry		unknown	9	25	2	10	22	3	8
1	Campylobacter jejuni	G12911	2122		ST-353 complex	ASIA	India	Morbi	Farm	Poultry	Exotic broiler	2022-01-18	7	17	5	2	86	3	1
1	Campylobacter jejuni	G12951	2122		ST-353 complex	ASIA	India	Morbi	Farm	Poultry	Exotic broiler	2022-01-18	7	17	5	2	86	3	1
1	Campylobacter jejuni	G13021	2122		ST-353 complex	ASIA	India	Morbi	Farm	Poultry	Exotic broiler	2022-01-28	7	17	5	2	86	3	1
1	Campylobacter jejuni	G13031	2122		ST-353 complex	ASIA	India	Morbi	Farm	Poultry	Exotic broiler	2022-01-28	7	17	5	2	86	3	1
1	Campylobacter jejuni	NZ_CP010306_1_Campylobacter_jejuni_subsp_jejuni_strain_00_1597	2132		ST-353 complex	NORTH AMERICA	Canada			Homo sapiens		1905-06-22	7	2	5	2	2	3	6
1	Campylobacter jejuni	NZ_CP084080_1_Campylobacter_jejuni_strain_MS2005	2132		ST-353 complex	NORTH AMERICA	USA			Poultry		1905-07-11	7	2	5	2	2	3	6
1	Campylobacter jejuni	NZ_CP084082_1_Campylobacter_jejuni_strain_MS2058	2132		ST-353 complex	NORTH AMERICA	USA			Poultry		1905-07-11	7	2	5	2	2	3	6
1	Campylobacter jejuni	LM01601Cs	2146		ST-464 complex	ASIA	Sri Lanka	Western Province	Market	Poultry	Exotic broiler	2024-01-09	9	2	2	2	10	3	1
1	Campylobacter jejuni	VM121VC	2276			ASIA	Vietnam	Bac Giang	Market	Poultry	Coloured Feather Hybrid	2021-03-12	9	2	2	10	10	59	5
1	Campylobacter jejuni	FB65130Cs	2315		ST-464 complex	ASIA	Bangladesh	Chattogram	Farm	Poultry	Sonali	2023-07-06	24	2	2	2	10	289	1
1	Campylobacter jejuni	LM00202Cs	2328			ASIA	Sri Lanka	North Western Province	Market	Poultry	Exotic broiler	2023-11-28	8	2	2	212	153	253	147
1	Campylobacter jejuni	VF51420CS	2328			ASIA	Vietnam	Bac Giang	Farm	Poultry	Coloured Feather Hybrid	2022-03-10	8	2	2	212	153	253	147
1	Campylobacter jejuni	VF56417CS	2328			ASIA	Vietnam	Bac Giang	Farm	Poultry	Coloured Feather Hybrid	2022-03-16	8	2	2	212	153	253	147
1	Campylobacter jejuni	VF56419CS	2328			ASIA	Vietnam	Bac Giang	Farm	Poultry	Coloured Feather Hybrid	2022-03-16	8	2	2	212	153	253	147
1	Campylobacter jejuni	NZ_CP058299_1_Campylobacter_jejuni_strain_A9a	2827		ST-460 complex	NORTH AMERICA	USA			Gallus gallus		1905-06-25	24	25	2	2	226	59	221
1	Campylobacter jejuni	NZ_CP012217_1_Campylobacter_jejuni_strain_CJ071CC464	3140		ST-464 complex	EUROPE	Finland			Homo sapiens		1905-06-21	33	2	2	2	10	3	1
1	Campylobacter jejuni	NZ_CP012957_1_Campylobacter_jejuni_strain_CJ001CC354	3155		ST-354 complex	EUROPE	Finland			Homo sapiens		1905-06-23	8	10	2	2	23	12	6
1	Campylobacter jejuni	NZ_CP017862_1_Campylobacter_jejuni_strain_FJ3124	3647			NORTH AMERICA	USA			Poultry		1905-07-01	9	2525	2	10	431	3	6
1	Campylobacter jejuni	BF66501CS	3745		ST-460 complex	ASIA	Bangladesh	Cumilla	Farm	Poultry	Sonali	2021-12-14	24	30	255	2	89	59	6
1	Campylobacter jejuni	BF66502CS	3745		ST-460 complex	ASIA	Bangladesh	Cumilla	Farm	Poultry	Sonali	2021-12-14	24	30	255	2	89	59	6
1	Campylobacter jejuni	BF66505CS	3745		ST-460 complex	ASIA	Bangladesh	Cumilla	Farm	Poultry	Sonali	2021-12-14	24	30	255	2	89	59	6
1	Campylobacter jejuni	VF54616CS	4108		ST-464 complex	ASIA	Vietnam	Hai Duong	Farm	Poultry	Coloured Feather Hybrid	2022-03-22	24	2	2	2	11	3	1
1	Campylobacter jejuni	VM02219CS	4108		ST-464 complex	ASIA	Vietnam	Ha Noi	Market	Poultry	Coloured Feather Hybrid	2021-12-16	24	2	2	2	11	3	1
1	Campylobacter jejuni	VS04317CS	4108		ST-464 complex	ASIA	Vietnam	Ha Noi	Slaughtering facilities	Poultry	Coloured Feather Hybrid	2021-12-21	24	2	2	2	11	3	1
1	Campylobacter jejuni	VM10620CS	4258			ASIA	Vietnam	Bac Giang	Market	Poultry	Coloured Feather Hybrid	2022-02-17	2	2	2	10	10	59	5
1	Campylobacter jejuni	VM30417CS	4324			ASIA	Vietnam	Quang Ninh	Market	Poultry	Coloured Feather Hybrid	2022-03-04	24	2	288	72	22	405	6
1	Campylobacter jejuni	VS04319CS	4324			ASIA	Vietnam	Ha Noi	Slaughtering facilities	Poultry	Coloured Feather Hybrid	2021-12-21	24	2	288	72	22	405	6
1	Campylobacter jejuni	VS16403CS	4327			ASIA	Vietnam	Bac Giang	Slaughtering facilities	Poultry	Exotic broiler	2021-03-12	24	2	2	72	22	406	6
1	Campylobacter jejuni	VF58118	4395		ST-353 complex	ASIA	Vietnam	Ha Noi	Farm	Poultry	Coloured Feather Hybrid	2021-12-16	24	17	1	2	11	3	6
1	Campylobacter jejuni	VF58517CS	4395		ST-353 complex	ASIA	Vietnam	Ha Noi	Farm	Poultry	Coloured Feather Hybrid	2021-12-08	24	17	1	2	11	3	6
1	Campylobacter jejuni	VS08302CS	4395		ST-353 complex	ASIA	Vietnam	Ha Noi	Slaughtering facilities	Poultry	Exotic broiler	2022-01-14	24	17	1	2	11	3	6
1	Campylobacter jejuni	VS08303CS	4395		ST-353 complex	ASIA	Vietnam	Ha Noi	Slaughtering facilities	Poultry	Exotic broiler	2022-01-14	24	17	1	2	11	3	6
1	Campylobacter jejuni	VS08305CS	4395		ST-353 complex	ASIA	Vietnam	Ha Noi	Slaughtering facilities	Poultry	Exotic broiler	2022-01-14	24	17	1	2	11	3	6
1	Campylobacter jejuni	VF56618CS	4878		ST-464 complex	ASIA	Vietnam	Quang Ninh	Farm	Poultry	Coloured Feather Hybrid	2022-03-24	7	2	2	2	10	3	1
1	Campylobacter jejuni	VF56619CS	4878		ST-464 complex	ASIA	Vietnam	Quang Ninh	Farm	Poultry	Coloured Feather Hybrid	2022-03-24	7	2	2	2	10	3	1
1	Campylobacter jejuni	VM00418CS	5229			ASIA	Vietnam	Ha Noi	Market	Poultry	Coloured Feather Hybrid	2021-12-16	8	2	2	212	10	253	147
1	Campylobacter jejuni	VF55016	5466		ST-354 complex	ASIA	Vietnam	Ha Noi	Farm	Poultry	Coloured Feather Hybrid	2022-01-13	8	2	2	2	11	5	6
1	Campylobacter jejuni	VF55017	5466		ST-354 complex	ASIA	Vietnam	Ha Noi	Farm	Poultry	Coloured Feather Hybrid	2022-01-13	8	2	2	2	11	5	6
1	Campylobacter jejuni	VS3415CS	5662		ST-52 complex	ASIA	Vietnam	Quang Ninh	Slaughtering facilities	Poultry	Exotic broiler	2022-03-03	9	2	2	10	10	3	6
1	Campylobacter jejuni	BF60205CS	5664		ST-354 complex	ASIA	Bangladesh	Dhaka	Farm	Poultry	Sonali	2021-09-18	8	30	2	2	11	12	6
1	Campylobacter jejuni	NZ_CP012216_1_Campylobacter_jejuni_strain_CJ074CC443	5671		ST-443 complex	EUROPE	Finland			Homo sapiens		1905-06-20	7	17	351	15	23	3	12
1	Campylobacter jejuni	VM02716CS	5877		ST-460 complex	ASIA	Vietnam	Ha Noi	Market	Poultry	Coloured Feather Hybrid	2022-01-14	24	30	2	2	86	3	6
1	Campylobacter jejuni	VF56517CS	6494		ST-353 complex	ASIA	Vietnam	Hai Duong	Farm	Poultry	Coloured Feather Hybrid	2022-03-22	2	114	5	2	2	3	6
1	Campylobacter jejuni	VF56518CS	6494		ST-353 complex	ASIA	Vietnam	Hai Duong	Farm	Poultry	Coloured Feather Hybrid	2022-03-22	2	114	5	2	2	3	6
1	Campylobacter jejuni	NZ_CP028933_1_Campylobacter_jejuni_strain_FORC_083	6849		ST-354 complex	ASIA	South Korea			Poultry		1905-07-09	8	17	2	2	11	1	6
1	Campylobacter jejuni	VM30117CS	6913		ST-464 complex	ASIA	Vietnam	Quang Ninh	Market	Poultry	Coloured Feather Hybrid	2022-03-03	24	2	2	2	13	3	1
1	Campylobacter jejuni	NZ_CP035891_1_Campylobacter_jejuni_strain_15AR1555	6964		ST-354 complex	OCEANIA	New Zealand			Homo sapiens		1905-07-06	7	2	2	2	11	12	6
1	Campylobacter jejuni	NZ_CP035892_1_Campylobacter_jejuni_strain_15AR0984	6964		ST-354 complex	OCEANIA	New Zealand			Homo sapiens		1905-07-07	7	2	2	2	11	12	6
1	Campylobacter jejuni	NZ_CP035894_1_Campylobacter_jejuni_strain_15AR0919	6964		ST-354 complex	OCEANIA	New Zealand			Homo sapiens		1905-07-07	7	2	2	2	11	12	6
1	Campylobacter jejuni	NZ_CP035895_1_Campylobacter_jejuni_strain_15AR0917	6964		ST-354 complex	OCEANIA	New Zealand			Homo sapiens		1905-07-07	7	2	2	2	11	12	6
1	Campylobacter jejuni	VS34116CS	7433		ST-353 complex	ASIA	Vietnam	Quang Ninh	Slaughtering facilities	Poultry	Coloured Feather Hybrid	2022-03-03	7	17	358	2	22	3	1
1	Campylobacter jejuni	NZ_CP092017_1_Campylobacter_jejuni_subsp_jejuni_strain_15065A	7729		ST-353 complex	NORTH AMERICA	USA			Unknown		1905-07-06	7	112	5	2	741	67	6
1	Campylobacter jejuni	NZ_CP038862_1_Campylobacter_jejuni_strain_SCJK2	8388			ASIA	South Korea			Mouse		1905-07-09	7	618	303	688	823	645	6
1	Campylobacter jejuni	VF53317CS	8884			ASIA	Vietnam	Ha Noi	Farm	Poultry	Coloured Feather Hybrid	2022-03-18	22	15	4	64	777	1	35
1	Campylobacter jejuni	VF52220	8920			ASIA	Vietnam	Ha Noi	Farm	Poultry	Coloured Feather Hybrid	2022-01-13	9	2	2	10	11	253	147
1	Campylobacter jejuni	VF56116CS	8920			ASIA	Vietnam	Bac Giang	Farm	Poultry	Coloured Feather Hybrid	2022-03-16	9	2	2	10	11	253	147
1	Campylobacter jejuni	VF56717CS	8920			ASIA	Vietnam	Bac Giang	Farm	Poultry	Coloured Feather Hybrid	2022-03-10	9	2	2	10	11	253	147
1	Campylobacter jejuni	VM02518CS	8920			ASIA	Vietnam	Ha Noi	Market	Poultry	Coloured Feather Hybrid	2021-12-23	9	2	2	10	11	253	147
1	Campylobacter jejuni	VM30118CS	8920			ASIA	Vietnam	Quang Ninh	Market	Poultry	Coloured Feather Hybrid	2022-03-03	9	2	2	10	11	253	147
1	Campylobacter jejuni	BM20401CS	9390		ST-353 complex	ASIA	Bangladesh	Bogura	Market	Poultry	Exotic broiler	2022-01-01	2	17	5	2	907	59	6
1	Campylobacter jejuni	FB44130Cs	9390		ST-353 complex	ASIA	Bangladesh	Chattogram	Farm	Poultry	Exotic broiler	2023-03-23	2	17	5	2	907	59	6
1	Campylobacter jejuni	VF56218CS	9649		ST-464 complex	ASIA	Vietnam	Bac Giang	Farm	Poultry	Coloured Feather Hybrid	2022-03-16	24	2	2	2	10	3	629
1	Campylobacter jejuni	VF56219CS	9649		ST-464 complex	ASIA	Vietnam	Bac Giang	Farm	Poultry	Coloured Feather Hybrid	2022-03-16	24	2	2	2	10	3	629
1	Campylobacter jejuni	VM0222CS	9712			ASIA	Vietnam	Ha Noi	Market	Poultry	Exotic broiler	2021-12-16	2	2	2	10	977	59	5
1	Campylobacter jejuni	VM0223CS	9712			ASIA	Vietnam	Ha Noi	Market	Poultry	Exotic broiler	2021-12-16	2	2	2	10	977	59	5
1	Campylobacter jejuni	VF52219	9736			ASIA	Vietnam	Ha Noi	Farm	Poultry	Coloured Feather Hybrid	2022-01-13	7	2	5	10	10	408	1
1	Campylobacter jejuni	VM20416CS	9763		ST-354 complex	ASIA	Vietnam	Hai Duong	Market	Poultry	Coloured Feather Hybrid	2022-03-23	1	2	2	2	11	5	6
1	Campylobacter jejuni	NZ_CP084085_1_Campylobacter_jejuni_strain_MS2167	10068		ST-48 complex	NORTH AMERICA	USA			Poultry		1905-07-11	2	25	5	2	7	3	5
1	Campylobacter jejuni	NZ_CP044169_1_Campylobacter_jejuni_strain_AR_0414	10356		ST-353 complex	UNKNOWN	unknown			Unknown		unknown	7	17	5	2	10	3	257
1	Campylobacter jejuni	NZ_CP077635_1_Campylobacter_jejuni_strain_R19_1007	10560		ST-464 complex	ASIA	Taiwan			Homo sapiens		1905-07-11	24	2	2	2	1077	3	1
1	Campylobacter jejuni	BF56604CS	10709		ST-353 complex	ASIA	Bangladesh	Cumilla	Farm	Poultry	Exotic broiler	2021-12-13	9	2	5	2	10	3	6
1	Campylobacter jejuni	BM20402CS	10709		ST-353 complex	ASIA	Bangladesh	Bogura	Market	Poultry	Exotic broiler	2022-01-01	9	2	5	2	10	3	6
1	Campylobacter jejuni	FB98130Cs	10709		ST-353 complex	ASIA	Bangladesh	Chattogram	Farm	Poultry	Exotic broiler	2023-02-23	9	2	5	2	10	3	6
1	Campylobacter jejuni	FB98140Cs	10709		ST-353 complex	ASIA	Bangladesh	Chattogram	Farm	Poultry	Exotic broiler	2023-02-28	9	2	5	2	10	3	6
1	Campylobacter jejuni	VF54419CS	11851			ASIA	Vietnam	Hai Duong	Farm	Poultry	Coloured Feather Hybrid	2022-03-23	7	114	12	2	2	676	6
1	Campylobacter jejuni	VF56317CS	11851			ASIA	Vietnam	Quang Ninh	Farm	Poultry	Coloured Feather Hybrid	2022-03-04	7	114	12	2	2	676	6
1	Campylobacter jejuni	VF56318CS	11851			ASIA	Vietnam	Quang Ninh	Farm	Poultry	Coloured Feather Hybrid	2022-03-04	7	114	12	2	2	676	6
1	Campylobacter jejuni	VF56319CS	11851			ASIA	Vietnam	Quang Ninh	Farm	Poultry	Coloured Feather Hybrid	2022-03-04	7	114	12	2	2	676	6
1	Campylobacter jejuni	VM10616CS	11851			ASIA	Vietnam	Bac Giang	Market	Poultry	Coloured Feather Hybrid	2022-02-17	7	114	12	2	2	676	6
1	Campylobacter jejuni	BF63102CS	12265		ST-354 complex	ASIA	Bangladesh	Chattogram	Farm	Poultry	Sonali	2021-11-25	8	2	2	2	11	12	6
1	Campylobacter jejuni	FB68130Cs	12265		ST-354 complex	ASIA	Bangladesh	Chattogram	Farm	Poultry	Sonali	2023-07-06	8	2	2	2	11	12	6
1	Campylobacter jejuni	LM02202Cs_s217_31	12325			ASIA	Sri Lanka	Western Province	Market	Poultry	Exotic broiler	2024-01-23	8	2	2	~121	153	253	147
1	Campylobacter jejuni	LM022Ce	12325			ASIA	Sri Lanka	Western Province	Market	Poultry	Exotic broiler	2024-01-23	8	2	2	~121	153	253	147
1	Campylobacter jejuni	VM30317CS	14463			ASIA	Vietnam	Quang Ninh	Market	Poultry	Coloured Feather Hybrid	2022-03-04	14	15	4	64	89	37	6
1	Campylobacter jejuni	BF20119CS	14638	Yes		ASIA	Bangladesh	Bogura	Market	Poultry	Sonali	2021-12-30	9	114	4	62	4	5	6
1	Campylobacter jejuni	BM10101CS	14642	Yes		ASIA	Bangladesh	Chattogram	Market	Poultry	Exotic broiler	2021-11-22	24	2	2	2	799	289	1
1	Campylobacter jejuni	FB53110Cs	14644	Yes		ASIA	Bangladesh	Chattogram	Farm	Poultry	Exotic broiler	2023-05-28	8	17	5	2	312	59	23
1	Campylobacter jejuni	FB56120Cs	14644	Yes		ASIA	Bangladesh	Chattogram	Farm	Poultry	Sonali	2023-05-31	8	17	5	2	312	59	23
1	Campylobacter jejuni	FB66110Cs	14644	Yes		ASIA	Bangladesh	Chattogram	Farm	Poultry	Sonali	2023-06-07	8	17	5	2	312	59	23
1	Campylobacter jejuni	FB70140Cs	14644	Yes		ASIA	Bangladesh	Chattogram	Farm	Poultry	Exotic broiler	2023-01-16	8	17	5	2	312	59	23
1	Campylobacter jejuni	FB72140Cs	14644	Yes		ASIA	Bangladesh	Chattogram	Farm	Poultry	Exotic broiler	2023-01-18	8	17	5	2	312	59	23
1	Campylobacter jejuni	FB73140Cs	14644	Yes		ASIA	Bangladesh	Chattogram	Farm	Poultry	Exotic broiler	2023-01-15	8	17	5	2	312	59	23
1	Campylobacter jejuni	FB95140Cs	14661	Yes		ASIA	Bangladesh	Chattogram	Farm	Poultry	Exotic broiler	2023-02-23	14	2	2	212	153	253	147
1	Campylobacter jejuni	VF51220CS	14666	Yes		ASIA	Vietnam	Bac Giang	Farm	Poultry	Coloured Feather Hybrid	2022-03-10	7	17	358	2	10	3	1
1	Campylobacter jejuni	VF54116CS	14670	Yes		ASIA	Vietnam	Hai Duong	Farm	Poultry	Coloured Feather Hybrid	2022-03-22	1	2	2	2	799	5	6
1	Campylobacter jejuni	VF54117CS	14670	Yes		ASIA	Vietnam	Hai Duong	Farm	Poultry	Coloured Feather Hybrid	2022-03-22	1	2	2	2	799	5	6
1	Campylobacter jejuni	VS1421CS	14670	Yes		ASIA	Vietnam	Bac Giang	Slaughtering facilities	Poultry	Exotic broiler	2022-02-18	1	2	2	2	799	5	6
1	Campylobacter jejuni	VS04701CS	14678	Yes		ASIA	Vietnam	Ha Noi	Slaughtering facilities	Poultry	Exotic broiler	2022-01-11	7	30	2	2	11	59	5
1	Campylobacter jejuni	VS04817CS	14679	Yes		ASIA	Vietnam	Ha Noi	Slaughtering facilities	Poultry	Coloured Feather Hybrid	2022-01-11	8	10	2	2	456	12	147
1	Campylobacter jejuni	VS54217CS	14684	Yes		ASIA	Vietnam	Hai Duong	Farm	Poultry	Coloured Feather Hybrid	2021-11-09	24	114	2	2	156	3	1
1	Campylobacter jejuni	BF54404CS	-			ASIA	Bangladesh	Bogura	Farm	Poultry	Exotic broiler	2022-01-04	9	~2	2	2	11	5	6
1	Campylobacter jejuni	G3731	-			ASIA	India	Ahmedabad	Market	Poultry	Exotic broiler	2022-03-28	7	17	5	992?	86	3	1
1	Campylobacter jejuni	VS0462CS	-			ASIA	Vietnam	Ha Noi	Slaughtering facilities	Poultry	Exotic broiler	2021-11-23		30	230	2	~13	3	6
1	Campylobacter jejuni	VS15519CS	-			ASIA	Vietnam	Bac Giang	Slaughtering facilities	Poultry	Coloured Feather Hybrid	2022-02-18	1	2	2	2	~799	5	6
2	Campylobacter jejuni	NZ_CP012229_1_Campylobacter_jejuni_strain_CJ508CC45	11		ST-45 complex	EUROPE	Finland			Homo sapiens		1905-06-28	48	7	10	4	1	7	1
2	Campylobacter jejuni	NZ_CP012239_1_Campylobacter_jejuni_strain_CJ029CC45	11		ST-45 complex	EUROPE	Finland			Homo sapiens		1905-06-25	48	7	10	4	1	7	1
2	Campylobacter jejuni	NZ_CP012205_1_Campylobacter_jejuni_strain_CJ510CC45	45		ST-45 complex	EUROPE	Finland			Homo sapiens		1905-06-28	4	7	10	4	1	7	1
2	Campylobacter jejuni	NZ_CP012210_1_Campylobacter_jejuni_strain_CJ515CC45	45		ST-45 complex	EUROPE	Finland			Homo sapiens		1905-06-28	4	7	10	4	1	7	1
2	Campylobacter jejuni	NZ_CP012213_1_Campylobacter_jejuni_strain_CJ513CC45	45		ST-45 complex	EUROPE	Finland			Homo sapiens		1905-06-28	4	7	10	4	1	7	1
2	Campylobacter jejuni	NZ_CP012215_1_Campylobacter_jejuni_strain_CJ518CC45	45		ST-45 complex	EUROPE	Finland			Homo sapiens		1905-06-28	4	7	10	4	1	7	1
2	Campylobacter jejuni	NZ_CP012222_1_Campylobacter_jejuni_strain_CJ007CC45	45		ST-45 complex	EUROPE	Finland			Homo sapiens		1905-06-23	4	7	10	4	1	7	1
2	Campylobacter jejuni	NZ_CP012227_1_Campylobacter_jejuni_strain_CJ021CC45	45		ST-45 complex	EUROPE	Finland			Homo sapiens		1905-06-25	4	7	10	4	1	7	1
2	Campylobacter jejuni	NZ_CP012230_1_Campylobacter_jejuni_strain_CJ517CC45	45		ST-45 complex	EUROPE	Finland			Homo sapiens		1905-06-28	4	7	10	4	1	7	1
2	Campylobacter jejuni	NZ_CP012232_1_Campylobacter_jejuni_strain_CJ511CC45	45		ST-45 complex	EUROPE	Finland			Homo sapiens		1905-06-28	4	7	10	4	1	7	1
2	Campylobacter jejuni	NZ_CP012233_1_Campylobacter_jejuni_strain_CJ020CC45	45		ST-45 complex	EUROPE	Finland			Homo sapiens		1905-06-25	4	7	10	4	1	7	1
2	Campylobacter jejuni	NZ_CP012243_1_Campylobacter_jejuni_strain_CJ512CC45	45		ST-45 complex	EUROPE	Finland			Homo sapiens		1905-06-28	4	7	10	4	1	7	1
2	Campylobacter jejuni	NZ_CP012244_1_Campylobacter_jejuni_strain_CJ509CC45	45		ST-45 complex	EUROPE	Finland			Homo sapiens		1905-06-28	4	7	10	4	1	7	1
2	Campylobacter jejuni	NZ_CP012248_1_Campylobacter_jejuni_strain_CJ514CC45	45		ST-45 complex	EUROPE	Finland			Homo sapiens		1905-06-28	4	7	10	4	1	7	1
2	Campylobacter jejuni	NZ_CP012250_1_Campylobacter_jejuni_strain_CJ516CC45	45		ST-45 complex	EUROPE	Finland			Homo sapiens		1905-06-28	4	7	10	4	1	7	1
2	Campylobacter jejuni	NZ_CP007189_1_Campylobacter_jejuni_strain_HF5_5_1	45		ST-45 complex	EUROPE	United Kingdom			Unknown		1905-07-04	4	7	10	4	1	7	1
2	Campylobacter jejuni	NZ_CP007190_1_Campylobacter_jejuni_strain_HF5_7_1	45		ST-45 complex	EUROPE	United Kingdom			Unknown		1905-07-04	4	7	10	4	1	7	1
2	Campylobacter jejuni	NZ_LR134502_1_Campylobacter_jejuni_strain_NCTC13257	45		ST-45 complex	EUROPE	United Kingdom			Homo sapiens		1905-06-21	4	7	10	4	1	7	1
2	Campylobacter jejuni	NZ_LR134507_1_Campylobacter_jejuni_strain_NCTC12851	45		ST-45 complex	EUROPE	United Kingdom			Poultry		1905-03-14	4	7	10	4	1	7	1
2	Campylobacter jejuni	NC_022529_1_Campylobacter_jejuni_4031	45		ST-45 complex	UNKNOWN	unknown			Unknown		unknown	4	7	10	4	1	7	1
2	Campylobacter jejuni	NZ_CP022470_1_Campylobacter_jejuni_strain_jejuni	45		ST-45 complex	NORTH AMERICA	USA			Homo sapiens		unknown	4	7	10	4	1	7	1
2	Campylobacter jejuni	NZ_CP125386_1_Campylobacter_jejuni_strain_SKBC41	45		ST-45 complex	NORTH AMERICA	USA			Ursus americanus		1905-07-07	4	7	10	4	1	7	1
2	Campylobacter jejuni	NZ_CP125387_1_Campylobacter_jejuni_strain_SKBC102	45		ST-45 complex	NORTH AMERICA	USA			Ursus americanus		1905-07-08	4	7	10	4	1	7	1
2	Campylobacter jejuni	NZ_CP012206_1_Campylobacter_jejuni_strain_CJ067CC45	137		ST-45 complex	EUROPE	Finland			Homo sapiens		1905-06-22	4	7	10	4	42	7	1
2	Campylobacter jejuni	NZ_CP012149_1_Campylobacter_jejuni_strain_CJM1cam	137		ST-45 complex	EUROPE	United Kingdom			Homo sapiens		unknown	4	7	10	4	42	7	1
2	Campylobacter jejuni	NC_017280_1_Campylobacter_jejuni_subsp_jejuni_M1	137		ST-45 complex	UNKNOWN	unknown			Unknown		unknown	4	7	10	4	42	7	1
2	Campylobacter jejuni	VM02220CS	137		ST-45 complex	ASIA	Vietnam	Ha Noi	Market	Poultry	Coloured Feather Hybrid	2021-12-16	4	7	10	4	42	7	1
2	Campylobacter jejuni	NZ_CP012211_1_Campylobacter_jejuni_strain_CJ031CC45	230		ST-45 complex	EUROPE	Finland			Homo sapiens		1905-06-21	4	7	41	4	42	7	1
2	Campylobacter jejuni	NZ_CP012235_1_Campylobacter_jejuni_strain_CJ004CC45	230		ST-45 complex	EUROPE	Finland			Homo sapiens		1905-06-22	4	7	41	4	42	7	1
2	Campylobacter jejuni	NZ_CP085965_1_Campylobacter_jejuni_strain_FDAARGOS_1546	267		ST-283 complex	EUROPE	Germany			Unknown		unknown	4	7	40	4	42	51	1
2	Campylobacter jejuni	NC_009839_1_Campylobacter_jejuni_subsp_jejuni_81116	267		ST-283 complex	UNKNOWN	unknown			Unknown		unknown	4	7	40	4	42	51	1
2	Campylobacter jejuni	NZ_CP012234_1_Campylobacter_jejuni_strain_CJ048CCUA	468			EUROPE	Finland			Homo sapiens		1905-06-26	10	2	50	62	91	73	45
2	Campylobacter jejuni	NZ_CP022080_1_Campylobacter_jejuni_strain_FDAARGOS_266	583		ST-45 complex	NORTH AMERICA	USA			Unknown		unknown	4	7	10	4	42	51	1
2	Campylobacter jejuni	NZ_CP010458_1_Campylobacter_jejuni_strain_CJ677CC533	677		ST-677 complex	EUROPE	Finland			Homo sapiens		1905-06-24	10	81	50	99	120	76	52
2	Campylobacter jejuni	NZ_CP010459_1_Campylobacter_jejuni_strain_CJ677CC047	677		ST-677 complex	EUROPE	Finland			Homo sapiens		1905-06-26	10	81	50	99	120	76	52
2	Campylobacter jejuni	NZ_CP010460_1_Campylobacter_jejuni_strain_CJ677CC058	677		ST-677 complex	EUROPE	Finland			Homo sapiens		1905-06-26	10	81	50	99	120	76	52
2	Campylobacter jejuni	NZ_CP010461_1_Campylobacter_jejuni_strain_CJ677CC013	677		ST-677 complex	EUROPE	Finland			Homo sapiens		1905-06-29	10	81	50	99	120	76	52
2	Campylobacter jejuni	NZ_CP010462_1_Campylobacter_jejuni_strain_CJ677CC100	677		ST-677 complex	EUROPE	Finland			Homo sapiens		1905-06-28	10	81	50	99	120	76	52
2	Campylobacter jejuni	NZ_CP010463_1_Campylobacter_jejuni_strain_CJ677CC522	677		ST-677 complex	EUROPE	Finland			Homo sapiens		1905-06-18	10	81	50	99	120	76	52
2	Campylobacter jejuni	NZ_CP010464_1_Campylobacter_jejuni_strain_CJ677CC094	677		ST-677 complex	EUROPE	Finland			Homo sapiens		1905-06-28	10	81	50	99	120	76	52
2	Campylobacter jejuni	NZ_CP010465_1_Campylobacter_jejuni_strain_CJ677CC008	677		ST-677 complex	EUROPE	Finland			Homo sapiens		1905-06-23	10	81	50	99	120	76	52
2	Campylobacter jejuni	NZ_CP010467_1_Campylobacter_jejuni_strain_CJ677CC024	677		ST-677 complex	EUROPE	Finland			Homo sapiens		1905-06-28	10	81	50	99	120	76	52
2	Campylobacter jejuni	NZ_CP010468_1_Campylobacter_jejuni_strain_CJ677CC064	677		ST-677 complex	EUROPE	Finland			Homo sapiens		1905-06-24	10	81	50	99	120	76	52
2	Campylobacter jejuni	NZ_CP010469_1_Campylobacter_jejuni_strain_CJ677CC525	677		ST-677 complex	EUROPE	Finland			Homo sapiens		1905-06-18	10	81	50	99	120	76	52
2	Campylobacter jejuni	NZ_CP010470_1_Campylobacter_jejuni_strain_CJ677CC026	677		ST-677 complex	EUROPE	Finland			Homo sapiens		1905-06-20	10	81	50	99	120	76	52
2	Campylobacter jejuni	NZ_CP010471_1_Campylobacter_jejuni_strain_CJ677CC519	677		ST-677 complex	EUROPE	Finland			Homo sapiens		1905-06-18	10	81	50	99	120	76	52
2	Campylobacter jejuni	NZ_CP010472_1_Campylobacter_jejuni_strain_CJ677CC002	677		ST-677 complex	EUROPE	Finland			Homo sapiens		1905-06-27	10	81	50	99	120	76	52
2	Campylobacter jejuni	NZ_CP010473_1_Campylobacter_jejuni_strain_CJ677CC534	677		ST-677 complex	EUROPE	Finland			Homo sapiens		1905-06-24	10	81	50	99	120	76	52
2	Campylobacter jejuni	NZ_CP010474_1_Campylobacter_jejuni_strain_CJ677CC536	677		ST-677 complex	EUROPE	Finland			Homo sapiens		1905-06-25	10	81	50	99	120	76	52
2	Campylobacter jejuni	NZ_CP010476_1_Campylobacter_jejuni_strain_CJ677CC521	677		ST-677 complex	EUROPE	Finland			Homo sapiens		1905-06-18	10	81	50	99	120	76	52
2	Campylobacter jejuni	NZ_CP010477_1_Campylobacter_jejuni_strain_CJ677CC526	677		ST-677 complex	EUROPE	Finland			Homo sapiens		1905-06-21	10	81	50	99	120	76	52
2	Campylobacter jejuni	NZ_CP010479_1_Campylobacter_jejuni_strain_CJ677CC036	677		ST-677 complex	EUROPE	Finland			Homo sapiens		1905-06-26	10	81	50	99	120	76	52
2	Campylobacter jejuni	NZ_CP010480_1_Campylobacter_jejuni_strain_CJ677CC524	677		ST-677 complex	EUROPE	Finland			Homo sapiens		1905-06-18	10	81	50	99	120	76	52
2	Campylobacter jejuni	NZ_CP010481_1_Campylobacter_jejuni_strain_CJ677CC016	677		ST-677 complex	EUROPE	Finland			Homo sapiens		1905-06-22	10	81	50	99	120	76	52
2	Campylobacter jejuni	NZ_CP010483_1_Campylobacter_jejuni_strain_CJ677CC535	677		ST-677 complex	EUROPE	Finland			Homo sapiens		1905-06-25	10	81	50	99	120	76	52
2	Campylobacter jejuni	NZ_CP010485_1_Campylobacter_jejuni_strain_CJ677CC086	677		ST-677 complex	EUROPE	Finland			Homo sapiens		1905-06-21	10	81	50	99	120	76	52
2	Campylobacter jejuni	NZ_CP010486_1_Campylobacter_jejuni_strain_CJ677CC095	677		ST-677 complex	EUROPE	Finland			Homo sapiens		1905-06-29	10	81	50	99	120	76	52
2	Campylobacter jejuni	NZ_CP010488_1_Campylobacter_jejuni_strain_CJ677CC092	677		ST-677 complex	EUROPE	Finland			Homo sapiens		1905-06-26	10	81	50	99	120	76	52
2	Campylobacter jejuni	NZ_CP010489_1_Campylobacter_jejuni_strain_CJ677CC530	677		ST-677 complex	EUROPE	Finland			Homo sapiens		1905-06-24	10	81	50	99	120	76	52
2	Campylobacter jejuni	NZ_CP010490_1_Campylobacter_jejuni_strain_CJ677CC532	677		ST-677 complex	EUROPE	Finland			Homo sapiens		1905-06-24	10	81	50	99	120	76	52
2	Campylobacter jejuni	NZ_CP010491_1_Campylobacter_jejuni_strain_CJ677CC529	677		ST-677 complex	EUROPE	Finland			Homo sapiens		1905-06-24	10	81	50	99	120	76	52
2	Campylobacter jejuni	NZ_CP010492_1_Campylobacter_jejuni_strain_CJ677CC531	677		ST-677 complex	EUROPE	Finland			Homo sapiens		1905-06-24	10	81	50	99	120	76	52
2	Campylobacter jejuni	NZ_CP010493_1_Campylobacter_jejuni_strain_CJ677CC062	677		ST-677 complex	EUROPE	Finland			Homo sapiens		1905-06-26	10	81	50	99	120	76	52
2	Campylobacter jejuni	NZ_CP010494_1_Campylobacter_jejuni_strain_CJ677CC059	677		ST-677 complex	EUROPE	Finland			Homo sapiens		1905-06-26	10	81	50	99	120	76	52
2	Campylobacter jejuni	NZ_CP010495_1_Campylobacter_jejuni_strain_CJ677CC538	677		ST-677 complex	EUROPE	Finland			Homo sapiens		1905-06-28	10	81	50	99	120	76	52
2	Campylobacter jejuni	NZ_CP010498_1_Campylobacter_jejuni_strain_CJ677CC537	677		ST-677 complex	EUROPE	Finland			Homo sapiens		1905-06-25	10	81	50	99	120	76	52
2	Campylobacter jejuni	NZ_CP010500_1_Campylobacter_jejuni_strain_CJ677CC528	677		ST-677 complex	EUROPE	Finland			Homo sapiens		1905-06-24	10	81	50	99	120	76	52
2	Campylobacter jejuni	NZ_CP010501_1_Campylobacter_jejuni_strain_CJ677CC520	677		ST-677 complex	EUROPE	Finland			Homo sapiens		1905-06-18	10	81	50	99	120	76	52
2	Campylobacter jejuni	NZ_CP010502_1_Campylobacter_jejuni_strain_CJ677CC014	677		ST-677 complex	EUROPE	Finland			Homo sapiens		1905-06-21	10	81	50	99	120	76	52
2	Campylobacter jejuni	NZ_CP010503_1_Campylobacter_jejuni_strain_CJ677CC039	677		ST-677 complex	EUROPE	Finland			Homo sapiens		1905-06-23	10	81	50	99	120	76	52
2	Campylobacter jejuni	NZ_CP010506_1_Campylobacter_jejuni_strain_CJ677CC527	677		ST-677 complex	EUROPE	Finland			Homo sapiens		1905-06-24	10	81	50	99	120	76	52
2	Campylobacter jejuni	NZ_CP010507_1_Campylobacter_jejuni_strain_CJ677CC078	677		ST-677 complex	EUROPE	Finland			Homo sapiens		1905-06-27	10	81	50	99	120	76	52
2	Campylobacter jejuni	NZ_CP010508_1_Campylobacter_jejuni_strain_CJ677CC523	677		ST-677 complex	EUROPE	Finland			Homo sapiens		1905-06-18	10	81	50	99	120	76	52
2	Campylobacter jejuni	NZ_CP010510_1_Campylobacter_jejuni_strain_CJ677CC040	677		ST-677 complex	EUROPE	Finland			Homo sapiens		1905-06-23	10	81	50	99	120	76	52
2	Campylobacter jejuni	NZ_CP010511_1_Campylobacter_jejuni_strain_CJ677CC061	677		ST-677 complex	EUROPE	Finland			Homo sapiens		1905-06-26	10	81	50	99	120	76	52
2	Campylobacter jejuni	NZ_CP125395_1_Campylobacter_jejuni_strain_SKBC94	682		ST-682 complex	NORTH AMERICA	USA			Ursus americanus		1905-07-08	26	2	9	51	8	46	21
2	Campylobacter jejuni	NZ_CP010457_1_Campylobacter_jejuni_strain_CJ677CC539	794		ST-677 complex	EUROPE	Finland			Homo sapiens		1905-06-18	10	81	50	87	120	76	52
2	Campylobacter jejuni	NZ_CP010466_1_Campylobacter_jejuni_strain_CJ677CC541	794		ST-677 complex	EUROPE	Finland			Homo sapiens		1905-06-24	10	81	50	87	120	76	52
2	Campylobacter jejuni	NZ_CP010475_1_Campylobacter_jejuni_strain_CJ677CC073	794		ST-677 complex	EUROPE	Finland			Homo sapiens		1905-06-21	10	81	50	87	120	76	52
2	Campylobacter jejuni	NZ_CP010482_1_Campylobacter_jejuni_strain_CJ677CC041	794		ST-677 complex	EUROPE	Finland			Homo sapiens		1905-06-23	10	81	50	87	120	76	52
2	Campylobacter jejuni	NZ_CP010484_1_Campylobacter_jejuni_strain_CJ677CC034	794		ST-677 complex	EUROPE	Finland			Homo sapiens		1905-06-24	10	81	50	87	120	76	52
2	Campylobacter jejuni	NZ_CP010487_1_Campylobacter_jejuni_strain_CJ677CC012	794		ST-677 complex	EUROPE	Finland			Homo sapiens		1905-06-29	10	81	50	87	120	76	52
2	Campylobacter jejuni	NZ_CP010496_1_Campylobacter_jejuni_strain_CJ677CC032	794		ST-677 complex	EUROPE	Finland			Homo sapiens		1905-06-23	10	81	50	87	120	76	52
2	Campylobacter jejuni	NZ_CP010497_1_Campylobacter_jejuni_strain_CJ677CC033	794		ST-677 complex	EUROPE	Finland			Homo sapiens		1905-06-24	10	81	50	87	120	76	52
2	Campylobacter jejuni	NZ_CP010499_1_Campylobacter_jejuni_strain_CJ677CC542	794		ST-677 complex	EUROPE	Finland			Homo sapiens		1905-06-24	10	81	50	87	120	76	52
2	Campylobacter jejuni	NZ_CP010504_1_Campylobacter_jejuni_strain_CJ677CC085	794		ST-677 complex	EUROPE	Finland			Homo sapiens		1905-06-20	10	81	50	87	120	76	52
2	Campylobacter jejuni	NZ_CP010505_1_Campylobacter_jejuni_strain_CJ677CC052	794		ST-677 complex	EUROPE	Finland			Homo sapiens		1905-06-29	10	81	50	87	120	76	52
2	Campylobacter jejuni	NZ_CP010509_1_Campylobacter_jejuni_strain_CJ677CC540	794		ST-677 complex	EUROPE	Finland			Homo sapiens		1905-06-18	10	81	50	87	120	76	52
2	Campylobacter jejuni	NZ_CP012242_1_Campylobacter_jejuni_strain_CJ055CCUA	1080			EUROPE	Finland			Homo sapiens		1905-06-27	10	2	107	137	120	76	1
2	Campylobacter jejuni	NZ_CP044171_1_Campylobacter_jejuni_strain_AR_0413	2109		ST-45 complex	UNKNOWN	unknown			Unknown		unknown	4	7	10	4	10	7	1
2	Campylobacter jejuni	NZ_CP044167_1_Campylobacter_jejuni_strain_AR_0415	5453		ST-179 complex	UNKNOWN	unknown			Unknown		unknown	1	6	137	176	40	478	3
2	Campylobacter jejuni	NZ_CP010906_1_Campylobacter_jejuni_subsp_jejuni_strain_35925	5843			EUROPE	Sweden			Unknown		1905-06-07	1	1	5	48	394	88	233
2	Campylobacter jejuni	NZ_CP020045_1_Campylobacter_jejuni_subsp_jejuni_strain_ATCC_35925	5843			EUROPE	Sweden			Pigeon		1905-06-06	1	1	5	48	394	88	233
2	Campylobacter jejuni	NZ_CP019965_1_Campylobacter_jejuni_strain_NCTC12662	5843			EUROPE	United Kingdom			Unknown		1905-06-14	1	1	5	48	394	88	233
2	Campylobacter jejuni	NZ_CP028911_1_Campylobacter_jejuni_strain_NCTC_12661	5843			EUROPE	United Kingdom			Avian		1905-06-14	1	1	5	48	394	88	233
2	Campylobacter jejuni	NZ_CP008787_1_Campylobacter_jejuni_subsp_jejuni_strain_MTVDSCj20	8785		ST-45 complex	NORTH AMERICA	USA			Gallus gallus		1905-07-05	29	7	10	4	42	7	1
2	Campylobacter jejuni	NZ_CP125390_1_Campylobacter_jejuni_strain_SKBC9	10501			NORTH AMERICA	USA			Ursus americanus		1905-07-06	12	6	61	147	261	32	3
2	Campylobacter jejuni	NZ_CP125388_1_Campylobacter_jejuni_strain_SKBC25	10624		ST-179 complex	NORTH AMERICA	USA			Ursus americanus		1905-07-07	1	6	61	244	797	32	3
3	Campylobacter jejuni	VS1422CS	161		ST-52 complex	ASIA	Vietnam	Bac Giang	Slaughtering facilities	Poultry	Exotic broiler	2022-02-18	14	21	2	10	86	3	6
3	Campylobacter jejuni	NZ_CP059969_1_Campylobacter_jejuni_strain_C109	305		ST-574 complex	ASIA	China			Poultry		1905-07-10	9	53	2	10	11	3	3
3	Campylobacter jejuni	VS34319CS	305		ST-574 complex	ASIA	Vietnam	Quang Ninh	Slaughtering facilities	Poultry	Coloured Feather Hybrid	2022-03-03	9	53	2	10	11	3	3
3	Campylobacter jejuni	NZ_CP017860_1_Campylobacter_jejuni_strain_TS1218	607		ST-607 complex	NORTH AMERICA	USA			Poultry		1905-07-01	8	2	5	53	11	3	1
3	Campylobacter jejuni	NZ_CP017856_1_Campylobacter_jejuni_strain_ZP3204	1212		ST-607 complex	NORTH AMERICA	USA			Poultry		1905-07-01	8	2	5	53	11	3	105
3	Campylobacter jejuni	NZ_CP017859_1_Campylobacter_jejuni_strain_YQ2210	1212		ST-607 complex	NORTH AMERICA	USA			Turkey		1905-07-01	8	2	5	53	11	3	105
3	Campylobacter jejuni	NZ_CP045048_1_Campylobacter_jejuni_subsp_jejuni_strain_NADC_20827	1212		ST-607 complex	NORTH AMERICA	USA			Turkey		1905-06-27	8	2	5	53	11	3	105
3	Campylobacter jejuni	NZ_CP058295_1_Campylobacter_jejuni_strain_A14a	1212		ST-607 complex	NORTH AMERICA	USA			Gallus gallus		1905-06-25	8	2	5	53	11	3	105
3	Campylobacter jejuni	LM003Ce	1232		ST-353 complex	ASIA	Sri Lanka	North Western Province	Market	Poultry	Exotic broiler	2023-12-05	7	17	5	10	11	3	6
3	Campylobacter jejuni	LM01401Cs	1232		ST-353 complex	ASIA	Sri Lanka	Western Province	Market	Poultry	Exotic broiler	2024-01-09	7	17	5	10	11	3	6
3	Campylobacter jejuni	LM01502Cs	1232		ST-353 complex	ASIA	Sri Lanka	Western Province	Market	Poultry	Exotic broiler	2024-01-09	7	17	5	10	11	3	6
3	Campylobacter jejuni	LS01206Cs	1232		ST-353 complex	ASIA	Sri Lanka	North Western Province	Slaughtering facilities	Poultry	Exotic broiler	2023-11-29	7	17	5	10	11	3	6
3	Campylobacter jejuni	LS01601Cs	1232		ST-353 complex	ASIA	Sri Lanka	North Western Province	Slaughtering facilities	Poultry	Exotic broiler	2023-12-08	7	17	5	10	11	3	6
3	Campylobacter jejuni	LS01703Cs	1232		ST-353 complex	ASIA	Sri Lanka	North Western Province	Slaughtering facilities	Poultry	Exotic broiler	2023-12-08	7	17	5	10	11	3	6
3	Campylobacter jejuni	LS01704Cs	1232		ST-353 complex	ASIA	Sri Lanka	North Western Province	Slaughtering facilities	Poultry	Exotic broiler	2023-12-08	7	17	5	10	11	3	6
3	Campylobacter jejuni	LS02003Cs	1232		ST-353 complex	ASIA	Sri Lanka	North Western Province	Slaughtering facilities	Poultry	Exotic broiler	2023-12-19	7	17	5	10	11	3	6
3	Campylobacter jejuni	LS02106Cs	1232		ST-353 complex	ASIA	Sri Lanka	Western Province	Slaughtering facilities	Poultry	Exotic broiler	2023-12-19	7	17	5	10	11	3	6
3	Campylobacter jejuni	LS02202Cs	1232		ST-353 complex	ASIA	Sri Lanka	North Western Province	Slaughtering facilities	Poultry	Exotic broiler	2024-01-17	7	17	5	10	11	3	6
3	Campylobacter jejuni	LS02303Cs	1232		ST-353 complex	ASIA	Sri Lanka	North Western Province	Slaughtering facilities	Poultry	Exotic broiler	2024-01-17	7	17	5	10	11	3	6
3	Campylobacter jejuni	NZ_CP017033_1_Campylobacter_jejuni_subsp_jejuni_strain_MTVDSCj16	1911			NORTH AMERICA	USA			Poultry		1905-07-05	7	84	5	10	119	178	26
3	Campylobacter jejuni	NZ_CP059709_1_Campylobacter_jejuni_strain_C41	2140		ST-574 complex	ASIA	China			Unknown		1905-07-10	9	53	2	53	11	3	3
3	Campylobacter jejuni	NZ_CP059965_1_Campylobacter_jejuni_strain_C219	2140		ST-574 complex	ASIA	China			Poultry		1905-07-10	9	53	2	53	11	3	3
3	Campylobacter jejuni	NZ_CP059968_1_Campylobacter_jejuni_strain_C197	2140		ST-574 complex	ASIA	China			Poultry		1905-07-10	9	53	2	53	11	3	3
3	Campylobacter jejuni	NZ_CP059970_1_Campylobacter_jejuni_strain_C57	2140		ST-574 complex	ASIA	China			Poultry		1905-07-10	9	53	2	53	11	3	3
3	Campylobacter jejuni	NZ_CP059971_1_Campylobacter_jejuni_strain_C34	2140		ST-574 complex	ASIA	China			Poultry		1905-07-10	9	53	2	53	11	3	3
3	Campylobacter jejuni	NZ_CP059972_1_Campylobacter_jejuni_strain_C220	2140		ST-574 complex	ASIA	China			Poultry		1905-07-10	9	53	2	53	11	3	3
3	Campylobacter jejuni	FB62110Cs	2274			ASIA	Bangladesh	Chattogram	Farm	Poultry	Sonali	2023-05-31	9	17	5	10	350	3	3
3	Campylobacter jejuni	FB67130Cs	2274			ASIA	Bangladesh	Chattogram	Farm	Poultry	Sonali	2023-07-06	9	17	5	10	350	3	3
3	Campylobacter jejuni	FB69120Cs	2274			ASIA	Bangladesh	Chattogram	Farm	Poultry	Sonali	2023-07-05	9	17	5	10	350	3	3
3	Campylobacter jejuni	LM009Ce	2274			ASIA	Sri Lanka	Western Province	Market	Poultry	Exotic broiler	2023-12-19	9	17	5	10	350	3	3
3	Campylobacter jejuni	LM01602Cs	2274			ASIA	Sri Lanka	Western Province	Market	Poultry	Exotic broiler	2024-01-09	9	17	5	10	350	3	3
3	Campylobacter jejuni	VF53320CS	2274			ASIA	Vietnam	Ha Noi	Farm	Poultry	Coloured Feather Hybrid	2022-03-18	9	17	5	10	350	3	3
3	Campylobacter jejuni	LM00502Cs	2895		ST-574 complex	ASIA	Sri Lanka	North Western Province	Market	Poultry	Exotic broiler	2023-12-05	9	53	5	10	11	3	3
3	Campylobacter jejuni	NZ_CP028185_1_Campylobacter_jejuni_strain_CFSAN054107	6238		ST-607 complex	ASIA	Thailand			Unknown		1905-07-06	8	2	27	53	11	3	1
3	Campylobacter jejuni	FB57130Cs	9611		ST-574 complex	ASIA	Bangladesh	Chattogram	Farm	Poultry	Sonali	2023-06-11	9	53	2	53	312	3	3
3	Campylobacter jejuni	FB58130Cs	9611		ST-574 complex	ASIA	Bangladesh	Chattogram	Farm	Poultry	Sonali	2023-06-15	9	53	2	53	312	3	3
3	Campylobacter jejuni	FB59120Cs	9611		ST-574 complex	ASIA	Bangladesh	Chattogram	Farm	Poultry	Sonali	2023-06-15	9	53	2	53	312	3	3
3	Campylobacter jejuni	FB67120Cs	9611		ST-574 complex	ASIA	Bangladesh	Chattogram	Farm	Poultry	Sonali	2023-06-25	9	53	2	53	312	3	3
3	Campylobacter jejuni	FB74140Cs	9611		ST-574 complex	ASIA	Bangladesh	Chattogram	Farm	Poultry	Exotic broiler	2023-01-22	9	53	2	53	312	3	3
3	Campylobacter jejuni	BF54102CS	11372		ST-607 complex	ASIA	Bangladesh	Bogura	Farm	Poultry	Exotic broiler	2022-01-02	469	2	5	10	11	3	1
3	Campylobacter jejuni	BF54103CS	11372		ST-607 complex	ASIA	Bangladesh	Bogura	Farm	Poultry	Exotic broiler	2022-01-02	469	2	5	10	11	3	1
3	Campylobacter jejuni	VF58318CS	11988			ASIA	Vietnam	Ha Noi	Farm	Poultry	Coloured Feather Hybrid	2022-01-11	14	21	2	918	86	3	6
3	Campylobacter jejuni	VF58319CS	11988			ASIA	Vietnam	Ha Noi	Farm	Poultry	Coloured Feather Hybrid	2022-01-11	14	21	2	918	86	3	6
3	Campylobacter jejuni	VS04717CS	11988			ASIA	Vietnam	Ha Noi	Slaughtering facilities	Poultry	Coloured Feather Hybrid	2022-01-11	14	21	2	918	86	3	6
3	Campylobacter jejuni	BM10102CS	14643	Yes		ASIA	Bangladesh	Chattogram	Market	Poultry	Exotic broiler	2021-11-22	9	17	5	53	312	541	6
3	Campylobacter jejuni	FB77130Cs	14643	Yes		ASIA	Bangladesh	Chattogram	Farm	Poultry	Exotic broiler	2023-01-23	9	17	5	53	312	541	6
3	Campylobacter jejuni	FB77140Cs	14643	Yes		ASIA	Bangladesh	Chattogram	Farm	Poultry	Exotic broiler	2023-02-02	9	17	5	53	312	541	6
3	Campylobacter jejuni	FB91140Cs	14643	Yes		ASIA	Bangladesh	Chattogram	Farm	Poultry	Exotic broiler	2023-02-19	9	17	5	53	312	541	6
3	Campylobacter jejuni	FB95130Cs	14643	Yes		ASIA	Bangladesh	Chattogram	Farm	Poultry	Exotic broiler	2023-02-15	9	17	5	53	312	541	6
3	Campylobacter jejuni	FB97110Cs	14643	Yes		ASIA	Bangladesh	Chattogram	Farm	Poultry	Exotic broiler	2023-02-06	9	17	5	53	312	541	6
3	Campylobacter jejuni	G12923	14663	Yes		ASIA	India	Morbi	Farm	Poultry	Exotic broiler	2022-01-18	9	17	5	298	350	3	3
3	Campylobacter jejuni	VF56718CS	14673	Yes		ASIA	Vietnam	Bac Giang	Farm	Poultry	Coloured Feather Hybrid	2022-03-10	14	21	2	10	685	3	6
3	Campylobacter jejuni	G6871	-			ASIA	India	Surat	Market	Poultry	Desi	2022-01-31	9	17	5	983?	350	3	1
3	Campylobacter jejuni	VF54420CS	-			ASIA	Vietnam	Hai Duong	Farm	Poultry	Coloured Feather Hybrid	2022-03-23		2	230	10	11188	3164	379
4	Campylobacter jejuni	NZ_CP017456_1_Campylobacter_jejuni_subsp_jejuni_str_RM3420	22		ST-22 complex	NORTH AMERICA	Canada			Homo sapiens		1905-06-02	1	3	6	4	3	3	3
4	Campylobacter jejuni	NZ_CP101194_1_Campylobacter_jejuni_strain_2021_ZG_08	22		ST-22 complex	EUROPE	Croatia			Homo sapiens		1905-07-13	1	3	6	4	3	3	3
4	Campylobacter jejuni	NZ_CP071574_1_Campylobacter_jejuni_strain_RM1510	22		ST-22 complex	ASIA	Japan			Homo sapiens		unknown	1	3	6	4	3	3	3
4	Campylobacter jejuni	NZ_CP071575_1_Campylobacter_jejuni_strain_RM3147	22		ST-22 complex	SOUTH AMERICA	Mexico			Homo sapiens		unknown	1	3	6	4	3	3	3
4	Campylobacter jejuni	NZ_CP071576_1_Campylobacter_jejuni_strain_R12	22		ST-22 complex	EUROPE	Netherlands			Homo sapiens		1905-06-24	1	3	6	4	3	3	3
4	Campylobacter jejuni	NZ_CP071577_1_Campylobacter_jejuni_strain_GB18	22		ST-22 complex	EUROPE	Netherlands			Homo sapiens		1905-06-20	1	3	6	4	3	3	3
4	Campylobacter jejuni	NZ_CP071578_1_Campylobacter_jejuni_strain_R72	22		ST-22 complex	EUROPE	Netherlands			Homo sapiens		1905-06-24	1	3	6	4	3	3	3
4	Campylobacter jejuni	NZ_CP071579_1_Campylobacter_jejuni_strain_GB03	22		ST-22 complex	EUROPE	Netherlands			Homo sapiens		1905-06-17	1	3	6	4	3	3	3
4	Campylobacter jejuni	NZ_CP071580_1_Campylobacter_jejuni_strain_R23	22		ST-22 complex	EUROPE	Netherlands			Homo sapiens		1905-06-24	1	3	6	4	3	3	3
4	Campylobacter jejuni	NZ_CP071581_1_Campylobacter_jejuni_strain_R31	22		ST-22 complex	EUROPE	Netherlands			Homo sapiens		1905-06-24	1	3	6	4	3	3	3
4	Campylobacter jejuni	NZ_CP071583_1_Campylobacter_jejuni_strain_GB60	22		ST-22 complex	EUROPE	Netherlands			Homo sapiens		1905-07-07	1	3	6	4	3	3	3
4	Campylobacter jejuni	NZ_CP071584_1_Campylobacter_jejuni_strain_R73	22		ST-22 complex	EUROPE	Netherlands			Homo sapiens		1905-06-24	1	3	6	4	3	3	3
4	Campylobacter jejuni	NZ_CP017229_1_Campylobacter_jejuni_strain_FORC_046_isolate_Not_reported	22		ST-22 complex	ASIA	South Korea			Homo sapiens		1905-07-08	1	3	6	4	3	3	3
4	Campylobacter jejuni	NZ_CP066746_1_Campylobacter_jejuni_strain_CJP19_D445_isolate_CFSAN091031	22		ST-22 complex	UNKNOWN	unknown			Unknown		unknown	1	3	6	4	3	3	3
4	Campylobacter jejuni	NZ_LR134499_1_Campylobacter_jejuni_strain_NCTC13255	22		ST-22 complex	UNKNOWN	unknown			Unknown		1905-03-14	1	3	6	4	3	3	3
4	Campylobacter jejuni	NZ_CP015209_1_Campylobacter_jejuni_subsp_jejuni_strain_RM1285	22		ST-22 complex	NORTH AMERICA	USA			Poultry		1905-06-19	1	3	6	4	3	3	3
4	Campylobacter jejuni	NZ_CP071519_1_Campylobacter_jejuni_strain_RM1245	22		ST-22 complex	NORTH AMERICA	USA			Homo sapiens		1905-06-18	1	3	6	4	3	3	3
4	Campylobacter jejuni	NZ_CP071587_1_Campylobacter_jejuni_strain_RM1477	22		ST-22 complex	NORTH AMERICA	USA			Homo sapiens		1905-06-05	1	3	6	4	3	3	3
4	Campylobacter jejuni	NZ_CP084084_1_Campylobacter_jejuni_strain_MS2074	22		ST-22 complex	NORTH AMERICA	USA			Poultry		1905-07-11	1	3	6	4	3	3	3
4	Campylobacter jejuni	NZ_CP086167_1_Campylobacter_jejuni_strain_CMP10201	41		ST-41 complex	SOUTH AMERICA	Peru			Homo sapiens		1905-06-23	16	2	16	62	3	9	8
4	Campylobacter jejuni	NZ_CP086168_1_Campylobacter_jejuni_strain_CMP10190	41		ST-41 complex	SOUTH AMERICA	Peru			Homo sapiens		1905-06-23	16	2	16	62	3	9	8
4	Campylobacter jejuni	NZ_CP063357_1_Campylobacter_jejuni_strain_R4B202	42		ST-42 complex	NORTH AMERICA	USA			Environment		1905-06-05	1	2	3	4	5	9	3
4	Campylobacter jejuni	NZ_LR134511_1_Campylobacter_jejuni_subsp_jejuni_strain_NCTC10983	43		ST-21 complex	UNKNOWN	unknown			Homo sapiens		1905-05-27	2	1	5	3	4	1	5
4	Campylobacter jejuni	NZ_CP012689_1_Campylobacter_jejuni_subsp_jejuni_strain_RM3197	362		ST-362 complex	AFRICA	South Africa			Homo sapiens		1905-06-17	1	2	49	4	11	66	8
4	Campylobacter jejuni	NZ_CP012690_1_Campylobacter_jejuni_subsp_jejuni_strain_RM3196	362		ST-362 complex	AFRICA	South Africa			Homo sapiens		1905-06-16	1	2	49	4	11	66	8
4	Campylobacter jejuni	NZ_LR134496_1_Campylobacter_jejuni_strain_NCTC13266	362		ST-362 complex	UNKNOWN	unknown			Unknown		1905-03-14	1	2	49	4	11	66	8
4	Campylobacter jejuni	NZ_CP058293_1_Campylobacter_jejuni_strain_D33a	459		ST-42 complex	NORTH AMERICA	USA			Gallus gallus		1905-06-25	1	2	3	3	5	9	3
4	Campylobacter jejuni	NZ_CP107256_1_Campylobacter_jejuni_strain_PNUSAC004956	459		ST-42 complex	NORTH AMERICA	USA			Unknown		1905-07-10	1	2	3	3	5	9	3
4	Campylobacter jejuni	NZ_CP012224_1_Campylobacter_jejuni_strain_CJ066CC508	508		ST-508 complex	EUROPE	Finland			Homo sapiens		1905-06-22	1	6	60	24	12	28	1
4	Campylobacter jejuni	NZ_CP030888_1_Campylobacter_jejuni_strain_CS19	508		ST-508 complex	ASIA	South Korea			Poultry		1905-07-09	1	6	60	24	12	28	1
4	Campylobacter jejuni	NC_008787_1_Campylobacter_jejuni_subsp_jejuni_81_176	604		ST-42 complex	UNKNOWN	unknown			Unknown		unknown	1	2	3	27	5	9	3
4	Campylobacter jejuni	NZ_CP022440_1_Campylobacter_jejuni_strain_81_176_G1_B0	604		ST-42 complex	UNKNOWN	unknown			Homo sapiens		unknown	1	2	3	27	5	9	3
4	Campylobacter jejuni	NZ_CP071582_1_Campylobacter_jejuni_strain_GB28	660		ST-22 complex	EUROPE	Netherlands			Homo sapiens		1905-06-21	1	3	6	4	54	91	3
4	Campylobacter jejuni	NZ_CP059157_1_Campylobacter_jejuni_subsp_jejuni_strain_OBT12377	2993		ST-362 complex	SOUTH AMERICA	Peru			Homo sapiens		1905-07-11	1	2	42	4	11	9	8
4	Campylobacter jejuni	NZ_CP059158_1_Campylobacter_jejuni_subsp_jejuni_strain_OBT12386	2993		ST-362 complex	SOUTH AMERICA	Peru			Homo sapiens		1905-07-11	1	2	42	4	11	9	8
4	Campylobacter jejuni	NZ_CP059159_1_Campylobacter_jejuni_subsp_jejuni_strain_OBT12393	2993		ST-362 complex	SOUTH AMERICA	Peru			Homo sapiens		1905-07-11	1	2	42	4	11	9	8
4	Campylobacter jejuni	NZ_CP059160_1_Campylobacter_jejuni_subsp_jejuni_strain_OBT12390	2993		ST-362 complex	SOUTH AMERICA	Peru			Homo sapiens		1905-07-11	1	2	42	4	11	9	8
4	Campylobacter jejuni	NZ_CP086159_1_Campylobacter_jejuni_strain_SHI6972	2993		ST-362 complex	SOUTH AMERICA	Peru			Homo sapiens		1905-06-26	1	2	42	4	11	9	8
4	Campylobacter jejuni	NZ_CP086161_1_Campylobacter_jejuni_strain_SHI4648	2993		ST-362 complex	SOUTH AMERICA	Peru			Homo sapiens		1905-06-26	1	2	42	4	11	9	8
4	Campylobacter jejuni	NZ_CP086162_1_Campylobacter_jejuni_strain_SHI3134	2993		ST-362 complex	SOUTH AMERICA	Peru			Homo sapiens		1905-06-25	1	2	42	4	11	9	8
4	Campylobacter jejuni	NZ_CP086163_1_Campylobacter_jejuni_strain_OBT12393	2993		ST-362 complex	SOUTH AMERICA	Peru			Homo sapiens		1905-07-11	1	2	42	4	11	9	8
4	Campylobacter jejuni	NZ_CP086164_1_Campylobacter_jejuni_strain_OBT12390	2993		ST-362 complex	SOUTH AMERICA	Peru			Homo sapiens		1905-07-11	1	2	42	4	11	9	8
4	Campylobacter jejuni	NZ_CP086165_1_Campylobacter_jejuni_strain_OBT12386	2993		ST-362 complex	SOUTH AMERICA	Peru			Homo sapiens		1905-07-11	1	2	42	4	11	9	8
4	Campylobacter jejuni	NZ_CP086166_1_Campylobacter_jejuni_strain_OBT12377	2993		ST-362 complex	SOUTH AMERICA	Peru			Homo sapiens		1905-07-11	1	2	42	4	11	9	8
4	Campylobacter jejuni	NZ_CP086169_1_Campylobacter_jejuni_strain_6_1198_19	2993		ST-362 complex	SOUTH AMERICA	Peru			Homo sapiens		1905-07-11	1	2	42	4	11	9	8
4	Campylobacter jejuni	NZ_CP086170_1_Campylobacter_jejuni_strain_6_1197_19	2993		ST-362 complex	SOUTH AMERICA	Peru			Homo sapiens		1905-07-11	1	2	42	4	11	9	8
4	Campylobacter jejuni	NZ_CP086171_1_Campylobacter_jejuni_strain_6_1083_19	2993		ST-362 complex	SOUTH AMERICA	Peru			Homo sapiens		1905-07-11	1	2	42	4	11	9	8
4	Campylobacter jejuni	NZ_CP086172_1_Campylobacter_jejuni_strain_6_897_19	2993		ST-362 complex	SOUTH AMERICA	Peru			Homo sapiens		1905-07-11	1	2	42	4	11	9	8
4	Campylobacter jejuni	VF56118CS	3930			ASIA	Vietnam	Bac Giang	Farm	Poultry	Coloured Feather Hybrid	2022-03-16	7	78	42	4	11	12	8
4	Campylobacter jejuni	VF56119CS	3930			ASIA	Vietnam	Bac Giang	Farm	Poultry	Coloured Feather Hybrid	2022-03-16	7	78	42	4	11	12	8
4	Campylobacter jejuni	VF56120CS	3930			ASIA	Vietnam	Bac Giang	Farm	Poultry	Coloured Feather Hybrid	2022-03-16	7	78	42	4	11	12	8
5	Campylobacter jejuni	NZ_CP012220_1_Campylobacter_jejuni_strain_CJ090CC1332	1332		ST-1332 complex	EUROPE	Finland			Homo sapiens		1905-06-23	2	1	29	28	58	25	58
5	Campylobacter jejuni	NZ_CP017029_1_Campylobacter_jejuni_subsp_jejuni_strain_14980A	1839			NORTH AMERICA	USA			Turkey		1905-07-06	2	222	29	250	303	25	35
5	Campylobacter jejuni	NZ_CP092018_1_Campylobacter_jejuni_subsp_jejuni_strain_15363C	1839			NORTH AMERICA	USA			Unknown		1905-07-07	2	222	29	250	303	25	35
5	Campylobacter jejuni	NZ_CP092020_1_Campylobacter_jejuni_subsp_jejuni_strain_14991B	1839			NORTH AMERICA	USA			Fly		1905-07-06	2	222	29	250	303	25	35
5	Campylobacter jejuni	NZ_CP092022_1_Campylobacter_jejuni_subsp_jejuni_strain_15597A	1839			NORTH AMERICA	USA			Turkey		1905-07-08	2	222	29	250	303	25	35
5	Campylobacter jejuni	NZ_CP092034_1_Campylobacter_jejuni_subsp_jejuni_strain_15516C	1839			NORTH AMERICA	USA			Turkey		1905-07-08	2	222	29	250	303	25	35
5	Campylobacter jejuni	NZ_CP054848_1_Campylobacter_jejuni_strain_BfR_CA_12970	4774			EUROPE	Germany			Unknown		1905-07-06	22	28	4	28	74	99	35
5	Campylobacter jejuni	NZ_CP029053_1_Campylobacter_jejuni_strain_c021	6962			ASIA	China			Poultry		1905-07-08	37	490	292	64	694	25	412
5	Campylobacter jejuni	VF52817CS	7533			ASIA	Vietnam	Ha Noi	Farm	Poultry	Coloured Feather Hybrid	2021-12-23	8	23	163	496	89	1	6
5	Campylobacter jejuni	VF533	7533			ASIA	Vietnam	Ha Noi	Farm	Poultry	Coloured Feather Hybrid	2022-03-18	8	23	163	496	89	1	6
5	Campylobacter jejuni	VS34117CS	7533			ASIA	Vietnam	Quang Ninh	Slaughtering facilities	Poultry	Coloured Feather Hybrid	2022-03-03	8	23	163	496	89	1	6
5	Campylobacter jejuni	VM30519CS	8893			ASIA	Vietnam	Quang Ninh	Market	Poultry	Coloured Feather Hybrid	2022-03-03	9	61	292	734	89	25	6
5	Campylobacter jejuni	VF54816CS	9044			ASIA	Vietnam	Hai Duong	Farm	Poultry	Coloured Feather Hybrid	2022-03-22	37	2	292	734	11	25	6
5	Campylobacter jejuni	VF54818CS	9044			ASIA	Vietnam	Hai Duong	Farm	Poultry	Coloured Feather Hybrid	2022-03-22	37	2	292	734	11	25	6
5	Campylobacter jejuni	VM02216CS	9044			ASIA	Vietnam	Ha Noi	Market	Poultry	Coloured Feather Hybrid	2021-12-16	37	2	292	734	11	25	6
5	Campylobacter jejuni	NZ_CP048756_1_Campylobacter_jejuni_strain_ZS006	10086			ASIA	China			Duck		1905-07-11	37	490	292	26	23	29	412
5	Campylobacter jejuni	NZ_CP048763_1_Campylobacter_jejuni_strain_ZH006	10086			ASIA	China			Poultry		1905-07-10	37	490	292	26	23	29	412
5	Campylobacter jejuni	NZ_CP048764_1_Campylobacter_jejuni_strain_ZH003	10086			ASIA	China			Poultry		1905-07-10	37	490	292	26	23	29	412
5	Campylobacter jejuni	NZ_CP059964_1_Campylobacter_jejuni_strain_C1922C72	10086			ASIA	China			Poultry		1905-07-11	37	490	292	26	23	29	412
5	Campylobacter jejuni	NZ_CP048761_1_Campylobacter_jejuni_strain_ZS004	10313			ASIA	China			Duck		1905-07-11	8	364	80	64	470	25	6
5	Campylobacter jejuni	NZ_CP048760_1_Campylobacter_jejuni_strain_ZS005	10314			ASIA	China			Duck		1905-07-11	8	61	80	64	470	99	6
5	Campylobacter jejuni	NZ_CP048771_1_Campylobacter_jejuni_strain_ZS007	10317			ASIA	China			Duck		1905-07-11	8	620	57	28	127	668	23
5	Campylobacter jejuni	NZ_CP048765_1_Campylobacter_jejuni_strain_ZJB023	11514			ASIA	China			Poultry		1905-07-10	7	367	675	897	188	29	541
5	Campylobacter jejuni	NZ_CP048767_1_Campylobacter_jejuni_strain_ZJB021	11514			ASIA	China			Poultry		1905-07-10	7	367	675	897	188	29	541
5	Campylobacter jejuni	NZ_CP048769_1_Campylobacter_jejuni_strain_ZJB020	11514			ASIA	China			Poultry		1905-07-10	7	367	675	897	188	29	541
5	Campylobacter jejuni	NZ_CP068567_1_Campylobacter_jejuni_strain_CC19PF065	11597			ASIA	China			Unknown		1905-07-11	8	620	292	28	1072	668	23
5	Campylobacter jejuni	BF62001CS	14639	Yes		ASIA	Bangladesh	Dhaka	Farm	Poultry	Sonali	2022-01-06	2	61	4	62	312	7	23
5	Campylobacter jejuni	BF62003CS	14639	Yes		ASIA	Bangladesh	Dhaka	Farm	Poultry	Sonali	2022-01-06	2	61	4	62	312	7	23
5	Campylobacter jejuni	BF62004CS	14639	Yes		ASIA	Bangladesh	Dhaka	Farm	Poultry	Sonali	2022-01-06	2	61	4	62	312	7	23
5	Campylobacter jejuni	VF51496CS	14667	Yes		ASIA	Vietnam	Bac Giang	Farm	Poultry	Coloured Feather Hybrid	2022-03-10	22	490	292	2	153	43	412
5	Campylobacter jejuni	VF53217CS	14668	Yes		ASIA	Vietnam	Ha Noi	Farm	Poultry	Coloured Feather Hybrid	2022-03-18	37	785	292	64	982	25	421
5	Campylobacter jejuni	VF53218CS	14668	Yes		ASIA	Vietnam	Ha Noi	Farm	Poultry	Coloured Feather Hybrid	2022-03-18	37	785	292	64	982	25	421
5	Campylobacter jejuni	VF5417CS	14672	Yes		ASIA	Vietnam	Hai Duong	Farm	Poultry	Coloured Feather Hybrid	2022-03-22	9	61	29	28	351	29	35
5	Campylobacter jejuni	VF584CS	14672	Yes		ASIA	Vietnam	Ha Noi	Farm	Poultry	Coloured Feather Hybrid	2021-12-21	9	61	29	28	351	29	35
5	Campylobacter jejuni	VF58417CS	14674	Yes		ASIA	Vietnam	Ha Noi	Farm	Poultry	Coloured Feather Hybrid	2021-12-21	8	61	4	470	220	99	35
5	Campylobacter jejuni	VM30416CS	14676	Yes		ASIA	Vietnam	Quang Ninh	Market	Poultry	Coloured Feather Hybrid	2022-03-04	8	476	292	28	682	25	147
5	Campylobacter jejuni	VM922	14677	Yes		ASIA	Vietnam	Ha Noi	Market	Poultry	Coloured Feather Hybrid	2021-11-23	22	114	292	26	153	29	412
5	Campylobacter jejuni	VS1551CS	14682	Yes		ASIA	Vietnam	Bac Giang	Slaughtering facilities	Poultry	Exotic broiler	2022-02-18	9	476	291	28	74	29	35
5	Campylobacter jejuni	VS1553CS	14683	Yes		ASIA	Vietnam	Bac Giang	Slaughtering facilities	Poultry	Exotic broiler	2022-02-18	24	476	292	28	22	3	23
5	Campylobacter jejuni	NZ_CP032522_1_Campylobacter_jejuni_strain_BC	-			ASIA	China			Poultry		1905-07-08	37	61	4	734	127	892	6
5	Campylobacter jejuni	VM30120CS	-			ASIA	Vietnam	Quang Ninh	Market	Poultry	Coloured Feather Hybrid	2022-03-03	2	620	80	28	~694	668	23
5	Campylobacter jejuni	VS54218CS	-			ASIA	Vietnam	Hai Duong	Farm	Poultry	Coloured Feather Hybrid	2021-11-09	8	620	80	28	~694	668	23
6	Campylobacter jejuni	G14951	19		ST-21 complex	ASIA	India	Ahmedabad	Farm	Poultry	Exotic broiler	2022-03-23	2	1	5	3	2	1	5
6	Campylobacter jejuni	G15011	19		ST-21 complex	ASIA	India	Ahmedabad	Farm	Poultry	Exotic broiler	2022-03-28	2	1	5	3	2	1	5
6	Campylobacter jejuni	G8441	19		ST-21 complex	ASIA	India	Bhuj	Market	Poultry	Exotic broiler	2022-02-23	2	1	5	3	2	1	5
6	Campylobacter jejuni	LB001Cc	19		ST-21 complex	ASIA	Sri Lanka	Western Province	Market	Poultry	Desi	2023-12-14	2	1	5	3	2	1	5
6	Campylobacter jejuni	NZ_OX437056_1_Campylobacter_jejuni_strain_ST_19	19		ST-21 complex	EUROPE	Sweden			Gallus gallus		1905-07-12	2	1	5	3	2	1	5
6	Campylobacter jejuni	NZ_OX437057_1_Campylobacter_jejuni_strain_ST_19	19		ST-21 complex	EUROPE	Sweden			Gallus gallus		1905-07-12	2	1	5	3	2	1	5
6	Campylobacter jejuni	NZ_OX437058_1_Campylobacter_jejuni_strain_ST_19	19		ST-21 complex	EUROPE	Sweden			Gallus gallus		1905-07-12	2	1	5	3	2	1	5
6	Campylobacter jejuni	NZ_OX437059_1_Campylobacter_jejuni_strain_ST_19	19		ST-21 complex	EUROPE	Sweden			Gallus gallus		1905-07-12	2	1	5	3	2	1	5
6	Campylobacter jejuni	NZ_OX437060_1_Campylobacter_jejuni_strain_ST_19	19		ST-21 complex	EUROPE	Sweden			Gallus gallus		1905-07-12	2	1	5	3	2	1	5
6	Campylobacter jejuni	NZ_OX437061_1_Campylobacter_jejuni_strain_ST_19	19		ST-21 complex	EUROPE	Sweden			Bos taurus		1905-07-03	2	1	5	3	2	1	5
6	Campylobacter jejuni	NZ_CP043763_1_Campylobacter_jejuni_strain_BfR_CA_14430	44		ST-21 complex	EUROPE	Germany			Poultry		1905-07-08	8	1	6	3	2	1	1
6	Campylobacter jejuni	NZ_CP073712_1_Campylobacter_jejuni_strain_G1	44		ST-21 complex	UNKNOWN	unknown			Homo sapiens		unknown	8	1	6	3	2	1	1
6	Campylobacter jejuni	NZ_CP101193_1_Campylobacter_jejuni_strain_2021_ZG_12	50		ST-21 complex	EUROPE	Croatia			Homo sapiens		1905-07-13	2	1	12	3	2	1	5
6	Campylobacter jejuni	NZ_CP101195_1_Campylobacter_jejuni_strain_2021_ZG_03	50		ST-21 complex	EUROPE	Croatia			Homo sapiens		1905-07-13	2	1	12	3	2	1	5
6	Campylobacter jejuni	NZ_CP053659_1_Campylobacter_jejuni_strain_2016_IZSVE_19_111250	50		ST-21 complex	EUROPE	Italy			Unknown		1905-07-08	2	1	12	3	2	1	5
6	Campylobacter jejuni	NZ_CP040016_1_Campylobacter_jejuni_subsp_jejuni_strain_9090	50		ST-21 complex	EUROPE	Slovenia			Homo sapiens		1905-07-01	2	1	12	3	2	1	5
6	Campylobacter jejuni	NZ_CP028912_1_Campylobacter_jejuni_strain_NCTC_12664	50		ST-21 complex	EUROPE	United Kingdom			Poultry		1905-06-14	2	1	12	3	2	1	5
6	Campylobacter jejuni	NZ_CP076835_1_Campylobacter_jejuni_X_voucher_NCTC_13357	50		ST-21 complex	EUROPE	United Kingdom			Homo sapiens		1905-06-23	2	1	12	3	2	1	5
6	Campylobacter jejuni	NZ_CP081480_1_Campylobacter_jejuni_strain_NCTC12658	50		ST-21 complex	EUROPE	United Kingdom			Unknown		unknown	2	1	12	3	2	1	5
6	Campylobacter jejuni	NC_018709_4_Campylobacter_jejuni_subsp_jejuni_PT14	50		ST-21 complex	UNKNOWN	unknown			Unknown		unknown	2	1	12	3	2	1	5
6	Campylobacter jejuni	NZ_CP012696_1_Campylobacter_jejuni_strain_RM1285	50		ST-21 complex	NORTH AMERICA	USA			Poultry		1905-06-19	2	1	12	3	2	1	5
6	Campylobacter jejuni	NZ_CP014742_1_Campylobacter_jejuni_strain_WP2202	50		ST-21 complex	NORTH AMERICA	USA			Poultry		1905-07-01	2	1	12	3	2	1	5
6	Campylobacter jejuni	NZ_CP014744_1_Campylobacter_jejuni_strain_OD267	50		ST-21 complex	NORTH AMERICA	USA			Poultry		1905-07-01	2	1	12	3	2	1	5
6	Campylobacter jejuni	NZ_CP076505_1_Campylobacter_jejuni_strain_R16_4752	760		ST-21 complex	ASIA	Taiwan			Homo sapiens		1905-07-08	2	1	52	3	2	100	5
6	Campylobacter jejuni	NZ_CP076507_1_Campylobacter_jejuni_strain_R16_0174	760		ST-21 complex	ASIA	Taiwan			Homo sapiens		1905-07-08	2	1	52	3	2	100	5
6	Campylobacter jejuni	VF58616CS	760		ST-21 complex	ASIA	Vietnam	Ha Noi	Farm	Poultry	Coloured Feather Hybrid	2022-03-30	2	1	52	3	2	100	5
6	Campylobacter jejuni	VF58617CS	760		ST-21 complex	ASIA	Vietnam	Ha Noi	Farm	Poultry	Coloured Feather Hybrid	2022-03-30	2	1	52	3	2	100	5
6	Campylobacter jejuni	VF58620CS	760		ST-21 complex	ASIA	Vietnam	Ha Noi	Farm	Poultry	Coloured Feather Hybrid	2022-03-30	2	1	52	3	2	100	5
6	Campylobacter jejuni	VS3455CS	760		ST-21 complex	ASIA	Vietnam	Quang Ninh	Slaughtering facilities	Poultry	Exotic broiler	2022-03-04	2	1	52	3	2	100	5
6	Campylobacter jejuni	NZ_CP030866_1_Campylobacter_jejuni_strain_CS17	4910		ST-21 complex	ASIA	South Korea			Poultry		1905-07-09	8	1	12	3	2	1	5
6	Campylobacter jejuni	NZ_CP017031_1_Campylobacter_jejuni_subsp_jejuni_strain_MTVDSCj07	8789		ST-21 complex	NORTH AMERICA	USA			Poultry		1905-07-05	2	1	12	3	497	1	5
6	Campylobacter jejuni	NZ_CP077633_1_Campylobacter_jejuni_strain_R16_2162	10483		ST-21 complex	ASIA	Taiwan			Homo sapiens		1905-07-08	2	1	12	3	127	1	5
7	Campylobacter jejuni	NC_022351_2_Campylobacter_jejuni_subsp_jejuni_00_2538	21		ST-21 complex	NORTH AMERICA	Canada			Homo sapiens		1905-06-22	2	1	1	3	2	1	5
7	Campylobacter jejuni	NC_022352_2_Campylobacter_jejuni_subsp_jejuni_00_2426	21		ST-21 complex	NORTH AMERICA	Canada			Homo sapiens		1905-06-22	2	1	1	3	2	1	5
7	Campylobacter jejuni	NC_022353_2_Campylobacter_jejuni_subsp_jejuni_00_2544	21		ST-21 complex	NORTH AMERICA	Canada			Homo sapiens		1905-06-22	2	1	1	3	2	1	5
7	Campylobacter jejuni	NC_022362_2_Campylobacter_jejuni_subsp_jejuni_00_2425	21		ST-21 complex	NORTH AMERICA	Canada			Homo sapiens		1905-06-22	2	1	1	3	2	1	5
7	Campylobacter jejuni	NZ_CP054847_1_Campylobacter_jejuni_strain_BfR_CA_14138	21			EUROPE	Germany			Unknown		1905-07-08	2	1	1	3	22	1	5
7	Campylobacter jejuni	NZ_CP125396_1_Campylobacter_jejuni_strain_SKBC57	21		ST-21 complex	NORTH AMERICA	USA			Ursus americanus		1905-07-08	2	1	1	3	2	1	5
7	Campylobacter jejuni	NZ_CP071592_1_Campylobacter_jejuni_subsp_jejuni_strain_GB19	61		ST-61 complex	EUROPE	Netherlands			Homo sapiens		1905-06-20	1	4	2	2	6	3	17
7	Campylobacter jejuni	NZ_LR134500_1_Campylobacter_jejuni_strain_NCTC13261	61		ST-61 complex	UNKNOWN	unknown			Unknown		1905-03-14	1	4	2	2	6	3	17
7	Campylobacter jejuni	NZ_CP010307_1_Campylobacter_jejuni_subsp_jejuni_strain_00_6200	806		ST-21 complex	NORTH AMERICA	Canada			Homo sapiens		1905-06-22	2	1	1	3	140	3	5
7	Campylobacter jejuni	NZ_CP020776_1_Campylobacter_jejuni_strain_YH002	982		ST-21 complex	NORTH AMERICA	USA			Calf		1905-07-06	2	1	2	3	2	1	5
8	Campylobacter jejuni	NZ_CP012241_1_Campylobacter_jejuni_strain_CJ065CC48	38		ST-48 complex	EUROPE	Finland			Homo sapiens		1905-06-23	2	4	2	2	6	1	5
8	Campylobacter jejuni	NZ_LR134505_1_Campylobacter_jejuni_subsp_jejuni_strain_NCTC12109	48		ST-48 complex	UNKNOWN	unknown			Unknown		1905-03-14	2	4	1	2	7	1	5
8	Campylobacter jejuni	NZ_CP022079_1_Campylobacter_jejuni_strain_FDAARGOS_265	48		ST-48 complex	NORTH AMERICA	USA			Homo sapiens		unknown	2	4	1	2	7	1	5
8	Campylobacter jejuni	NZ_CP028372_1_Campylobacter_jejuni_subsp_jejuni_strain_huA17	221		ST-206 complex	EUROPE	Germany			Homo sapiens		1905-06-22	2	21	5	2	2	1	5
8	Campylobacter jejuni	NZ_CP023543_1_Campylobacter_jejuni_strain_CFSAN032806	222		ST-206 complex	NORTH AMERICA	USA			Poultry		1905-07-04	2	21	5	2	59	1	5
8	Campylobacter jejuni	NZ_CP045789_1_Campylobacter_jejuni_strain_CFSAN032806	222		ST-206 complex	NORTH AMERICA	USA			Poultry		1905-07-04	2	21	5	2	59	1	5
8	Campylobacter jejuni	NZ_CP125383_1_Campylobacter_jejuni_strain_SKBC1	222		ST-206 complex	NORTH AMERICA	USA			Ursus americanus		1905-07-06	2	21	5	2	59	1	5
8	Campylobacter jejuni	NC_021834_1_Campylobacter_jejuni_32488	1460		ST-48 complex	NORTH AMERICA	USA			Homo sapiens		1905-06-26	6	4	5	2	11	1	5
9	Campylobacter jejuni	FB53130Cs	14645	Yes		ASIA	Bangladesh	Chattogram	Farm	Poultry	Exotic broiler	2023-06-07	7	4	5	68	312	1	257
9	Campylobacter jejuni	FB63130Cs	14647	Yes		ASIA	Bangladesh	Chattogram	Farm	Poultry	Sonali	2023-07-05	7	4	5	53	312	1	257
9	Campylobacter jejuni	FB63140Cs	14647	Yes		ASIA	Bangladesh	Chattogram	Farm	Poultry	Sonali	2023-07-23	7	4	5	53	312	1	257
9	Campylobacter jejuni	FB70130Cs	14647	Yes		ASIA	Bangladesh	Chattogram	Farm	Poultry	Exotic broiler	2023-01-11	7	4	5	53	312	1	257
9	Campylobacter jejuni	FB85130Cs	14647	Yes		ASIA	Bangladesh	Chattogram	Farm	Poultry	Exotic broiler	2023-01-24	7	4	5	53	312	1	257
9	Campylobacter jejuni	FB85140Cs	14647	Yes		ASIA	Bangladesh	Chattogram	Farm	Poultry	Exotic broiler	2023-01-25	7	4	5	53	312	1	257
9	Campylobacter jejuni	FB91110Cs	14647	Yes		ASIA	Bangladesh	Chattogram	Farm	Poultry	Exotic broiler	2023-01-25	7	4	5	53	312	1	257
10	Campylobacter jejuni	NZ_CP066745_1_Campylobacter_jejuni_strain_CJP19_D996_isolate_CFSAN091032	429		ST-48 complex	UNKNOWN	unknown			Unknown		unknown	7	4	5	2	11	1	5
10	Campylobacter jejuni	NZ_CP013116_1_Campylobacter_jejuni_strain_T1_21	3579			NORTH AMERICA	USA			Poultry		1905-07-01	7	4	27	68	11	1	6
10	Campylobacter jejuni	NZ_CP006851_1_Campylobacter_jejuni_subsp_jejuni_F38011	3644			UNKNOWN	unknown			Unknown		unknown	7	4	27	68	11	3	6
10	Campylobacter jejuni	NZ_CP059966_1_Campylobacter_jejuni_strain_C203	10075		ST-21 complex	ASIA	China			Poultry		1905-07-10	7	4	5	3	2	1	5
10	Campylobacter jejuni	NZ_CP059967_1_Campylobacter_jejuni_strain_C201	10075		ST-21 complex	ASIA	China			Poultry		1905-07-10	7	4	5	3	2	1	5
10	Campylobacter jejuni	LM01101Cs	14664	Yes		ASIA	Sri Lanka	Western Province	Market	Poultry	Exotic broiler	2024-01-03	7	4	5	68	11	61	6
11	Campylobacter jejuni	NZ_CP071460_1_Campylobacter_jejuni_strain_CAMSA2002	21		ST-21 complex	EUROPE	Denmark			Poultry		1905-06-30	2	1	1	3	2	1	5
11	Campylobacter jejuni	NZ_CP007191_1_Campylobacter_jejuni_strain_NS4_1_1	21		ST-21 complex	EUROPE	United Kingdom			Unknown		1905-07-04	2	1	1	3	2	1	5
11	Campylobacter jejuni	NZ_CP007192_1_Campylobacter_jejuni_strain_NS4_5_1	21		ST-21 complex	EUROPE	United Kingdom			Unknown		1905-07-04	2	1	1	3	2	1	5
11	Campylobacter jejuni	NZ_CP007193_1_Campylobacter_jejuni_strain_NS4_9_1	21		ST-21 complex	EUROPE	United Kingdom			Unknown		1905-07-04	2	1	1	3	2	1	5
11	Campylobacter jejuni	NZ_CP028910_1_Campylobacter_jejuni_strain_NCTC_12660	21		ST-21 complex	EUROPE	United Kingdom			Poultry		1905-06-14	2	1	1	3	2	1	5
12	Campylobacter jejuni	NZ_CP019838_1_Campylobacter_jejuni_subsp_jejuni_strain_ATCC_33560	403		ST-403 complex	EUROPE	Belgium			Bovine		1905-05-23	10	27	16	19	10	5	7
12	Campylobacter jejuni	NZ_LN831025_1_Campylobacter_jejuni_strain_NCTC11351	403		ST-403 complex	EUROPE	Belgium			Unknown		1905-06-02	10	27	16	19	10	5	7
12	Campylobacter jejuni	NZ_LR134497_1_Campylobacter_jejuni_strain_NCTC13268	403		ST-403 complex	UNKNOWN	unknown			Unknown		1905-03-14	10	27	16	19	10	5	7
12	Campylobacter jejuni	NZ_CP022076_1_Campylobacter_jejuni_strain_FDAARGOS_262	403		ST-403 complex	NORTH AMERICA	USA			Bovine		unknown	10	27	16	19	10	5	7
13	Campylobacter jejuni	NZ_CP006685_1_Campylobacter_jejuni_subsp_jejuni_NCTC_11168_K12E5	43		ST-21 complex	UNKNOWN	unknown			Unknown		unknown	2	1	5	3	4	1	5
13	Campylobacter jejuni	NZ_CP006686_1_Campylobacter_jejuni_subsp_jejuni_NCTC_11168_Kf1	43		ST-21 complex	UNKNOWN	unknown			Unknown		unknown	2	1	5	3	4	1	5
13	Campylobacter jejuni	NZ_CP006688_1_Campylobacter_jejuni_subsp_jejuni_NCTC_11168_mfK12E5	43		ST-21 complex	UNKNOWN	unknown			Unknown		unknown	2	1	5	3	4	1	5
13	Campylobacter jejuni	NZ_CP006689_1_Campylobacter_jejuni_subsp_jejuni_NCTC_11168_GSv_strain_NCTC_11168_rNRC	43		ST-21 complex	UNKNOWN	unknown			Unknown		unknown	2	1	5	3	4	1	5
14	Campylobacter jejuni	NZ_CP010072_1_Campylobacter_jejuni_subsp_jejuni_strain_01_1512	8		ST-21 complex	NORTH AMERICA	Canada			Homo sapiens		1905-06-23	2	1	1	3	2	1	6
14	Campylobacter jejuni	NZ_CP010301_1_Campylobacter_jejuni_subsp_jejuni_strain_00_0949	8		ST-21 complex	NORTH AMERICA	Canada			Homo sapiens		1905-06-22	2	1	1	3	2	1	6
14	Campylobacter jejuni	NC_017279_1_Campylobacter_jejuni_subsp_jejuni_IA3902	8		ST-21 complex	UNKNOWN	unknown			Sheep		unknown	2	1	1	3	2	1	6
15	Campylobacter jejuni	NZ_CM000854_1_Campylobacter_jejuni_subsp_jejuni_1336	841			UNKNOWN	unknown			Unknown		unknown	64	99	78	104	139	108	16
15	Campylobacter jejuni	NZ_CP012212_1_Campylobacter_jejuni_strain_CJ017CCUA	5673			EUROPE	Finland			Homo sapiens		1905-06-23	18	22	22	18	410	103	16
16	Campylobacter jejuni	G13221	1359		ST-21 complex	ASIA	India	Morbi	Farm	Poultry	Exotic broiler	2022-01-28	2	1	5	10	2	1	5
16	Campylobacter jejuni	G14231	1359		ST-21 complex	ASIA	India	Panchmahal	Farm	Poultry	Exotic broiler	2022-03-07	2	1	5	10	2	1	5
17	Campylobacter jejuni	NZ_CP029054_1_Campylobacter_jejuni_strain_FORC_084	883		ST-21 complex	ASIA	South Korea			Poultry		1905-07-09	2	17	2	3	2	1	5
17	Campylobacter jejuni	NZ_CP023867_1_Campylobacter_jejuni_strain_FDAARGOS_422	883		ST-21 complex	NORTH AMERICA	USA			Homo sapiens		unknown	2	17	2	3	2	1	5
18	Campylobacter jejuni	NZ_CP071459_1_Campylobacter_jejuni_strain_CAMSA2038	21		ST-21 complex	EUROPE	Denmark			Poultry		1905-06-30	2	1	1	3	2	1	5
18	Campylobacter jejuni	NZ_LS483362_1_Campylobacter_jejuni_subsp_jejuni_strain_NCTC11168	43		ST-21 complex	EUROPE	United Kingdom			Homo sapiens		1905-03-14	2	1	5	3	4	1	5
18	Campylobacter jejuni	NC_002163_1_Campylobacter_jejuni_subsp_jejuni_NCTC_11168_ATCC_700819	43		ST-21 complex	UNKNOWN	unknown			Unknown		unknown	2	1	5	3	4	1	5
18	Campylobacter jejuni	NC_018521_1_Campylobacter_jejuni_subsp_jejuni_NCTC_11168_BN148	43		ST-21 complex	UNKNOWN	unknown			Unknown		unknown	2	1	5	3	4	1	5
18	Campylobacter jejuni	NZ_CP006687_1_Campylobacter_jejuni_subsp_jejuni_NCTC_11168_mcK12E5	43		ST-21 complex	UNKNOWN	unknown			Unknown		unknown	2	1	5	3	4	1	5
18	Campylobacter jejuni	NZ_CP022439_1_Campylobacter_jejuni_strain_11168H_lacY	43		ST-21 complex	UNKNOWN	unknown			Homo sapiens		unknown	2	1	5	3	4	1	5
18	Campylobacter jejuni	NZ_CP022077_1_Campylobacter_jejuni_strain_FDAARGOS_263	43		ST-21 complex	NORTH AMERICA	USA			Homo sapiens		1905-05-30	2	1	5	3	4	1	5
18	Campylobacter jejuni	NZ_CP028909_1_Campylobacter_jejuni_strain_12567	53		ST-21 complex	EUROPE	United Kingdom			Poultry		1905-06-27	2	1	21	3	2	1	5
18	Campylobacter jejuni	NZ_CP071585_1_Campylobacter_jejuni_subsp_jejuni_strain_GB26	262		ST-21 complex	EUROPE	Netherlands			Homo sapiens		1905-06-21	2	1	1	3	2	1	3
18	Campylobacter jejuni	NZ_CP044162_1_Campylobacter_jejuni_strain_AR_0419	441			UNKNOWN	unknown			Unknown		unknown	7	1	2	83	2	3	6
18	Campylobacter jejuni	NZ_CP007188_1_Campylobacter_jejuni_strain_HF5_4A_4	861		ST-21 complex	EUROPE	United Kingdom			Unknown		1905-07-04	2	1	42	3	148	1	5
18	Campylobacter jejuni	LM01402Cs	14665	Yes		ASIA	Sri Lanka	Western Province	Market	Poultry	Exotic broiler	2024-01-09	172	114	5	2	11	1	1
18	Campylobacter jejuni	VS14220CS	14681	Yes		ASIA	Vietnam	Bac Giang	Slaughtering facilities	Poultry	Coloured Feather Hybrid	2022-02-18	7	112	5	2	90	1	26
19	Campylobacter coli	BM20220CS	825		ST-828 complex	ASIA	Bangladesh	Bogura	Market	Poultry	Sonali	2021-11-04	33	39	30	82	113	47	17
19	Campylobacter coli	BF52904CS	828		ST-828 complex	ASIA	Bangladesh	Chattogram	Farm	Poultry	Exotic broiler	2021-10-06	33	39	30	82	104	43	17
19	Campylobacter coli	BF52905CS	828		ST-828 complex	ASIA	Bangladesh	Chattogram	Farm	Poultry	Exotic broiler	2021-10-06	33	39	30	82	104	43	17
19	Campylobacter coli	BF60201CS	828		ST-828 complex	ASIA	Bangladesh	Dhaka	Farm	Poultry	Sonali	2021-09-18	33	39	30	82	104	43	17
19	Campylobacter coli	BF60204CS	828		ST-828 complex	ASIA	Bangladesh	Dhaka	Farm	Poultry	Sonali	2021-09-18	33	39	30	82	104	43	17
19	Campylobacter coli	BF62505CS	828		ST-828 complex	ASIA	Bangladesh	Chattogram	Farm	Poultry	Sonali	2021-10-04	33	39	30	82	104	43	17
19	Campylobacter coli	BF62703CS	828		ST-828 complex	ASIA	Bangladesh	Chattogram	Farm	Poultry	Sonali	2021-09-07	33	39	30	82	104	43	17
19	Campylobacter coli	BF63002CS	828		ST-828 complex	ASIA	Bangladesh	Chattogram	Farm	Poultry	Sonali	2021-11-29	33	39	30	82	104	43	17
19	Campylobacter coli	BF63004CS	828		ST-828 complex	ASIA	Bangladesh	Chattogram	Farm	Poultry	Sonali	2021-11-29	33	39	30	82	104	43	17
19	Campylobacter coli	BM10117CS	828		ST-828 complex	ASIA	Bangladesh	Chattogram	Market	Poultry	Sonali	2021-11-22	33	39	30	82	104	43	17
19	Campylobacter coli	BM10118CS	828		ST-828 complex	ASIA	Bangladesh	Chattogram	Market	Poultry	Sonali	2021-11-22	33	39	30	82	104	43	17
19	Campylobacter coli	BM11518CS	828		ST-828 complex	ASIA	Bangladesh	Chattogram	Market	Poultry	Sonali	2021-11-28	33	39	30	82	104	43	17
19	Campylobacter coli	BM20120CS	828		ST-828 complex	ASIA	Bangladesh	Bogura	Market	Poultry	Sonali	2021-12-30	33	39	30	82	104	43	17
19	Campylobacter coli	BM20316CS	828		ST-828 complex	ASIA	Bangladesh	Bogura	Market	Poultry	Sonali	2021-11-06	33	39	30	82	104	43	17
19	Campylobacter coli	FB55120Cs	828		ST-828 complex	ASIA	Bangladesh	Chattogram	Farm	Poultry	Sonali	2023-05-28	33	39	30	82	104	43	17
19	Campylobacter coli	FB61110Cs	828		ST-828 complex	ASIA	Bangladesh	Chattogram	Farm	Poultry	Sonali	2023-05-31	33	39	30	82	104	43	17
19	Campylobacter coli	FB61130Cs	828		ST-828 complex	ASIA	Bangladesh	Chattogram	Farm	Poultry	Sonali	2023-07-05	33	39	30	82	104	43	17
19	Campylobacter coli	FB62130Cs	828		ST-828 complex	ASIA	Bangladesh	Chattogram	Farm	Poultry	Sonali	2023-07-05	33	39	30	82	104	43	17
19	Campylobacter coli	BF61601CS	829		ST-828 complex	ASIA	Bangladesh	Dhaka	Farm	Poultry	Sonali	2021-09-19	33	39	30	82	113	43	17
19	Campylobacter coli	BF61901CS	829		ST-828 complex	ASIA	Bangladesh	Dhaka	Farm	Poultry	Sonali	2021-09-14	33	39	30	82	113	43	17
19	Campylobacter coli	BF62302CS	829		ST-828 complex	ASIA	Bangladesh	Chattogram	Farm	Poultry	Sonali	2021-09-27	33	39	30	82	113	43	17
19	Campylobacter coli	BM20104CS	829		ST-828 complex	ASIA	Bangladesh	Bogura	Market	Poultry	Exotic broiler	2021-12-30	33	39	30	82	113	43	17
19	Campylobacter coli	BM20418Cs	829		ST-828 complex	ASIA	Bangladesh	Bogura	Market	Poultry	Sonali	2022-01-01	33	39	30	82	113	43	17
19	Campylobacter coli	BF60503CS	872		ST-828 complex	ASIA	Bangladesh	Dhaka	Farm	Poultry	Sonali	2022-01-05	33	39	30	82	113	44	17
19	Campylobacter coli	BF66603CS	872		ST-828 complex	ASIA	Bangladesh	Cumilla	Farm	Poultry	Sonali	2021-12-13	33	39	30	82	113	44	17
19	Campylobacter coli	BM10134CS	872		ST-828 complex	ASIA	Bangladesh	Chattogram	Market	Poultry	Desi	2021-11-22	33	39	30	82	113	44	17
19	Campylobacter coli	BM11533CS	872		ST-828 complex	ASIA	Bangladesh	Chattogram	Market	Poultry	Desi	2021-11-28	33	39	30	82	113	44	17
19	Campylobacter coli	BM20320CS	872		ST-828 complex	ASIA	Bangladesh	Bogura	Market	Poultry	Sonali	2021-11-06	33	39	30	82	113	44	17
19	Campylobacter coli	BF62802CS	1055		ST-828 complex	ASIA	Bangladesh	Chattogram	Farm	Poultry	Sonali	2021-11-23	33	39	30	82	104	47	17
19	Campylobacter coli	BF62803CS	1055		ST-828 complex	ASIA	Bangladesh	Chattogram	Farm	Poultry	Sonali	2021-11-23	33	39	30	82	104	47	17
19	Campylobacter coli	BF62804CS	1055		ST-828 complex	ASIA	Bangladesh	Chattogram	Farm	Poultry	Sonali	2021-11-23	33	39	30	82	104	47	17
19	Campylobacter coli	BF62805CS	1055		ST-828 complex	ASIA	Bangladesh	Chattogram	Farm	Poultry	Sonali	2021-11-23	33	39	30	82	104	47	17
19	Campylobacter coli	BM10503CS	1055		ST-828 complex	ASIA	Bangladesh	Chattogram	Market	Poultry	Exotic broiler	2021-10-02	33	39	30	82	104	47	17
19	Campylobacter coli	BM10504CS	1055		ST-828 complex	ASIA	Bangladesh	Chattogram	Market	Poultry	Exotic broiler	2021-10-02	33	39	30	82	104	47	17
19	Campylobacter coli	BF66601CS	1770		ST-828 complex	ASIA	Bangladesh	Cumilla	Farm	Poultry	Sonali	2021-12-13	33	39	30	82	104	206	17
19	Campylobacter coli	BF66605CS	1770		ST-828 complex	ASIA	Bangladesh	Cumilla	Farm	Poultry	Sonali	2021-12-13	33	39	30	82	104	206	17
19	Campylobacter coli	BM10119CS	1770		ST-828 complex	ASIA	Bangladesh	Chattogram	Market	Poultry	Sonali	2021-11-22	33	39	30	82	104	206	17
19	Campylobacter coli	BM11320CS	1770		ST-828 complex	ASIA	Bangladesh	Chattogram	Market	Poultry	Sonali	2021-10-28	33	39	30	82	104	206	17
19	Campylobacter coli	BM11435CS	1770		ST-828 complex	ASIA	Bangladesh	Chattogram	Market	Poultry	Desi	2021-10-03	33	39	30	82	104	206	17
19	Campylobacter coli	BM30404CS	1770		ST-828 complex	ASIA	Bangladesh	Cumilla	Market	Poultry	Exotic broiler	2021-10-10	33	39	30	82	104	206	17
19	Campylobacter coli	FB51140Cs	1770		ST-828 complex	ASIA	Bangladesh	Chattogram	Farm	Poultry	Exotic broiler	2023-06-15	33	39	30	82	104	206	17
19	Campylobacter coli	BF52301CS	3236		ST-828 complex	ASIA	Bangladesh	Chattogram	Farm	Poultry	Exotic broiler	2021-09-29	33	39	30	140	104	206	17
19	Campylobacter coli	BF52604CS	3236		ST-828 complex	ASIA	Bangladesh	Chattogram	Farm	Poultry	Exotic broiler	2021-09-02	33	39	30	140	104	206	17
19	Campylobacter coli	BF61605CS	3236		ST-828 complex	ASIA	Bangladesh	Dhaka	Farm	Poultry	Sonali	2021-09-19	33	39	30	140	104	206	17
19	Campylobacter coli	BF62204CS	3236		ST-828 complex	ASIA	Bangladesh	Chattogram	Farm	Poultry	Sonali	2021-09-26	33	39	30	140	104	206	17
19	Campylobacter coli	BF63001CS	3236		ST-828 complex	ASIA	Bangladesh	Chattogram	Farm	Poultry	Sonali	2021-11-29	33	39	30	140	104	206	17
19	Campylobacter coli	BF63003CS	3236		ST-828 complex	ASIA	Bangladesh	Chattogram	Farm	Poultry	Sonali	2021-11-29	33	39	30	140	104	206	17
19	Campylobacter coli	BF64304CS	3236		ST-828 complex	ASIA	Bangladesh	Bogura	Farm	Poultry	Sonali	2021-11-09	33	39	30	140	104	206	17
19	Campylobacter coli	BF64305CS	3236		ST-828 complex	ASIA	Bangladesh	Bogura	Farm	Poultry	Sonali	2021-11-09	33	39	30	140	104	206	17
19	Campylobacter coli	BM10133CS	3236		ST-828 complex	ASIA	Bangladesh	Chattogram	Market	Poultry	Desi	2021-11-22	33	39	30	140	104	206	17
19	Campylobacter coli	BM10205CS	3236		ST-828 complex	ASIA	Bangladesh	Chattogram	Market	Poultry	Exotic broiler	2021-09-25	33	39	30	140	104	206	17
19	Campylobacter coli	BM10218CS	3236		ST-828 complex	ASIA	Bangladesh	Chattogram	Market	Poultry	Sonali	2021-09-25	33	39	30	140	104	206	17
19	Campylobacter coli	BM10301CS	3236		ST-828 complex	ASIA	Bangladesh	Chattogram	Market	Poultry	Exotic broiler	2021-09-08	33	39	30	140	104	206	17
19	Campylobacter coli	BM10317CS	3236		ST-828 complex	ASIA	Bangladesh	Chattogram	Market	Poultry	Sonali	2021-09-08	33	39	30	140	104	206	17
19	Campylobacter coli	BM10418cs	3236		ST-828 complex	ASIA	Bangladesh	Chattogram	Market	Poultry	Sonali	2021-08-29	33	39	30	140	104	206	17
19	Campylobacter coli	BM11132CS	3236		ST-828 complex	ASIA	Bangladesh	Chattogram	Market	Poultry	Desi	2021-09-01	33	39	30	140	104	206	17
19	Campylobacter coli	BM11217CS	3236		ST-828 complex	ASIA	Bangladesh	Chattogram	Market	Poultry	Sonali	2021-09-05	33	39	30	140	104	206	17
19	Campylobacter coli	BM11219CS	3236		ST-828 complex	ASIA	Bangladesh	Chattogram	Market	Poultry	Sonali	2021-09-05	33	39	30	140	104	206	17
19	Campylobacter coli	BM11233CS	3236		ST-828 complex	ASIA	Bangladesh	Chattogram	Market	Poultry	Desi	2021-09-05	33	39	30	140	104	206	17
19	Campylobacter coli	BM11432CS	3236		ST-828 complex	ASIA	Bangladesh	Chattogram	Market	Poultry	Desi	2021-10-03	33	39	30	140	104	206	17
19	Campylobacter coli	BM20116CS	3236		ST-828 complex	ASIA	Bangladesh	Bogura	Market	Poultry	Sonali	2021-12-30	33	39	30	140	104	206	17
19	Campylobacter coli	BM20118CS	3236		ST-828 complex	ASIA	Bangladesh	Bogura	Market	Poultry	Sonali	2021-12-30	33	39	30	140	104	206	17
19	Campylobacter coli	BM20119CS	3236		ST-828 complex	ASIA	Bangladesh	Bogura	Market	Poultry	Sonali	2021-12-30	33	39	30	140	104	206	17
19	Campylobacter coli	BM20517CS	3236		ST-828 complex	ASIA	Bangladesh	Bogura	Market	Poultry	Sonali	2021-11-03	33	39	30	140	104	206	17
19	Campylobacter coli	BM30320CS	3236		ST-828 complex	ASIA	Bangladesh	Cumilla	Market	Poultry	Sonali	2021-10-19	33	39	30	140	104	206	17
19	Campylobacter coli	BM30333CS	3236		ST-828 complex	ASIA	Bangladesh	Cumilla	Market	Poultry	Desi	2021-10-19	33	39	30	140	104	206	17
19	Campylobacter coli	BM30517CSA	3236		ST-828 complex	ASIA	Bangladesh	Cumilla	Market	Poultry	Sonali	2021-12-09	33	39	30	140	104	206	17
19	Campylobacter coli	BM30517CSB	3236		ST-828 complex	ASIA	Bangladesh	Cumilla	Market	Poultry	Sonali	2021-12-09	33	39	30	140	104	206	17
19	Campylobacter coli	FB43130Cs	3236		ST-828 complex	ASIA	Bangladesh	Chattogram	Farm	Poultry	Exotic broiler	2023-03-23	33	39	30	140	104	206	17
19	Campylobacter coli	FB44140Cs	3236		ST-828 complex	ASIA	Bangladesh	Chattogram	Farm	Poultry	Exotic broiler	2023-04-06	33	39	30	140	104	206	17
19	Campylobacter coli	FB55130Cs	3236		ST-828 complex	ASIA	Bangladesh	Chattogram	Farm	Poultry	Sonali	2023-06-07	33	39	30	140	104	206	17
19	Campylobacter coli	FB56130Cs	3236		ST-828 complex	ASIA	Bangladesh	Chattogram	Farm	Poultry	Sonali	2023-06-11	33	39	30	140	104	206	17
19	Campylobacter coli	FB68110Cs	3236		ST-828 complex	ASIA	Bangladesh	Chattogram	Farm	Poultry	Sonali	2023-06-08	33	39	30	140	104	206	17
19	Campylobacter coli	FB87140Cs	3236		ST-828 complex	ASIA	Bangladesh	Chattogram	Farm	Poultry	Exotic broiler	2023-02-09	33	39	30	140	104	206	17
19	Campylobacter coli	FB92140Cs	3236		ST-828 complex	ASIA	Bangladesh	Chattogram	Farm	Poultry	Exotic broiler	2023-02-19	33	39	30	140	104	206	17
19	Campylobacter coli	BM10216CS	9442			ASIA	Bangladesh	Chattogram	Market	Poultry	Sonali	2021-09-25	33	3939	30	140	104	44	17
19	Campylobacter coli	BM10405CS	10345		ST-828 complex	ASIA	Bangladesh	Chattogram	Market	Poultry	Exotic broiler	2021-08-29	33	39	30	140	113	206	17
19	Campylobacter coli	BM11216CS	10345		ST-828 complex	ASIA	Bangladesh	Chattogram	Market	Poultry	Sonali	2021-09-05	33	39	30	140	113	206	17
19	Campylobacter coli	FB42110Cs	10345		ST-828 complex	ASIA	Bangladesh	Chattogram	Farm	Poultry	Exotic broiler	2023-03-07	33	39	30	140	113	206	17
19	Campylobacter coli	FB45140Cs	10345		ST-828 complex	ASIA	Bangladesh	Chattogram	Farm	Poultry	Exotic broiler	2023-04-06	33	39	30	140	113	206	17
19	Campylobacter coli	FB52140Cs	10345		ST-828 complex	ASIA	Bangladesh	Chattogram	Farm	Poultry	Exotic broiler	2023-06-24	33	39	30	140	113	206	17
19	Campylobacter coli	FB55140Cs	10345		ST-828 complex	ASIA	Bangladesh	Chattogram	Farm	Poultry	Sonali	2023-06-22	33	39	30	140	113	206	17
19	Campylobacter coli	FB57120Cs	10345		ST-828 complex	ASIA	Bangladesh	Chattogram	Farm	Poultry	Sonali	2023-06-01	33	39	30	140	113	206	17
19	Campylobacter coli	FB58140Cs	10345		ST-828 complex	ASIA	Bangladesh	Chattogram	Farm	Poultry	Sonali	2023-06-24	33	39	30	140	113	206	17
19	Campylobacter coli	FB64140Cs	10345		ST-828 complex	ASIA	Bangladesh	Chattogram	Farm	Poultry	Sonali	2023-07-23	33	39	30	140	113	206	17
19	Campylobacter coli	FB65140Cs	10345		ST-828 complex	ASIA	Bangladesh	Chattogram	Farm	Poultry	Sonali	2023-07-23	33	39	30	140	113	206	17
19	Campylobacter coli	FB66140Cs	10345		ST-828 complex	ASIA	Bangladesh	Chattogram	Farm	Poultry	Sonali	2023-07-20	33	39	30	140	113	206	17
19	Campylobacter coli	BF63105CS	10831		ST-828 complex	ASIA	Bangladesh	Chattogram	Farm	Poultry	Sonali	2021-11-25	33	39	30	140	104	43	17
19	Campylobacter coli	BM10120CS	12243		ST-828 complex	ASIA	Bangladesh	Chattogram	Market	Poultry	Sonali	2021-11-22	33	39	103	140	104	206	17
19	Campylobacter coli	BF52603CS	14611	Yes		ASIA	Bangladesh	Chattogram	Farm	Poultry	Exotic broiler	2021-09-02	33	195	30	82	113	43	17
19	Campylobacter coli	FB03130Cs	14614	Yes		ASIA	Bangladesh	Gazipur	Farm	Poultry	Exotic broiler	2023-01-21	9	39	30	140	104	206	17
19	Campylobacter coli	FB25120Cs	14614	Yes		ASIA	Bangladesh	Gazipur	Farm	Poultry	Sonali	2023-01-18	9	39	30	140	104	206	17
19	Campylobacter coli	BF63101CS	-			ASIA	Bangladesh	Chattogram	Farm	Poultry	Sonali	2021-11-25	33	39	30	82	104	43	~17
19	Campylobacter coli	BM10518CS	-			ASIA	Bangladesh	Chattogram	Market	Poultry	Sonali	2021-10-02	33	39	30	82	104	43	~17
20	Campylobacter coli	NZ_CP068581_1_Campylobacter_coli_strain_CC19CH075	825		ST-828 complex	ASIA	China			Unknown		1905-07-11	33	39	30	82	113	47	17
20	Campylobacter coli	NZ_CP068586_1_Campylobacter_coli_strain_CC19CH076	825		ST-828 complex	ASIA	China			Unknown		1905-07-11	33	39	30	82	113	47	17
20	Campylobacter coli	NZ_CP017873_1_Campylobacter_coli_strain_WA333	825			NORTH AMERICA	USA			Poultry		1905-07-01	3333	39	30	82	113	4747	17
20	Campylobacter coli	VF58418CS	825		ST-828 complex	ASIA	Vietnam	Ha Noi	Farm	Poultry	Coloured Feather Hybrid	2021-12-21	33	39	30	82	113	47	17
20	Campylobacter coli	VF58419CS	825		ST-828 complex	ASIA	Vietnam	Ha Noi	Farm	Poultry	Coloured Feather Hybrid	2021-12-21	33	39	30	82	113	47	17
20	Campylobacter coli	VM02320	825		ST-828 complex	ASIA	Vietnam	Ha Noi	Market	Poultry	Coloured Feather Hybrid	2021-12-08	33	39	30	82	113	47	17
20	Campylobacter coli	VM10519CS	825		ST-828 complex	ASIA	Vietnam	Bac Giang	Market	Poultry	Coloured Feather Hybrid	2021-04-07	33	39	30	82	113	47	17
20	Campylobacter coli	VM92218CS	825		ST-828 complex	ASIA	Vietnam	Ha Noi	Market	Poultry	Coloured Feather Hybrid	2021-11-23	33	39	30	82	113	47	17
20	Campylobacter coli	VS04719CS	825		ST-828 complex	ASIA	Vietnam	Ha Noi	Slaughtering facilities	Poultry	Coloured Feather Hybrid	2022-01-11	33	39	30	82	113	47	17
20	Campylobacter coli	NZ_CP068565_1_Campylobacter_coli_strain_CC19DZ036	828		ST-828 complex	ASIA	China			Unknown		1905-07-11	33	39	30	82	104	43	17
20	Campylobacter coli	NZ_CP068566_1_Campylobacter_coli_strain_CC19DZ037	828		ST-828 complex	ASIA	China			Unknown		1905-07-11	33	39	30	82	104	43	17
20	Campylobacter coli	NZ_CP109817_1_Campylobacter_coli_strain_CC21NB01a	828		ST-828 complex	ASIA	China			Unknown		1905-07-13	33	39	30	82	104	43	17
20	Campylobacter coli	NZ_CP109819_1_Campylobacter_coli_strain_CC21NB04a	828		ST-828 complex	ASIA	China			Unknown		1905-07-13	33	39	30	82	104	43	17
20	Campylobacter coli	TL30601	828		ST-828 complex	ASIA	India	Tamil Nadu	Market	Poultry	Exotic broiler	2022-04-25	33	39	30	82	104	43	17
20	Campylobacter coli	TF54004	829		ST-828 complex	ASIA	India	Tamil Nadu	Farm	Poultry	Exotic broiler	2021-11-25	33	39	30	82	113	43	17
20	Campylobacter coli	VF51120CS	829		ST-828 complex	ASIA	Vietnam	Bac Giang	Farm	Poultry	Coloured Feather Hybrid	2022-03-11	33	39	30	82	113	43	17
20	Campylobacter coli	VF51316CS	829		ST-828 complex	ASIA	Vietnam	Bac Giang	Farm	Poultry	Coloured Feather Hybrid	2022-03-10	33	39	30	82	113	43	17
20	Campylobacter coli	VF54717CS	829		ST-828 complex	ASIA	Vietnam	Hai Duong	Farm	Poultry	Coloured Feather Hybrid	2022-03-23	33	39	30	82	113	43	17
20	Campylobacter coli	VF54918CS	829		ST-828 complex	ASIA	Vietnam	Hai Duong	Farm	Poultry	Coloured Feather Hybrid	2022-03-22	33	39	30	82	113	43	17
20	Campylobacter coli	VM00417CS	829		ST-828 complex	ASIA	Vietnam	Ha Noi	Market	Poultry	Coloured Feather Hybrid	2021-12-16	33	39	30	82	113	43	17
20	Campylobacter coli	VM10116CS	829		ST-828 complex	ASIA	Vietnam	Bac Giang	Market	Poultry	Coloured Feather Hybrid	2021-10-11	33	39	30	82	113	43	17
20	Campylobacter coli	VM10118CS	829		ST-828 complex	ASIA	Vietnam	Bac Giang	Market	Poultry	Coloured Feather Hybrid	2021-10-11	33	39	30	82	113	43	17
20	Campylobacter coli	VM1051CS	829		ST-828 complex	ASIA	Vietnam	Bac Giang	Market	Poultry	Coloured Feather Hybrid	2021-04-07	33	39	30	82	113	43	17
20	Campylobacter coli	VS04517	829		ST-828 complex	ASIA	Vietnam	Ha Noi	Slaughtering facilities	Poultry	Coloured Feather Hybrid	2022-01-13	33	39	30	82	113	43	17
20	Campylobacter coli	VS15518CS	829		ST-828 complex	ASIA	Vietnam	Bac Giang	Slaughtering facilities	Poultry	Coloured Feather Hybrid	2022-02-18	33	39	30	82	113	43	17
20	Campylobacter coli	VS16218CS	829		ST-828 complex	ASIA	Vietnam	Bac Giang	Slaughtering facilities	Poultry	Coloured Feather Hybrid	2022-02-17	33	39	30	82	113	43	17
20	Campylobacter coli	VS16219CS	829		ST-828 complex	ASIA	Vietnam	Bac Giang	Slaughtering facilities	Poultry	Coloured Feather Hybrid	2022-02-17	33	39	30	82	113	43	17
20	Campylobacter coli	VS34517CS	829		ST-828 complex	ASIA	Vietnam	Quang Ninh	Slaughtering facilities	Poultry	Coloured Feather Hybrid	2022-03-04	33	39	30	82	113	43	17
20	Campylobacter coli	VS34519CS	829		ST-828 complex	ASIA	Vietnam	Quang Ninh	Slaughtering facilities	Poultry	Coloured Feather Hybrid	2022-03-04	33	39	30	82	113	43	17
20	Campylobacter coli	VS34520CS	829		ST-828 complex	ASIA	Vietnam	Quang Ninh	Slaughtering facilities	Poultry	Coloured Feather Hybrid	2022-03-04	33	39	30	82	113	43	17
20	Campylobacter coli	VF52520CS	830		ST-828 complex	ASIA	Vietnam	Ha Noi	Farm	Poultry	Coloured Feather Hybrid	2021-11-30	33	39	30	79	104	47	17
20	Campylobacter coli	VF52716CSA	830		ST-828 complex	ASIA	Vietnam	Ha Noi	Farm	Poultry	Coloured Feather Hybrid	2021-11-23	33	39	30	79	104	47	17
20	Campylobacter coli	VF52717CS	830		ST-828 complex	ASIA	Vietnam	Ha Noi	Farm	Poultry	Coloured Feather Hybrid	2021-11-23	33	39	30	79	104	47	17
20	Campylobacter coli	VF52718CSB	830		ST-828 complex	ASIA	Vietnam	Ha Noi	Farm	Poultry	Coloured Feather Hybrid	2021-11-23	33	39	30	79	104	47	17
20	Campylobacter coli	VF52719CS	830		ST-828 complex	ASIA	Vietnam	Ha Noi	Farm	Poultry	Coloured Feather Hybrid	2021-11-23	33	39	30	79	104	47	17
20	Campylobacter coli	VF52720	830		ST-828 complex	ASIA	Vietnam	Ha Noi	Farm	Poultry	Coloured Feather Hybrid	2021-11-23	33	39	30	79	104	47	17
20	Campylobacter coli	VS04620CS	830		ST-828 complex	ASIA	Vietnam	Ha Noi	Slaughtering facilities	Poultry	Coloured Feather Hybrid	2021-11-23	33	39	30	79	104	47	17
20	Campylobacter coli	VS08318CS	830		ST-828 complex	ASIA	Vietnam	Ha Noi	Slaughtering facilities	Poultry	Coloured Feather Hybrid	2022-01-14	33	39	30	79	104	47	17
20	Campylobacter coli	VS2416CS	830		ST-828 complex	ASIA	Vietnam	Ha Noi	Market	Poultry	Coloured Feather Hybrid	2021-12-24	33	39	30	79	104	47	17
20	Campylobacter coli	VS504619CS	830		ST-828 complex	ASIA	Vietnam	Bac Giang	Farm	Poultry	Coloured Feather Hybrid	2021-10-11	33	39	30	79	104	47	17
20	Campylobacter coli	BM11235CS	832		ST-828 complex	ASIA	Bangladesh	Chattogram	Market	Poultry	Desi	2021-09-05	33	39	30	79	113	43	17
20	Campylobacter coli	VS34518CS	832		ST-828 complex	ASIA	Vietnam	Quang Ninh	Slaughtering facilities	Poultry	Coloured Feather Hybrid	2022-03-04	33	39	30	79	113	43	17
20	Campylobacter coli	LM00701Cs	860		ST-828 complex	ASIA	Sri Lanka	North Western Province	Market	Poultry	Exotic broiler	2024-01-12	33	39	30	79	113	47	17
20	Campylobacter coli	NZ_CP046317_1_Campylobacter_coli_strain_FDAARGOS_735	860		ST-828 complex	NORTH AMERICA	USA			Homo sapiens		unknown	33	39	30	79	113	47	17
20	Campylobacter coli	VF52516CS	860		ST-828 complex	ASIA	Vietnam	Ha Noi	Farm	Poultry	Coloured Feather Hybrid	2021-11-30	33	39	30	79	113	47	17
20	Campylobacter coli	VF52619	860		ST-828 complex	ASIA	Vietnam	Ha Noi	Farm	Poultry	Coloured Feather Hybrid	2021-12-16	33	39	30	79	113	47	17
20	Campylobacter coli	VF53117	860		ST-828 complex	ASIA	Vietnam	Ha Noi	Farm	Poultry	Coloured Feather Hybrid	2022-01-13	33	39	30	79	113	47	17
20	Campylobacter coli	VF54619CS	860		ST-828 complex	ASIA	Vietnam	Hai Duong	Farm	Poultry	Coloured Feather Hybrid	2022-03-22	33	39	30	79	113	47	17
20	Campylobacter coli	VF54819CS	860		ST-828 complex	ASIA	Vietnam	Hai Duong	Farm	Poultry	Coloured Feather Hybrid	2022-03-22	33	39	30	79	113	47	17
20	Campylobacter coli	VM06120CS	860		ST-828 complex	ASIA	Vietnam	Ha Noi	Slaughtering facilities	Poultry	Coloured Feather Hybrid	2021-07-21	33	39	30	79	113	47	17
20	Campylobacter coli	VS15717CS	860		ST-828 complex	ASIA	Vietnam	Bac Giang	Slaughtering facilities	Poultry	Coloured Feather Hybrid	2022-02-18	33	39	30	79	113	47	17
20	Campylobacter coli	NZ_CP103055_1_Campylobacter_coli_strain_YC3_24	872		ST-828 complex	ASIA	China			Poultry		1905-07-13	33	39	30	82	113	44	17
20	Campylobacter coli	VF56217CS	899		ST-828 complex	ASIA	Vietnam	Bac Giang	Farm	Poultry	Coloured Feather Hybrid	2022-03-16	33	39	30	82	113	35	17
20	Campylobacter coli	NZ_CP017868_1_Campylobacter_coli_strain_MG1116	966		ST-828 complex	NORTH AMERICA	USA			Poultry		1905-07-01	33	39	30	79	112	47	17
20	Campylobacter coli	VM20316CS	966		ST-828 complex	ASIA	Vietnam	Hai Duong	Market	Poultry	Coloured Feather Hybrid	2022-03-23	33	39	30	79	112	47	17
20	Campylobacter coli	VS02620CS	966		ST-828 complex	ASIA	Vietnam	Ha Noi	Market	Poultry	Coloured Feather Hybrid	2021-12-23	33	39	30	79	112	47	17
20	Campylobacter coli	NZ_CP038868_1_Campylobacter_coli_strain_16SHKX65C	1055		ST-828 complex	ASIA	China			Poultry		1905-07-08	33	39	30	82	104	47	17
20	Campylobacter coli	NZ_CP086657_1_Campylobacter_coli_strain_P4581	1055		ST-828 complex	NORTH AMERICA	USA			Macaca mulatta		1905-07-03	33	39	30	82	104	47	17
20	Campylobacter coli	NZ_CP076513_1_Campylobacter_coli_strain_R19_1157	1145		ST-828 complex	ASIA	Taiwan			Homo sapiens		1905-07-11	33	39	30	82	104	44	17
20	Campylobacter coli	VF51219CS	1145		ST-828 complex	ASIA	Vietnam	Bac Giang	Farm	Poultry	Coloured Feather Hybrid	2022-03-10	33	39	30	82	104	44	17
20	Campylobacter coli	VF53119	1145		ST-828 complex	ASIA	Vietnam	Ha Noi	Farm	Poultry	Coloured Feather Hybrid	2022-01-13	33	39	30	82	104	44	17
20	Campylobacter coli	VF53319CS	1145		ST-828 complex	ASIA	Vietnam	Ha Noi	Farm	Poultry	Coloured Feather Hybrid	2022-03-18	33	39	30	82	104	44	17
20	Campylobacter coli	VF54318CS	1145		ST-828 complex	ASIA	Vietnam	Hai Duong	Farm	Poultry	Coloured Feather Hybrid	2021-11-09	33	39	30	82	104	44	17
20	Campylobacter coli	VF54416CS	1145		ST-828 complex	ASIA	Vietnam	Hai Duong	Farm	Poultry	Coloured Feather Hybrid	2022-03-23	33	39	30	82	104	44	17
20	Campylobacter coli	VM1231CS18	1145		ST-828 complex	ASIA	Vietnam	Bac Giang	Market	Poultry	Coloured Feather Hybrid	2021-04-07	33	39	30	82	104	44	17
20	Campylobacter coli	VS04718CS	1145		ST-828 complex	ASIA	Vietnam	Ha Noi	Slaughtering facilities	Poultry	Coloured Feather Hybrid	2022-01-11	33	39	30	82	104	44	17
20	Campylobacter coli	VS04720CS	1145		ST-828 complex	ASIA	Vietnam	Ha Noi	Slaughtering facilities	Poultry	Coloured Feather Hybrid	2022-01-11	33	39	30	82	104	44	17
20	Campylobacter coli	VS06816CS	1145		ST-828 complex	ASIA	Vietnam	Ha Noi	Slaughtering facilities	Poultry	Coloured Feather Hybrid	2022-01-15	33	39	30	82	104	44	17
20	Campylobacter coli	VS16216CS	1145		ST-828 complex	ASIA	Vietnam	Bac Giang	Slaughtering facilities	Poultry	Coloured Feather Hybrid	2022-02-17	33	39	30	82	104	44	17
20	Campylobacter coli	VS34317CS	1145		ST-828 complex	ASIA	Vietnam	Quang Ninh	Slaughtering facilities	Poultry	Coloured Feather Hybrid	2022-03-03	33	39	30	82	104	44	17
20	Campylobacter coli	VS04603CSA	1166		ST-828 complex	ASIA	Vietnam	Ha Noi	Slaughtering facilities	Poultry	Exotic broiler	2021-11-23	33	39	30	79	104	44	17
20	Campylobacter coli	NZ_CP013733_1_Campylobacter_coli_strain_OR12	1203		ST-828 complex	EUROPE	United Kingdom			Poultry		1905-06-25	33	39	30	82	113	47	68
20	Campylobacter coli	NZ_CP019977_1_Campylobacter_coli_strain_aerotolerant_OR12	1203		ST-828 complex	EUROPE	United Kingdom			Poultry		1905-06-25	33	39	30	82	113	47	68
20	Campylobacter coli	BF68604CS	1585		ST-828 complex	ASIA	Bangladesh	Jashore	Farm	Poultry	Sonali	2021-09-23	33	39	30	82	189	43	17
20	Campylobacter coli	NZ_CP091743_1_Campylobacter_coli_strain_A16_CF_128_1	1586		ST-828 complex	ASIA	South Korea			Poultry		1905-07-08	33	176	30	82	113	43	17
20	Campylobacter coli	VF50919CS	1586		ST-828 complex	ASIA	Vietnam	Bac Giang	Farm	Poultry	Coloured Feather Hybrid	2022-02-18	33	176	30	82	113	43	17
20	Campylobacter coli	VF52318CS	1586		ST-828 complex	ASIA	Vietnam	Ha Noi	Farm	Poultry	Coloured Feather Hybrid	2021-12-23	33	176	30	82	113	43	17
20	Campylobacter coli	VF54716CS	1586		ST-828 complex	ASIA	Vietnam	Hai Duong	Farm	Poultry	Coloured Feather Hybrid	2022-03-23	33	176	30	82	113	43	17
20	Campylobacter coli	VF54718CS	1586		ST-828 complex	ASIA	Vietnam	Hai Duong	Farm	Poultry	Coloured Feather Hybrid	2022-03-23	33	176	30	82	113	43	17
20	Campylobacter coli	VF56220CS	1586		ST-828 complex	ASIA	Vietnam	Bac Giang	Farm	Poultry	Coloured Feather Hybrid	2022-03-16	33	176	30	82	113	43	17
20	Campylobacter coli	VM00320CS	1586		ST-828 complex	ASIA	Vietnam	Ha Noi	Market	Poultry	Coloured Feather Hybrid	2021-11-30	33	176	30	82	113	43	17
20	Campylobacter coli	VM123820	1586		ST-828 complex	ASIA	Vietnam	Bac Giang	Market	Poultry	Coloured Feather Hybrid	2021-04-07	33	176	30	82	113	43	17
20	Campylobacter coli	VM20320CS	1586		ST-828 complex	ASIA	Vietnam	Hai Duong	Market	Poultry	Coloured Feather Hybrid	2022-03-23	33	176	30	82	113	43	17
20	Campylobacter coli	VS04819CS	1586		ST-828 complex	ASIA	Vietnam	Ha Noi	Slaughtering facilities	Poultry	Coloured Feather Hybrid	2022-01-11	33	176	30	82	113	43	17
20	Campylobacter coli	VS16220CS	1586		ST-828 complex	ASIA	Vietnam	Bac Giang	Slaughtering facilities	Poultry	Coloured Feather Hybrid	2022-02-17	33	176	30	82	113	43	17
20	Campylobacter coli	G7252	1769		ST-828 complex	ASIA	India	Surat	Market	Poultry	Exotic broiler	2022-01-31	33	176	30	115	113	43	17
20	Campylobacter coli	NZ_CP027634_1_Campylobacter_coli_strain_meC0281	3018		ST-828 complex	EUROPE	Germany			Turkey		1905-07-01	33	39	30	79	188	43	17
20	Campylobacter coli	VF52216	3020		ST-828 complex	ASIA	Vietnam	Ha Noi	Farm	Poultry	Coloured Feather Hybrid	2022-01-13	33	176	30	79	113	43	17
20	Campylobacter coli	VF52417CS	3020		ST-828 complex	ASIA	Vietnam	Ha Noi	Farm	Poultry	Coloured Feather Hybrid	2021-12-23	33	176	30	79	113	43	17
20	Campylobacter coli	VF53118CS	3020		ST-828 complex	ASIA	Vietnam	Ha Noi	Farm	Poultry	Coloured Feather Hybrid	2022-01-13	33	176	30	79	113	43	17
20	Campylobacter coli	VF54120CS	3020		ST-828 complex	ASIA	Vietnam	Hai Duong	Farm	Poultry	Coloured Feather Hybrid	2022-03-22	33	176	30	79	113	43	17
20	Campylobacter coli	VF58218CS	3020		ST-828 complex	ASIA	Vietnam	Ha Noi	Farm	Poultry	Coloured Feather Hybrid	2021-12-23	33	176	30	79	113	43	17
20	Campylobacter coli	VM10619CS	3020		ST-828 complex	ASIA	Vietnam	Bac Giang	Market	Poultry	Coloured Feather Hybrid	2022-02-17	33	176	30	79	113	43	17
20	Campylobacter coli	VM123165CS	3020		ST-828 complex	ASIA	Vietnam	Bac Giang	Market	Poultry	Coloured Feather Hybrid	2021-04-07	33	176	30	79	113	43	17
20	Campylobacter coli	VS34119CS	3020		ST-828 complex	ASIA	Vietnam	Quang Ninh	Slaughtering facilities	Poultry	Coloured Feather Hybrid	2022-03-03	33	176	30	79	113	43	17
20	Campylobacter coli	VS34120CS	3020		ST-828 complex	ASIA	Vietnam	Quang Ninh	Slaughtering facilities	Poultry	Coloured Feather Hybrid	2022-03-03	33	176	30	79	113	43	17
20	Campylobacter coli	NZ_CP082947_1_Campylobacter_coli_strain_C203016	3753		ST-828 complex	ASIA	China			Poultry		1905-07-12	33	176	30	82	104	43	17
20	Campylobacter coli	NZ_CP083379_1_Campylobacter_coli_strain_C203115	3753		ST-828 complex	ASIA	China			Poultry		1905-07-12	33	176	30	82	104	43	17
20	Campylobacter coli	NZ_CP083395_1_Campylobacter_coli_strain_C203018	3753		ST-828 complex	ASIA	China			Poultry		1905-07-12	33	176	30	82	104	43	17
20	Campylobacter coli	VF52819CS	3753		ST-828 complex	ASIA	Vietnam	Ha Noi	Farm	Poultry	Coloured Feather Hybrid	2021-12-23	33	176	30	82	104	43	17
20	Campylobacter coli	NZ_CP076509_1_Campylobacter_coli_strain_R18_1828	5506		ST-828 complex	ASIA	Taiwan			Homo sapiens		1905-07-10	33	39	30	79	506	47	17
20	Campylobacter coli	VS16617CS	5516		ST-828 complex	ASIA	Vietnam	Bac Giang	Slaughtering facilities	Poultry	Coloured Feather Hybrid	2022-03-10	33	176	30	82	113	43	139
20	Campylobacter coli	VF58116	8078		ST-828 complex	ASIA	Vietnam	Ha Noi	Farm	Poultry	Coloured Feather Hybrid	2021-12-16	33	176	30	82	506	43	17
20	Campylobacter coli	VF58117	8078		ST-828 complex	ASIA	Vietnam	Ha Noi	Farm	Poultry	Coloured Feather Hybrid	2021-12-16	33	176	30	82	506	43	17
20	Campylobacter coli	NZ_CP042462_1_Campylobacter_coli_strain_18_84	9493			NORTH AMERICA	USA			Rhesus macaque		1905-07-10	340	39	30	79	113	47	17
20	Campylobacter coli	NZ_CP042463_1_Campylobacter_coli_strain_18_75	9493			NORTH AMERICA	USA			Rhesus macaque		1905-07-10	340	39	30	79	113	47	17
20	Campylobacter coli	VF50116CS	9867		ST-828 complex	ASIA	Vietnam	Bac Giang	Farm	Poultry	Coloured Feather Hybrid	2022-03-11	33	491	30	82	113	43	17
20	Campylobacter coli	VF50118CS	9867		ST-828 complex	ASIA	Vietnam	Bac Giang	Farm	Poultry	Coloured Feather Hybrid	2022-03-11	33	491	30	82	113	43	17
20	Campylobacter coli	VF50119CS	9867		ST-828 complex	ASIA	Vietnam	Bac Giang	Farm	Poultry	Coloured Feather Hybrid	2022-03-11	33	491	30	82	113	43	17
20	Campylobacter coli	VF50120CS	9867		ST-828 complex	ASIA	Vietnam	Bac Giang	Farm	Poultry	Coloured Feather Hybrid	2022-03-11	33	491	30	82	113	43	17
20	Campylobacter coli	VF51216CS	9867		ST-828 complex	ASIA	Vietnam	Bac Giang	Farm	Poultry	Coloured Feather Hybrid	2022-03-10	33	491	30	82	113	43	17
20	Campylobacter coli	VF51417CS	9867		ST-828 complex	ASIA	Vietnam	Bac Giang	Farm	Poultry	Coloured Feather Hybrid	2022-03-10	33	491	30	82	113	43	17
20	Campylobacter coli	VS16317CS	10339		ST-828 complex	ASIA	Vietnam	Bac Giang	Slaughtering facilities	Poultry	Coloured Feather Hybrid	2022-03-10	33	176	30	82	104	44	17
20	Campylobacter coli	NZ_CP047214_1_Campylobacter_coli_strain_QL_1_15	10641		ST-828 complex	ASIA	China			Pig		1905-07-11	33	39	30	82	127	47	17
20	Campylobacter coli	VS15716CS	10873			ASIA	Vietnam	Bac Giang	Slaughtering facilities	Poultry	Coloured Feather Hybrid	2022-02-18	33	284	30	79	113	47	17
20	Campylobacter coli	VF50518CS	11749		ST-828 complex	ASIA	Vietnam	Bac Giang	Farm	Poultry	Coloured Feather Hybrid	2021-10-11	33	491	30	82	104	43	17
20	Campylobacter coli	VF51418CS	11749		ST-828 complex	ASIA	Vietnam	Bac Giang	Farm	Poultry	Coloured Feather Hybrid	2022-03-10	33	491	30	82	104	43	17
20	Campylobacter coli	VS16619CS	11749		ST-828 complex	ASIA	Vietnam	Bac Giang	Slaughtering facilities	Poultry	Coloured Feather Hybrid	2022-03-10	33	491	30	82	104	43	17
20	Campylobacter coli	VM30419CS	11874			ASIA	Vietnam	Quang Ninh	Market	Poultry	Coloured Feather Hybrid	2022-03-04	33	284	30	79	113	35	17
20	Campylobacter coli	VS04603CSB	11900		ST-828 complex	ASIA	Vietnam	Ha Noi	Slaughtering facilities	Poultry	Exotic broiler	2021-11-23	33	796	30	82	113	43	17
20	Campylobacter coli	VM20417CS	11992		ST-828 complex	ASIA	Vietnam	Hai Duong	Market	Poultry	Coloured Feather Hybrid	2022-03-23	33	176	30	82	1203	43	17
20	Campylobacter coli	VS04601CS	11992		ST-828 complex	ASIA	Vietnam	Ha Noi	Slaughtering facilities	Poultry	Exotic broiler	2021-11-23	33	176	30	82	1203	43	17
20	Campylobacter coli	VS08316CS	11992		ST-828 complex	ASIA	Vietnam	Ha Noi	Slaughtering facilities	Poultry	Coloured Feather Hybrid	2022-01-14	33	176	30	82	1203	43	17
20	Campylobacter coli	VS08317CS	11992		ST-828 complex	ASIA	Vietnam	Ha Noi	Slaughtering facilities	Poultry	Coloured Feather Hybrid	2022-01-14	33	176	30	82	1203	43	17
20	Campylobacter coli	VS16316CS	11992		ST-828 complex	ASIA	Vietnam	Bac Giang	Slaughtering facilities	Poultry	Coloured Feather Hybrid	2022-03-10	33	176	30	82	1203	43	17
20	Campylobacter coli	VF58120	11993		ST-828 complex	ASIA	Vietnam	Ha Noi	Farm	Poultry	Coloured Feather Hybrid	2021-12-16	33	176	30	82	1200	43	17
20	Campylobacter coli	VS04618CS	11993		ST-828 complex	ASIA	Vietnam	Ha Noi	Slaughtering facilities	Poultry	Coloured Feather Hybrid	2021-11-23	33	176	30	82	1200	43	17
20	Campylobacter coli	VF52718CS	13633		ST-828 complex	ASIA	Vietnam	Ha Noi	Farm	Poultry	Coloured Feather Hybrid	2021-11-23	33	39	30	79	104	35	325
20	Campylobacter coli	BM10217CS	14612	Yes		ASIA	Bangladesh	Chattogram	Market	Poultry	Sonali	2021-09-25	33	2	30	82	113	47	17
20	Campylobacter coli	TL10710	14624	Yes		ASIA	India	Tamil Nadu	Market	Poultry	Desi	2022-03-14	4	39	30	115	113	43	79
20	Campylobacter coli	TL40905	14625	Yes		ASIA	India	Tamil Nadu	Market	Poultry	Exotic broiler	2022-05-02	4	176	30	115	113	43	79
20	Campylobacter coli	VF53017CS	14627	Yes		ASIA	Vietnam	Ha Noi	Farm	Poultry	Coloured Feather Hybrid	2022-03-18	33	176	30	79	104	44	17
20	Campylobacter coli	VF53020CS	14627	Yes		ASIA	Vietnam	Ha Noi	Farm	Poultry	Coloured Feather Hybrid	2022-03-18	33	176	30	79	104	44	17
20	Campylobacter coli	VF54319CS	14629	Yes		ASIA	Vietnam	Hai Duong	Farm	Poultry	Coloured Feather Hybrid	2021-11-09	33	39	30	79	1198	47	17
20	Campylobacter coli	VF54618CS	14630	Yes		ASIA	Vietnam	Hai Duong	Farm	Poultry	Coloured Feather Hybrid	2022-03-22	66	176	30	82	113	43	17
20	Campylobacter coli	VF58313CS	14631	Yes		ASIA	Vietnam	Ha Noi	Farm	Poultry	Coloured Feather Hybrid	2022-01-11	33	39	30	79	682	47	17
20	Campylobacter coli	VM12217CS	14633	Yes		ASIA	Vietnam	Bac Giang	Market	Poultry	Coloured Feather Hybrid	2021-10-12	33	463	30	79	113	47	17
20	Campylobacter coli	VS04518	14634	Yes		ASIA	Vietnam	Ha Noi	Slaughtering facilities	Poultry	Coloured Feather Hybrid	2022-01-13	33	39	30	79	113	47	74
20	Campylobacter coli	VS04619CS	14635	Yes		ASIA	Vietnam	Ha Noi	Slaughtering facilities	Poultry	Coloured Feather Hybrid	2021-11-23	33	176	30	82	1203	47	17
20	Campylobacter coli	VS15520CS	14637	Yes		ASIA	Vietnam	Bac Giang	Slaughtering facilities	Poultry	Coloured Feather Hybrid	2022-02-18	33	796	30	79	113	43	17
20	Campylobacter coli	TF50201	-			ASIA	India	Tamil Nadu	Farm	Poultry	Exotic broiler	2021-11-25	33	~39	30	82	104	43	17
20	Campylobacter coli	LM00102Cs	-			ASIA	Sri Lanka	North Western Province	Market	Poultry	Exotic broiler	2023-11-28	33	176	~687	115	113	43	17
20	Campylobacter coli	LM00201Cs	-			ASIA	Sri Lanka	North Western Province	Market	Poultry	Exotic broiler	2023-11-28	33	176	~687	115	113	43	17
20	Campylobacter coli	VF50416CS	-			ASIA	Vietnam	Bac Giang	Farm	Poultry	Coloured Feather Hybrid	2021-10-11	33	~179	30	79	104	47	17
20	Campylobacter coli	VF50420CS	-			ASIA	Vietnam	Bac Giang	Farm	Poultry	Coloured Feather Hybrid	2021-10-11	33	~179	30	79	104	47	17
20	Campylobacter coli	VF54517CS	-			ASIA	Vietnam	Quang Ninh	Farm	Poultry	Coloured Feather Hybrid	2022-03-04	33	~179	30	79	104	47	17
20	Campylobacter coli	VF54518CS	-			ASIA	Vietnam	Quang Ninh	Farm	Poultry	Coloured Feather Hybrid	2022-03-04	33	~179	30	79	104	47	17
20	Campylobacter coli	VF55020	-			ASIA	Vietnam	Ha Noi	Farm	Poultry	Coloured Feather Hybrid	2022-01-13	33	~644	30	79	112	43	17
21	Campylobacter coli	NZ_CP083378_1_Campylobacter_coli_strain_C203112	825		ST-828 complex	ASIA	China			Poultry		1905-07-12	33	39	30	82	113	47	17
21	Campylobacter coli	NZ_CP027638_1_Campylobacter_coli_strain_meC0467	825		ST-828 complex	EUROPE	Germany			Turkey		1905-07-01	33	39	30	82	113	47	17
21	Campylobacter coli	G2251	825		ST-828 complex	ASIA	India	Godhra	Market	Poultry	Exotic broiler	2022-03-07	33	39	30	82	113	47	17
21	Campylobacter coli	TL00406	825		ST-828 complex	ASIA	India	Tamil Nadu	Market	Poultry	Desi	2022-02-07	33	39	30	82	113	47	17
21	Campylobacter coli	TL30104	825		ST-828 complex	ASIA	India	Tamil Nadu	Market	Poultry	Exotic broiler	2022-02-07	33	39	30	82	113	47	17
21	Campylobacter coli	TL40606	825		ST-828 complex	ASIA	India	Tamil Nadu	Market	Poultry	Desi	2021-12-13	33	39	30	82	113	47	17
21	Campylobacter coli	NZ_CP011015_1_Campylobacter_coli_strain_FB1	825		ST-828 complex	EUROPE	United Kingdom			Homo sapiens		1905-06-14	33	39	30	82	113	47	17
21	Campylobacter coli	VF507	825		ST-828 complex	ASIA	Vietnam	Bac Giang	Farm	Poultry	Coloured Feather Hybrid	2021-04-07	33	39	30	82	113	47	17
21	Campylobacter coli	VF58519CS	825		ST-828 complex	ASIA	Vietnam	Ha Noi	Farm	Poultry	Coloured Feather Hybrid	2021-12-08	33	39	30	82	113	47	17
21	Campylobacter coli	VF58520CS	825		ST-828 complex	ASIA	Vietnam	Ha Noi	Farm	Poultry	Coloured Feather Hybrid	2021-12-08	33	39	30	82	113	47	17
21	Campylobacter coli	NZ_CP047216_1_Campylobacter_coli_strain_SH89	828		ST-828 complex	ASIA	China			Pig		1905-07-11	33	39	30	82	104	43	17
21	Campylobacter coli	BM20132CS	829		ST-828 complex	ASIA	Bangladesh	Bogura	Market	Poultry	Desi	2021-12-30	33	39	30	82	113	43	17
21	Campylobacter coli	BM20333CS	829		ST-828 complex	ASIA	Bangladesh	Bogura	Market	Poultry	Desi	2021-11-06	33	39	30	82	113	43	17
21	Campylobacter coli	TL40707	829		ST-828 complex	ASIA	India	Tamil Nadu	Market	Poultry	Desi	2022-05-02	33	39	30	82	113	43	17
21	Campylobacter coli	LM02501Cs	829		ST-828 complex	ASIA	Sri Lanka	North Western Province	Market	Poultry	Exotic broiler	2024-01-30	33	39	30	82	113	43	17
21	Campylobacter coli	LM02502Cs	829		ST-828 complex	ASIA	Sri Lanka	North Western Province	Market	Poultry	Exotic broiler	2024-01-30	33	39	30	82	113	43	17
21	Campylobacter coli	LM02601Cs	829		ST-828 complex	ASIA	Sri Lanka	North Western Province	Market	Poultry	Exotic broiler	2024-01-30	33	39	30	82	113	43	17
21	Campylobacter coli	NZ_CP015528_1_Campylobacter_coli_strain_YH501	829		ST-828 complex	NORTH AMERICA	USA			Poultry		1905-07-06	33	39	30	82	113	43	17
21	Campylobacter coli	NZ_CP017865_1_Campylobacter_coli_strain_YF2105	829		ST-828 complex	NORTH AMERICA	USA			Poultry		1905-07-01	33	39	30	82	113	43	17
21	Campylobacter coli	NZ_CP017871_1_Campylobacter_coli_strain_BP3183	829		ST-828 complex	NORTH AMERICA	USA			Poultry		1905-07-01	33	39	30	82	113	43	17
21	Campylobacter coli	NZ_CP017878_1_Campylobacter_coli_strain_BG2108	829		ST-828 complex	NORTH AMERICA	USA			Poultry		1905-07-01	33	39	30	82	113	43	17
21	Campylobacter coli	VM02419CS	829		ST-828 complex	ASIA	Vietnam	Ha Noi	Market	Poultry	Coloured Feather Hybrid	2021-12-24	33	39	30	82	113	43	17
21	Campylobacter coli	NZ_CP109654_1_Campylobacter_coli_strain_10_02932	830		ST-828 complex	EUROPE	Germany			Homo sapiens		1905-07-02	33	39	30	79	104	47	17
21	Campylobacter coli	VF56520CS	854		ST-828 complex	ASIA	Vietnam	Hai Duong	Farm	Poultry	Coloured Feather Hybrid	2022-03-22	33	38	30	82	104	43	17
21	Campylobacter coli	NZ_CP040239_1_Campylobacter_coli_strain_S9	855		ST-828 complex	EUROPE	United Kingdom			Cattle slurry		1905-07-10	33	39	30	79	104	35	17
21	Campylobacter coli	NC_022660_2_Campylobacter_coli_15_537360	855		ST-828 complex	UNKNOWN	unknown			Homo sapiens		unknown	33	39	30	79	104	35	17
21	Campylobacter coli	G5181	860		ST-828 complex	ASIA	India	Bharuch	Market	Poultry	Desi	2022-02-04	33	39	30	79	113	47	17
21	Campylobacter coli	LM00302Cs	860		ST-828 complex	ASIA	Sri Lanka	North Western Province	Market	Poultry	Exotic broiler	2023-12-05	33	39	30	79	113	47	17
21	Campylobacter coli	LM012Ce	860		ST-828 complex	ASIA	Sri Lanka	Western Province	Market	Poultry	Exotic broiler	2024-01-03	33	39	30	79	113	47	17
21	Campylobacter coli	LM01301Cs	860		ST-828 complex	ASIA	Sri Lanka	Western Province	Market	Poultry	Exotic broiler	2024-01-03	33	39	30	79	113	47	17
21	Campylobacter coli	LM01302Cs	860		ST-828 complex	ASIA	Sri Lanka	Western Province	Market	Poultry	Exotic broiler	2024-01-03	33	39	30	79	113	47	17
21	Campylobacter coli	LM014Ce	860		ST-828 complex	ASIA	Sri Lanka	Western Province	Market	Poultry	Exotic broiler	2024-01-09	33	39	30	79	113	47	17
21	Campylobacter coli	LM02001Cs	860		ST-828 complex	ASIA	Sri Lanka	North Western Province	Market	Poultry	Exotic broiler	2024-01-16	33	39	30	79	113	47	17
21	Campylobacter coli	LM02202Cs_s216_31	860		ST-828 complex	ASIA	Sri Lanka	Western Province	Market	Poultry	Exotic broiler	2024-01-23	33	39	30	79	113	47	17
21	Campylobacter coli	LM02301Cs	860		ST-828 complex	ASIA	Sri Lanka	Western Province	Market	Poultry	Exotic broiler	2024-01-23	33	39	30	79	113	47	17
21	Campylobacter coli	LM02302Cs	860		ST-828 complex	ASIA	Sri Lanka	Western Province	Market	Poultry	Exotic broiler	2024-01-23	33	39	30	79	113	47	17
21	Campylobacter coli	LM023Ce	860		ST-828 complex	ASIA	Sri Lanka	Western Province	Market	Poultry	Exotic broiler	2024-01-23	33	39	30	79	113	47	17
21	Campylobacter coli	LS00702Cs	860		ST-828 complex	ASIA	Sri Lanka	North Western Province	Slaughtering facilities	Poultry	Exotic broiler	2023-11-13	33	39	30	79	113	47	17
21	Campylobacter coli	LS00903Ce	860		ST-828 complex	ASIA	Sri Lanka	Western Province	Slaughtering facilities	Poultry	Exotic broiler	2023-11-13	33	39	30	79	113	47	17
21	Campylobacter coli	LS01103Cs	860		ST-828 complex	ASIA	Sri Lanka	Western Province	Slaughtering facilities	Poultry	Exotic broiler	2023-11-29	33	39	30	79	113	47	17
21	Campylobacter coli	LS01301Cs	860		ST-828 complex	ASIA	Sri Lanka	North Western Province	Slaughtering facilities	Poultry	Exotic broiler	2023-12-04	33	39	30	79	113	47	17
21	Campylobacter coli	LS01302Cs	860		ST-828 complex	ASIA	Sri Lanka	North Western Province	Slaughtering facilities	Poultry	Exotic broiler	2023-12-04	33	39	30	79	113	47	17
21	Campylobacter coli	LS01404Cs	860		ST-828 complex	ASIA	Sri Lanka	Western Province	Slaughtering facilities	Poultry	Exotic broiler	2023-12-04	33	39	30	79	113	47	17
21	Campylobacter coli	LS01505Cs	860		ST-828 complex	ASIA	Sri Lanka	Western Province	Slaughtering facilities	Poultry	Exotic broiler	2023-12-04	33	39	30	79	113	47	17
21	Campylobacter coli	BF52405CS	872		ST-828 complex	ASIA	Bangladesh	Chattogram	Farm	Poultry	Exotic broiler	2021-09-28	33	39	30	82	113	44	17
21	Campylobacter coli	BF60801CS	872		ST-828 complex	ASIA	Bangladesh	Dhaka	Farm	Poultry	Sonali	2021-09-15	33	39	30	82	113	44	17
21	Campylobacter coli	BF60803CS	872		ST-828 complex	ASIA	Bangladesh	Dhaka	Farm	Poultry	Sonali	2021-09-15	33	39	30	82	113	44	17
21	Campylobacter coli	BF60804CS	872		ST-828 complex	ASIA	Bangladesh	Dhaka	Farm	Poultry	Sonali	2021-09-15	33	39	30	82	113	44	17
21	Campylobacter coli	BF66101CS	872		ST-828 complex	ASIA	Bangladesh	Cumilla	Farm	Poultry	Sonali	2021-12-12	33	39	30	82	113	44	17
21	Campylobacter coli	BM01535CS	872		ST-828 complex	ASIA	Bangladesh	Dhaka	Market	Poultry	Desi	2021-10-10	33	39	30	82	113	44	17
21	Campylobacter coli	BM10201CS	872		ST-828 complex	ASIA	Bangladesh	Chattogram	Market	Poultry	Exotic broiler	2021-09-25	33	39	30	82	113	44	17
21	Campylobacter coli	BM10305CS	872		ST-828 complex	ASIA	Bangladesh	Chattogram	Market	Poultry	Exotic broiler	2021-09-08	33	39	30	82	113	44	17
21	Campylobacter coli	BM10534CS	872		ST-828 complex	ASIA	Bangladesh	Chattogram	Market	Poultry	Desi	2021-10-02	33	39	30	82	113	44	17
21	Campylobacter coli	BM11517CS	872		ST-828 complex	ASIA	Bangladesh	Chattogram	Market	Poultry	Sonali	2021-11-28	33	39	30	82	113	44	17
21	Campylobacter coli	BM11520CS	872		ST-828 complex	ASIA	Bangladesh	Chattogram	Market	Poultry	Sonali	2021-11-28	33	39	30	82	113	44	17
21	Campylobacter coli	BM20231CS	872		ST-828 complex	ASIA	Bangladesh	Bogura	Market	Poultry	Desi	2021-11-04	33	39	30	82	113	44	17
21	Campylobacter coli	FB61120Cs	872		ST-828 complex	ASIA	Bangladesh	Chattogram	Farm	Poultry	Sonali	2023-06-19	33	39	30	82	113	44	17
21	Campylobacter coli	FB69110Cs	872		ST-828 complex	ASIA	Bangladesh	Chattogram	Farm	Poultry	Sonali	2023-06-15	33	39	30	82	113	44	17
21	Campylobacter coli	G12812	872		ST-828 complex	ASIA	India	Morbi	Farm	Poultry	Exotic broiler	2022-01-18	33	39	30	82	113	44	17
21	Campylobacter coli	G12842	872		ST-828 complex	ASIA	India	Morbi	Farm	Poultry	Exotic broiler	2022-01-18	33	39	30	82	113	44	17
21	Campylobacter coli	G13042	872		ST-828 complex	ASIA	India	Morbi	Farm	Poultry	Exotic broiler	2022-01-28	33	39	30	82	113	44	17
21	Campylobacter coli	G13251	872		ST-828 complex	ASIA	India	Morbi	Farm	Poultry	Exotic broiler	2022-01-28	33	39	30	82	113	44	17
21	Campylobacter coli	G13431	872		ST-828 complex	ASIA	India	Vadodara	Farm	Poultry	Exotic broiler	2022-02-04	33	39	30	82	113	44	17
21	Campylobacter coli	G4921	872		ST-828 complex	ASIA	India	Bharuch	Market	Poultry	Exotic broiler	2022-03-21	33	39	30	82	113	44	17
21	Campylobacter coli	G6011	872		ST-828 complex	ASIA	India	Rajkot	Market	Poultry	Exotic broiler	2022-03-10	33	39	30	82	113	44	17
21	Campylobacter coli	G6132	872		ST-828 complex	ASIA	India	Rajkot	Market	Poultry	Exotic broiler	2022-01-24	33	39	30	82	113	44	17
21	Campylobacter coli	G6133	872		ST-828 complex	ASIA	India	Rajkot	Market	Poultry	Exotic broiler	2022-01-24	33	39	30	82	113	44	17
21	Campylobacter coli	G6181	872		ST-828 complex	ASIA	India	Rajkot	Market	Poultry	Desi	2022-01-24	33	39	30	82	113	44	17
21	Campylobacter coli	G6191	872		ST-828 complex	ASIA	India	Rajkot	Market	Poultry	Desi	2022-01-24	33	39	30	82	113	44	17
21	Campylobacter coli	G6811	872		ST-828 complex	ASIA	India	Surat	Market	Poultry	Exotic broiler	2022-01-31	33	39	30	82	113	44	17
21	Campylobacter coli	G6812	872		ST-828 complex	ASIA	India	Surat	Market	Poultry	Exotic broiler	2022-01-31	33	39	30	82	113	44	17
21	Campylobacter coli	G6831	872		ST-828 complex	ASIA	India	Surat	Market	Poultry	Exotic broiler	2022-01-31	33	39	30	82	113	44	17
21	Campylobacter coli	G7222	872		ST-828 complex	ASIA	India	Surat	Market	Poultry	Exotic broiler	2022-01-31	33	39	30	82	113	44	17
21	Campylobacter coli	G7241	872		ST-828 complex	ASIA	India	Surat	Market	Poultry	Exotic broiler	2022-01-31	33	39	30	82	113	44	17
21	Campylobacter coli	G7781	872		ST-828 complex	ASIA	India	Surat	Market	Poultry	Desi	2022-03-15	33	39	30	82	113	44	17
21	Campylobacter coli	G8171	872		ST-828 complex	ASIA	India	Bhuj	Market	Poultry	Desi	2022-02-08	33	39	30	82	113	44	17
21	Campylobacter coli	G821	872		ST-828 complex	ASIA	India	Vadodara	Market	Poultry	Exotic broiler	2022-03-16	33	39	30	82	113	44	17
21	Campylobacter coli	G84101	872		ST-828 complex	ASIA	India	Bhuj	Market	Poultry	Desi	2022-02-23	33	39	30	82	113	44	17
21	Campylobacter coli	G8451	872		ST-828 complex	ASIA	India	Bhuj	Market	Poultry	Exotic broiler	2022-02-23	33	39	30	82	113	44	17
21	Campylobacter coli	G8481	872		ST-828 complex	ASIA	India	Bhuj	Market	Poultry	Desi	2022-02-23	33	39	30	82	113	44	17
21	Campylobacter coli	G9021	872		ST-828 complex	ASIA	India	Ahmedabad	Market	Poultry	Exotic broiler	2022-04-01	33	39	30	82	113	44	17
21	Campylobacter coli	G9031	872		ST-828 complex	ASIA	India	Ahmedabad	Market	Poultry	Exotic broiler	2022-04-01	33	39	30	82	113	44	17
21	Campylobacter coli	G9071	872		ST-828 complex	ASIA	India	Ahmedabad	Market	Poultry	Desi	2022-04-01	33	39	30	82	113	44	17
21	Campylobacter coli	TF53501	872		ST-828 complex	ASIA	India	Tamil Nadu	Farm	Poultry	Exotic broiler	2022-03-25	33	39	30	82	113	44	17
21	Campylobacter coli	TF53902	872		ST-828 complex	ASIA	India	Tamil Nadu	Farm	Poultry	Exotic broiler	2022-03-25	33	39	30	82	113	44	17
21	Campylobacter coli	TL20910	872		ST-828 complex	ASIA	India	Tamil Nadu	Market	Poultry	Desi	2022-04-04	33	39	30	82	113	44	17
21	Campylobacter coli	TL30303	872		ST-828 complex	ASIA	India	Tamil Nadu	Market	Poultry	Exotic broiler	2022-02-07	33	39	30	82	113	44	17
21	Campylobacter coli	LM00402Cs	872		ST-828 complex	ASIA	Sri Lanka	North Western Province	Market	Poultry	Exotic broiler	2023-12-05	33	39	30	82	113	44	17
21	Campylobacter coli	LS00605Cs	872		ST-828 complex	ASIA	Sri Lanka	North Western Province	Slaughtering facilities	Poultry	Exotic broiler	2023-11-07	33	39	30	82	113	44	17
21	Campylobacter coli	LS01602Cs	872		ST-828 complex	ASIA	Sri Lanka	North Western Province	Slaughtering facilities	Poultry	Exotic broiler	2023-12-08	33	39	30	82	113	44	17
21	Campylobacter coli	LS01805Cs	872		ST-828 complex	ASIA	Sri Lanka	North Western Province	Slaughtering facilities	Poultry	Exotic broiler	2023-12-08	33	39	30	82	113	44	17
21	Campylobacter coli	VF56816CS	872		ST-828 complex	ASIA	Vietnam	Quang Ninh	Farm	Poultry	Coloured Feather Hybrid	2022-03-24	33	39	30	82	113	44	17
21	Campylobacter coli	VF56817CS	872		ST-828 complex	ASIA	Vietnam	Quang Ninh	Farm	Poultry	Coloured Feather Hybrid	2022-03-24	33	39	30	82	113	44	17
21	Campylobacter coli	VF56819CS	872		ST-828 complex	ASIA	Vietnam	Quang Ninh	Farm	Poultry	Coloured Feather Hybrid	2022-03-24	33	39	30	82	113	44	17
21	Campylobacter coli	VM00120CS	872		ST-828 complex	ASIA	Vietnam	Ha Noi	Market	Poultry	Coloured Feather Hybrid	2022-01-14	33	39	30	82	113	44	17
21	Campylobacter coli	VM06119CS	872		ST-828 complex	ASIA	Vietnam	Ha Noi	Slaughtering facilities	Poultry	Coloured Feather Hybrid	2021-07-21	33	39	30	82	113	44	17
21	Campylobacter coli	VS06814CS	872		ST-828 complex	ASIA	Vietnam	Ha Noi	Slaughtering facilities	Poultry	Exotic broiler	2022-01-15	33	39	30	82	113	44	17
21	Campylobacter coli	VS06818CS	872		ST-828 complex	ASIA	Vietnam	Ha Noi	Slaughtering facilities	Poultry	Coloured Feather Hybrid	2022-01-15	33	39	30	82	113	44	17
21	Campylobacter coli	VS16618CS	872		ST-828 complex	ASIA	Vietnam	Bac Giang	Slaughtering facilities	Poultry	Coloured Feather Hybrid	2022-03-10	33	39	30	82	113	44	17
21	Campylobacter coli	NZ_CP007183_1_Campylobacter_coli_RM1875	900			UNKNOWN	unknown			Swine		unknown	32	38	30	82	152	35	17
21	Campylobacter coli	NZ_CP027639_1_Campylobacter_coli_strain_meC0280	901		ST-828 complex	EUROPE	Germany			Turkey		1905-07-01	33	39	30	79	104	43	41
21	Campylobacter coli	NZ_CP082881_1_Campylobacter_coli_strain_FDAARGOS_1465	901		ST-828 complex	EUROPE	Germany			Unknown		unknown	33	39	30	79	104	43	41
21	Campylobacter coli	G14111	902		ST-828 complex	ASIA	India	Panchmahal	Farm	Poultry	Exotic broiler	2022-03-07	33	39	30	79	104	43	17
21	Campylobacter coli	G4661	902		ST-828 complex	ASIA	India	Ahmedabad	Market	Poultry	Desi	2021-10-06	33	39	30	79	104	43	17
21	Campylobacter coli	G6142	902		ST-828 complex	ASIA	India	Rajkot	Market	Poultry	Exotic broiler	2022-01-24	33	39	30	79	104	43	17
21	Campylobacter coli	LM01902Cs	902		ST-828 complex	ASIA	Sri Lanka	North Western Province	Market	Poultry	Exotic broiler	2024-01-16	33	39	30	79	104	43	17
21	Campylobacter coli	NZ_CP025281_1_Campylobacter_coli_strain_YH503	1050		ST-828 complex	NORTH AMERICA	USA			Poultry		1905-07-03	33	39	122	140	113	43	17
21	Campylobacter coli	NZ_CP091644_1_Campylobacter_coli_strain_YH504	1050		ST-828 complex	NORTH AMERICA	USA			Poultry		1905-07-08	33	39	122	140	113	43	17
21	Campylobacter coli	BF60105CS	1055		ST-828 complex	ASIA	Bangladesh	Dhaka	Farm	Poultry	Sonali	2021-09-13	33	39	30	82	104	47	17
21	Campylobacter coli	NZ_CP047212_1_Campylobacter_coli_strain_JZ_1_79	1058		ST-828 complex	ASIA	China			Pig		1905-07-11	33	39	30	82	104	35	17
21	Campylobacter coli	NZ_CP035927_1_Campylobacter_coli_strain_RM2228	1063		ST-828 complex	NORTH AMERICA	USA			Poultry		1905-06-20	33	39	30	140	113	43	41
21	Campylobacter coli	NZ_CP066027_1_Campylobacter_coli_strain_FDAARGOS_1028	1063		ST-828 complex	NORTH AMERICA	USA			Unknown		unknown	33	39	30	140	113	43	41
21	Campylobacter coli	NZ_CP017025_1_Campylobacter_coli_strain_14983A	1067		ST-828 complex	NORTH AMERICA	USA			Fly		1905-07-06	33	39	30	140	104	43	41
21	Campylobacter coli	NZ_CP007179_1_Campylobacter_coli_RM5611	1068		ST-828 complex	UNKNOWN	unknown			Bovine		unknown	33	39	30	78	104	43	17
21	Campylobacter coli	NZ_CP013032_1_Campylobacter_coli_strain_CO2_160	1068		ST-828 complex	NORTH AMERICA	USA			Bovine		1905-07-01	33	39	30	78	104	43	17
21	Campylobacter coli	NZ_CP013034_1_Campylobacter_coli_strain_HC2_48	1068		ST-828 complex	NORTH AMERICA	USA			Bovine		1905-07-01	33	39	30	78	104	43	17
21	Campylobacter coli	NZ_CP013036_1_Campylobacter_coli_strain_CF2_75	1068		ST-828 complex	NORTH AMERICA	USA			Bovine		1905-07-01	33	39	30	78	104	43	17
21	Campylobacter coli	NZ_CP061537_1_Campylobacter_coli_strain_PSU_32	1082		ST-828 complex	NORTH AMERICA	USA			Poultry		1905-07-03	33	39	30	82	211	85	17
21	Campylobacter coli	NZ_CP044175_1_Campylobacter_coli_strain_AR_0411	1096		ST-828 complex	UNKNOWN	unknown			Unknown		unknown	33	38	30	82	104	35	17
21	Campylobacter coli	NZ_CP018900_1_Campylobacter_coli_strain_YH502	1119		ST-828 complex	NORTH AMERICA	USA			Poultry		1905-07-06	33	39	30	82	113	43	41
21	Campylobacter coli	VM00118CS	1121		ST-1150 complex	ASIA	Vietnam	Ha Noi	Market	Poultry	Coloured Feather Hybrid	2022-01-14	103	110	30	140	188	164	79
21	Campylobacter coli	NZ_CP007181_1_Campylobacter_coli_RM4661	1135			UNKNOWN	unknown			Turkey		unknown	103	110	30	162	188	164	99
21	Campylobacter coli	NZ_CP076510_1_Campylobacter_coli_strain_R19_0802	1145		ST-828 complex	ASIA	Taiwan			Homo sapiens		1905-07-11	33	39	30	82	104	44	17
21	Campylobacter coli	LM02201Cs	1541		ST-828 complex	ASIA	Sri Lanka	Western Province	Market	Poultry	Exotic broiler	2024-01-23	124	39	30	79	104	47	17
21	Campylobacter coli	BF62503CS	1543		ST-828 complex	ASIA	Bangladesh	Chattogram	Farm	Poultry	Sonali	2021-10-04	33	66	30	82	113	43	17
21	Campylobacter coli	BM11531CS	1543		ST-828 complex	ASIA	Bangladesh	Chattogram	Market	Poultry	Desi	2021-11-28	33	66	30	82	113	43	17
21	Campylobacter coli	VF58618CS	1593		ST-828 complex	ASIA	Vietnam	Ha Noi	Farm	Poultry	Coloured Feather Hybrid	2022-03-30	32	39	30	82	104	43	17
21	Campylobacter coli	VF53018CS	1625		ST-828 complex	ASIA	Vietnam	Ha Noi	Farm	Poultry	Coloured Feather Hybrid	2022-03-18	33	39	30	82	104	47	139
21	Campylobacter coli	VS14218CS	1625		ST-828 complex	ASIA	Vietnam	Bac Giang	Slaughtering facilities	Poultry	Coloured Feather Hybrid	2022-02-18	33	39	30	82	104	47	139
21	Campylobacter coli	VS25116CS	1625		ST-828 complex	ASIA	Vietnam	Hai Duong	Slaughtering facilities	Poultry	Coloured Feather Hybrid	2021-11-10	33	39	30	82	104	47	139
21	Campylobacter coli	VS34218CS	1625		ST-828 complex	ASIA	Vietnam	Quang Ninh	Slaughtering facilities	Poultry	Coloured Feather Hybrid	2022-03-04	33	39	30	82	104	47	139
21	Campylobacter coli	VS3453CS	1666		ST-828 complex	ASIA	Vietnam	Quang Ninh	Slaughtering facilities	Poultry	Exotic broiler	2022-03-04	33	39	30	79	113	35	17
21	Campylobacter coli	NZ_CP058336_1_Campylobacter_coli_strain_R7B144	1680			NORTH AMERICA	USA			Environment		1905-06-09	53	38	30	81	118	225	36
21	Campylobacter coli	G13023	1767		ST-828 complex	ASIA	India	Morbi	Farm	Poultry	Exotic broiler	2022-01-28	33	39	30	79	113	44	17
21	Campylobacter coli	TL00501	1767		ST-828 complex	ASIA	India	Tamil Nadu	Market	Poultry	Exotic broiler	2022-05-20	33	39	30	79	113	44	17
21	Campylobacter coli	NZ_CP082874_1_Campylobacter_coli_strain_FDAARGOS_1466	1826		ST-828 complex	EUROPE	Germany			Unknown		unknown	33	38	30	79	104	43	36
21	Campylobacter coli	NZ_CP092025_1_Campylobacter_coli_strain_14158_6	1833		ST-1150 complex	NORTH AMERICA	USA			Fly		1905-07-05	103	110	103	172	188	261	79
21	Campylobacter coli	LM00902Cs	1957		ST-828 complex	ASIA	Sri Lanka	Western Province	Market	Poultry	Exotic broiler	2023-12-19	33	39	65	79	104	35	17
21	Campylobacter coli	NZ_CP092026_1_Campylobacter_coli_strain_14240_1	2869		ST-828 complex	NORTH AMERICA	USA			Turkey		1905-07-05	33	38	44	82	104	44	17
21	Campylobacter coli	NZ_CP017875_1_Campylobacter_coli_strain_ZV1224	2877		ST-828 complex	NORTH AMERICA	USA			Pork		1905-07-01	33	39	44	82	104	44	36
21	Campylobacter coli	LM004Ce	3152		ST-828 complex	ASIA	Sri Lanka	North Western Province	Market	Poultry	Exotic broiler	2023-12-05	124	39	30	79	104	44	17
21	Campylobacter coli	NZ_CP083377_1_Campylobacter_coli_strain_C203110	3753		ST-828 complex	ASIA	China			Poultry		1905-07-12	33	176	30	82	104	43	17
21	Campylobacter coli	NZ_OU532556_1_Campylobacter_coli_isolate_2_1	4709		ST-828 complex	EUROPE	Sweden			Gallus gallus		unknown	33	39	30	296	104	85	17
21	Campylobacter coli	NZ_CP023545_1_Campylobacter_coli_strain_CFSAN032805	5305		ST-828 complex	NORTH AMERICA	USA			Poultry		1905-07-04	33	39	30	82	113	85	17
21	Campylobacter coli	NZ_CP045791_1_Campylobacter_coli_strain_CFSAN032805	5305		ST-828 complex	NORTH AMERICA	USA			Poultry		1905-07-04	33	39	30	82	113	85	17
21	Campylobacter coli	VS3413CS	5507		ST-828 complex	ASIA	Vietnam	Quang Ninh	Slaughtering facilities	Poultry	Exotic broiler	2022-03-03	33	39	30	79	112	64	17
21	Campylobacter coli	VF54917CS	5511		ST-828 complex	ASIA	Vietnam	Hai Duong	Farm	Poultry	Coloured Feather Hybrid	2022-03-22	33	39	30	82	113	47	139
21	Campylobacter coli	VF54919CS	5511		ST-828 complex	ASIA	Vietnam	Hai Duong	Farm	Poultry	Coloured Feather Hybrid	2022-03-22	33	39	30	82	113	47	139
21	Campylobacter coli	VF54920CS	5511		ST-828 complex	ASIA	Vietnam	Hai Duong	Farm	Poultry	Coloured Feather Hybrid	2022-03-22	33	39	30	82	113	47	139
21	Campylobacter coli	NZ_CP091310_1_Campylobacter_coli_strain_M8	6184		ST-828 complex	ASIA	Vietnam			Poultry		1905-07-12	32	39	30	82	113	43	17
21	Campylobacter coli	NZ_CP028187_1_Campylobacter_coli_strain_CFSAN054106	7426		ST-828 complex	EUROPE	Denmark			Unknown		1905-07-01	33	38	30	78	104	43	17
21	Campylobacter coli	BM30332CS	8043			ASIA	Bangladesh	Cumilla	Market	Poultry	Desi	2021-10-19	33	66	30	79	113	35	17
21	Campylobacter coli	VF50419CS	8043			ASIA	Vietnam	Bac Giang	Farm	Poultry	Coloured Feather Hybrid	2021-10-11	33	66	30	79	113	35	17
21	Campylobacter coli	VF50519CS	8043			ASIA	Vietnam	Bac Giang	Farm	Poultry	Coloured Feather Hybrid	2021-10-11	33	66	30	79	113	35	17
21	Campylobacter coli	TF50804	8140			ASIA	India	Tamil Nadu	Farm	Poultry	Exotic broiler	2022-03-07	124	39	30	79	113	47	17
21	Campylobacter coli	TF53601	8140			ASIA	India	Tamil Nadu	Farm	Poultry	Exotic broiler	2021-11-25	124	39	30	79	113	47	17
21	Campylobacter coli	NC_022347_1_Campylobacter_coli_CVM_N29710	8168		ST-828 complex	UNKNOWN	unknown			Unknown		unknown	33	39	103	82	113	43	17
21	Campylobacter coli	NZ_CP044165_1_Campylobacter_coli_strain_AR_0416	8408		ST-828 complex	UNKNOWN	unknown			Unknown		unknown	33	39	30	82	113	631	17
21	Campylobacter coli	NZ_CP076503_1_Campylobacter_coli_strain_R19_0895	8733		ST-828 complex	ASIA	Taiwan			Homo sapiens		1905-07-11	33	39	30	544	113	35	17
21	Campylobacter coli	VF50319CS	8733		ST-828 complex	ASIA	Vietnam	Bac Giang	Farm	Poultry	Coloured Feather Hybrid	2021-10-11	33	39	30	544	113	35	17
21	Campylobacter coli	VF50516CS	8733		ST-828 complex	ASIA	Vietnam	Bac Giang	Farm	Poultry	Coloured Feather Hybrid	2021-10-11	33	39	30	544	113	35	17
21	Campylobacter coli	VF51119CS	8733		ST-828 complex	ASIA	Vietnam	Bac Giang	Farm	Poultry	Coloured Feather Hybrid	2022-03-11	33	39	30	544	113	35	17
21	Campylobacter coli	VF52617	8733		ST-828 complex	ASIA	Vietnam	Ha Noi	Farm	Poultry	Coloured Feather Hybrid	2021-12-16	33	39	30	544	113	35	17
21	Campylobacter coli	VS15718CS	8733		ST-828 complex	ASIA	Vietnam	Bac Giang	Slaughtering facilities	Poultry	Coloured Feather Hybrid	2022-02-18	33	39	30	544	113	35	17
21	Campylobacter coli	NZ_CP058340_1_Campylobacter_coli_strain_20A420	9419			NORTH AMERICA	USA			Environment		1905-06-09	33	39	65	79	113	47	17
21	Campylobacter coli	G8471	10872		ST-828 complex	ASIA	India	Bhuj	Market	Poultry	Desi	2022-02-23	124	39	30	79	113	43	17
21	Campylobacter coli	TL00910	10872		ST-828 complex	ASIA	India	Tamil Nadu	Market	Poultry	Desi	2022-05-20	124	39	30	79	113	43	17
21	Campylobacter coli	LS00402Cs	10872		ST-828 complex	ASIA	Sri Lanka	Western Province	Slaughtering facilities	Poultry	Exotic broiler	2023-11-07	124	39	30	79	113	43	17
21	Campylobacter coli	G2281	11031		ST-828 complex	ASIA	India	Godhra	Market	Poultry	Desi	2022-03-07	124	39	30	82	113	47	17
21	Campylobacter coli	G4791	11031		ST-828 complex	ASIA	India	Ahmedabad	Market	Poultry	Desi	2022-03-28	124	39	30	82	113	47	17
21	Campylobacter coli	G7771	11031		ST-828 complex	ASIA	India	Surat	Market	Poultry	Desi	2022-03-15	124	39	30	82	113	47	17
21	Campylobacter coli	G7791	11031		ST-828 complex	ASIA	India	Surat	Market	Poultry	Desi	2022-03-15	124	39	30	82	113	47	17
21	Campylobacter coli	TF52502	11031		ST-828 complex	ASIA	India	Tamil Nadu	Farm	Poultry	Exotic broiler	2022-01-20	124	39	30	82	113	47	17
21	Campylobacter coli	TF54605	11031		ST-828 complex	ASIA	India	Tamil Nadu	Farm	Poultry	Exotic broiler	2022-04-20	124	39	30	82	113	47	17
21	Campylobacter coli	TL11002	11031		ST-828 complex	ASIA	India	Tamil Nadu	Market	Poultry	Exotic broiler	2021-12-13	124	39	30	82	113	47	17
21	Campylobacter coli	TL40110	11031		ST-828 complex	ASIA	India	Tamil Nadu	Market	Poultry	Desi	2022-05-02	124	39	30	82	113	47	17
21	Campylobacter coli	NZ_CP109813_1_Campylobacter_coli_strain_CC20JX12	12013			ASIA	China			Unknown		1905-07-12	33	38	30	82	113	47	139
21	Campylobacter coli	G13041	14616	Yes		ASIA	India	Morbi	Farm	Poultry	Exotic broiler	2022-01-28	103	195	103	140	189	5	79
21	Campylobacter coli	G13721	14616	Yes		ASIA	India	Morbi	Farm	Poultry	Exotic broiler	2022-02-19	103	195	103	140	189	5	79
21	Campylobacter coli	G5161	14616	Yes		ASIA	India	Bharuch	Market	Poultry	Desi	2022-02-04	103	195	103	140	189	5	79
21	Campylobacter coli	G5171	14616	Yes		ASIA	India	Bharuch	Market	Poultry	Desi	2022-02-04	103	195	103	140	189	5	79
21	Campylobacter coli	G7211	14616	Yes		ASIA	India	Surat	Market	Poultry	Exotic broiler	2022-01-31	103	195	103	140	189	5	79
21	Campylobacter coli	G7221	14616	Yes		ASIA	India	Surat	Market	Poultry	Exotic broiler	2022-01-31	103	195	103	140	189	5	79
21	Campylobacter coli	G2291	14618	Yes		ASIA	India	Godhra	Market	Poultry	Desi	2022-03-07	103	195	30	82	188	168	79
21	Campylobacter coli	G6171	14618	Yes		ASIA	India	Rajkot	Market	Poultry	Desi	2022-01-24	103	195	30	82	188	168	79
21	Campylobacter coli	VF52716CSB	14626	Yes		ASIA	Vietnam	Ha Noi	Farm	Poultry	Coloured Feather Hybrid	2021-11-23	33	42	30	82	112	43	17
21	Campylobacter coli	VM02417CS	14632	Yes		ASIA	Vietnam	Ha Noi	Market	Poultry	Coloured Feather Hybrid	2021-12-24	33	42	30	82	189	43	17
21	Campylobacter coli	VS04816CS	14636	Yes		ASIA	Vietnam	Ha Noi	Slaughtering facilities	Poultry	Coloured Feather Hybrid	2022-01-11	33	39	30	544	113	47	17
21	Campylobacter coli	NZ_CP047197_1_Campylobacter_coli_strain_JZ_1_95	-			ASIA	China			Pig		1905-07-11	33	38	~461	79	104	35	17
21	Campylobacter coli	G7231	-			ASIA	India	Surat	Market	Poultry	Exotic broiler	2022-01-31		39	30	82	104	44	17
21	Campylobacter coli	TF52105	-			ASIA	India	Tamil Nadu	Farm	Poultry	Exotic broiler	2022-01-20	~292	39	30	82	113	44	17
21	Campylobacter coli	VF50918CS	-			ASIA	Vietnam	Bac Giang	Farm	Poultry	Coloured Feather Hybrid	2022-02-18	103	110	30	140	188	782?	79
22	Campylobacter coli	BF61103CS	832		ST-828 complex	ASIA	Bangladesh	Dhaka	Farm	Poultry	Sonali	2021-09-16	33	39	30	79	113	43	17
22	Campylobacter coli	BF64302CS	902		ST-828 complex	ASIA	Bangladesh	Bogura	Farm	Poultry	Sonali	2021-11-09	33	39	30	79	104	43	17
22	Campylobacter coli	BF66102CS	902		ST-828 complex	ASIA	Bangladesh	Cumilla	Farm	Poultry	Sonali	2021-12-12	33	39	30	79	104	43	17
22	Campylobacter coli	BF54301CS	1628		ST-828 complex	ASIA	Bangladesh	Bogura	Farm	Poultry	Exotic broiler	2021-11-10	33	39	30	79	104	206	17
22	Campylobacter coli	BF54302CS	1628		ST-828 complex	ASIA	Bangladesh	Bogura	Farm	Poultry	Exotic broiler	2021-11-10	33	39	30	79	104	206	17
22	Campylobacter coli	BF54303CS	1628		ST-828 complex	ASIA	Bangladesh	Bogura	Farm	Poultry	Exotic broiler	2021-11-10	33	39	30	79	104	206	17
22	Campylobacter coli	BF54305CS	1628		ST-828 complex	ASIA	Bangladesh	Bogura	Farm	Poultry	Exotic broiler	2021-11-10	33	39	30	79	104	206	17
22	Campylobacter coli	BF60102CS	1628		ST-828 complex	ASIA	Bangladesh	Dhaka	Farm	Poultry	Sonali	2021-09-13	33	39	30	79	104	206	17
22	Campylobacter coli	BF62601CS	1628		ST-828 complex	ASIA	Bangladesh	Chattogram	Farm	Poultry	Sonali	2021-09-06	33	39	30	79	104	206	17
22	Campylobacter coli	BF64303CS	1628		ST-828 complex	ASIA	Bangladesh	Bogura	Farm	Poultry	Sonali	2021-11-09	33	39	30	79	104	206	17
22	Campylobacter coli	BF64502CS	1628		ST-828 complex	ASIA	Bangladesh	Bogura	Farm	Poultry	Sonali	2021-11-08	33	39	30	79	104	206	17
22	Campylobacter coli	BF64503CS	1628		ST-828 complex	ASIA	Bangladesh	Bogura	Farm	Poultry	Sonali	2021-11-08	33	39	30	79	104	206	17
22	Campylobacter coli	BF64504CS	1628		ST-828 complex	ASIA	Bangladesh	Bogura	Farm	Poultry	Sonali	2021-11-08	33	39	30	79	104	206	17
22	Campylobacter coli	BF69505CS	1628		ST-828 complex	ASIA	Bangladesh	Bogura	Farm	Poultry	Sonali	2021-11-08	33	39	30	79	104	206	17
22	Campylobacter coli	BM11516CS	1628		ST-828 complex	ASIA	Bangladesh	Chattogram	Market	Poultry	Sonali	2021-11-28	33	39	30	79	104	206	17
22	Campylobacter coli	BM20502CS	1628		ST-828 complex	ASIA	Bangladesh	Bogura	Market	Poultry	Exotic broiler	2021-11-03	33	39	30	79	104	206	17
22	Campylobacter coli	BM30520CS	1628		ST-828 complex	ASIA	Bangladesh	Cumilla	Market	Poultry	Sonali	2021-12-09	33	39	30	79	104	206	17
22	Campylobacter coli	NZ_CP080547_1_Campylobacter_coli_strain_CAN10	1628		ST-828 complex	ASIA	Japan			Poultry		1905-07-05	33	39	30	79	104	206	17
23	Campylobacter coli	G14911	1628		ST-828 complex	ASIA	India	Ahmedabad	Farm	Poultry	Exotic broiler	2022-03-23	33	39	30	79	104	206	17
23	Campylobacter coli	G2321A	1628		ST-828 complex	ASIA	India	Godhra	Market	Poultry	Exotic broiler	2022-03-07	33	39	30	79	104	206	17
23	Campylobacter coli	G2321B	1628		ST-828 complex	ASIA	India	Godhra	Market	Poultry	Exotic broiler	2022-03-07	33	39	30	79	104	206	17
23	Campylobacter coli	G4771	1628		ST-828 complex	ASIA	India	Ahmedabad	Market	Poultry	Desi	2022-03-28	33	39	30	79	104	206	17
23	Campylobacter coli	G9081	1628		ST-828 complex	ASIA	India	Ahmedabad	Market	Poultry	Desi	2022-04-01	33	39	30	79	104	206	17
23	Campylobacter coli	TL20602	1628		ST-828 complex	ASIA	India	Tamil Nadu	Market	Poultry	Exotic broiler	2022-04-08	33	39	30	79	104	206	17
23	Campylobacter coli	LM010Ce	1628		ST-828 complex	ASIA	Sri Lanka	Western Province	Market	Poultry	Exotic broiler	2023-12-19	33	39	30	79	104	206	17
23	Campylobacter coli	G12813	-			ASIA	India	Morbi	Farm	Poultry	Exotic broiler	2022-01-18		39	30	82	113	206	17
23	Campylobacter coli	G2331	-			ASIA	India	Godhra	Market	Poultry	Exotic broiler	2022-03-07		39	30	79	104	206	17
23	Campylobacter coli	G4931	-			ASIA	India	Bharuch	Market	Poultry	Exotic broiler	2022-03-21		39	30	79	104	44	17
23	Campylobacter coli	G8331	-			ASIA	India	Bhuj	Market	Poultry	Exotic broiler	2022-02-23		39	30	79	104	206	17
23	Campylobacter coli	G9041	-			ASIA	India	Ahmedabad	Market	Poultry	Exotic broiler	2022-04-01		39	30	79	113	206	17
24	Campylobacter coli	LM00602Cs	830		ST-828 complex	ASIA	Sri Lanka	North Western Province	Market	Poultry	Exotic broiler	2024-01-12	33	39	30	79	104	47	17
24	Campylobacter coli	G12913	832		ST-828 complex	ASIA	India	Morbi	Farm	Poultry	Exotic broiler	2022-01-18	33	39	30	79	113	43	17
24	Campylobacter coli	G6021	832		ST-828 complex	ASIA	India	Rajkot	Market	Poultry	Exotic broiler	2022-03-10	33	39	30	79	113	43	17
24	Campylobacter coli	TF50604	832		ST-828 complex	ASIA	India	Tamil Nadu	Farm	Poultry	Exotic broiler	2021-11-25	33	39	30	79	113	43	17
24	Campylobacter coli	TL00601	832		ST-828 complex	ASIA	India	Tamil Nadu	Market	Poultry	Exotic broiler	2022-05-20	33	39	30	79	113	43	17
24	Campylobacter coli	TL20108	832		ST-828 complex	ASIA	India	Tamil Nadu	Market	Poultry	Desi	2021-12-16	33	39	30	79	113	43	17
24	Campylobacter coli	TL30910	832		ST-828 complex	ASIA	India	Tamil Nadu	Market	Poultry	Desi	2022-04-25	33	39	30	79	113	43	17
24	Campylobacter coli	TL40508	832		ST-828 complex	ASIA	India	Tamil Nadu	Market	Poultry	Desi	2022-05-02	33	39	30	79	113	43	17
24	Campylobacter coli	TF53105	860		ST-828 complex	ASIA	India	Tamil Nadu	Farm	Poultry	Exotic broiler	2022-03-25	33	39	30	79	113	47	17
24	Campylobacter coli	TL00205	860		ST-828 complex	ASIA	India	Tamil Nadu	Market	Poultry	Exotic broiler	2022-02-07	33	39	30	79	113	47	17
25	Campylobacter coli	BM11534CS	14613	Yes		ASIA	Bangladesh	Chattogram	Market	Poultry	Desi	2021-11-28	33	39	30	79	438	206	17
25	Campylobacter coli	BF61903CS	-			ASIA	Bangladesh	Dhaka	Farm	Poultry	Sonali	2021-09-14	33	39	30	79	~104	206	17
25	Campylobacter coli	BM11532CS	-			ASIA	Bangladesh	Chattogram	Market	Poultry	Desi	2021-11-28	33	39	30	79	~104	206	17
25	Campylobacter coli	FB42140Cs	-			ASIA	Bangladesh	Chattogram	Farm	Poultry	Exotic broiler	2023-03-29	33	39	30	79	~104	206	17
25	Campylobacter coli	FB43140Cs	-			ASIA	Bangladesh	Chattogram	Farm	Poultry	Exotic broiler	2023-04-06	33	39	30	79	~104	206	17
25	Campylobacter coli	FB46140Cs	-			ASIA	Bangladesh	Chattogram	Farm	Poultry	Exotic broiler	2023-05-28	33	39	30	79	~104	206	17
25	Campylobacter coli	FB48110Cs	-			ASIA	Bangladesh	Chattogram	Farm	Poultry	Exotic broiler	2023-05-17	33	39	30	79	~104	206	17
25	Campylobacter coli	FB52110Cs	-			ASIA	Bangladesh	Chattogram	Farm	Poultry	Exotic broiler	2023-05-24	33	39	30	79	~104	206	17
26	Campylobacter coli	G13051	1587		ST-828 complex	ASIA	India	Morbi	Farm	Poultry	Exotic broiler	2022-01-28	33	39	30	79	113	206	17
26	Campylobacter coli	VS04602CS	10042		ST-828 complex	ASIA	Vietnam	Ha Noi	Slaughtering facilities	Poultry	Exotic broiler	2021-11-23	33	39	30	677	113	206	17
26	Campylobacter coli	BF62401CS	10831		ST-828 complex	ASIA	Bangladesh	Chattogram	Farm	Poultry	Sonali	2021-08-31	33	39	30	140	104	43	17
26	Campylobacter coli	BF62402CS	10831		ST-828 complex	ASIA	Bangladesh	Chattogram	Farm	Poultry	Sonali	2021-08-31	33	39	30	140	104	43	17
27	Campylobacter coli	G3751	1587		ST-828 complex	ASIA	India	Ahmedabad	Market	Poultry	Exotic broiler	2022-03-28	33	39	30	79	113	206	17
27	Campylobacter coli	G8311	1587		ST-828 complex	ASIA	India	Bhuj	Market	Poultry	Exotic broiler	2022-02-23	33	39	30	79	113	206	17
27	Campylobacter coli	NZ_CP044161_1_Campylobacter_coli_strain_AR_0420	3262		ST-828 complex	UNKNOWN	unknown			Unknown		unknown	211	39	30	79	104	206	17

## Sheet: Table_S3
	aacA-aphD	aacA-aphD_2	aadK	aadK_1	aadK_2	aat	accA_2	accD_2	acpP_1	acpP_2	acr3	acs_2	acyP	adaB	adhA	adhA_2	aer_2	aguA_2	ahpC_2	alaC_2	aldA	aldA_1	algA	algA_2	algC_2	alsE	alsT_2	amiE	ant1	apaH	apc3	apc4	aphA	appA	appA_2	appC	apr	argD_2	arlR	arnA	arnC	arnC_1	arnC_2	arnC_3	arnC_4	aroC_2	aroD	aroE_2	aroK
BF52301CS	0	0	0	0	0	0	0	0	0	0	1	0	0	0	1	0	0	0	0	0	1	0	0	0	0	0	0	0	0	1	0	0	0	0	0	0	0	0	0	0	0	0	0	0	0	0	0	0	1
BF52405CS	0	0	0	0	0	1	0	0	0	0	0	0	0	0	1	0	0	0	0	0	1	0	1	0	0	0	0	0	0	0	0	0	0	1	0	0	0	0	0	0	0	0	0	0	0	0	0	0	1
BF52603CS	0	0	0	0	0	1	0	0	0	0	1	0	0	0	1	0	1	0	0	0	1	0	0	0	0	0	0	0	0	1	0	0	1	1	0	0	0	0	0	0	0	0	0	0	0	0	0	0	1
BF52604CS	0	0	0	0	0	1	0	0	0	0	0	0	0	0	0	0	0	0	0	0	1	0	0	0	0	0	0	0	0	1	0	0	0	0	0	0	0	0	0	0	0	0	0	0	0	0	0	0	1
BF52904CS	0	0	0	0	0	1	0	0	0	0	0	0	0	0	1	0	0	0	0	0	0	0	1	0	0	0	0	0	0	0	0	0	0	1	0	0	0	0	0	0	0	0	0	0	0	0	0	0	1
BF52905CS	0	0	0	0	0	1	0	0	0	0	0	0	0	0	1	0	0	0	0	0	0	0	1	0	0	0	0	0	0	0	0	0	0	1	0	0	0	0	0	0	0	0	0	0	0	0	0	0	1
BF54301CS	0	0	0	0	0	0	0	0	0	0	0	0	0	0	0	0	1	0	0	0	1	1	0	0	0	0	0	0	0	1	0	0	0	1	0	0	0	0	0	0	1	0	0	0	0	0	0	0	1
BF54302CS	0	0	0	0	0	0	0	0	0	0	0	0	0	0	0	0	1	0	0	0	1	1	0	0	0	0	0	0	0	1	0	0	0	1	0	0	0	0	0	0	1	0	0	0	0	0	0	0	1
BF54303CS	0	0	0	0	0	0	0	0	0	0	0	0	0	0	0	0	1	0	0	0	1	1	0	0	0	0	0	0	0	1	0	0	0	1	0	0	0	0	0	0	1	0	0	0	0	0	0	0	1
BF54305CS	0	0	0	0	0	0	0	0	0	0	0	0	0	0	0	0	0	0	0	0	1	1	0	0	0	0	0	0	0	1	0	0	0	1	0	0	0	0	0	0	1	0	0	0	0	0	0	0	1
BF60102CS	0	0	0	0	0	0	0	0	0	0	1	0	0	0	0	0	1	0	0	0	1	0	0	0	0	0	0	0	0	1	0	0	0	1	0	0	0	0	0	0	0	0	0	0	0	0	0	0	1
BF60105CS	0	0	0	0	0	1	0	0	0	0	0	0	0	0	0	0	1	0	0	0	1	0	0	0	0	0	0	0	0	1	0	0	0	1	0	0	0	0	0	0	0	1	1	0	0	0	0	0	1
BF60201CS	0	0	0	0	0	1	0	0	0	0	0	0	0	0	1	0	1	0	0	0	0	0	0	0	0	0	0	0	0	0	0	0	1	1	0	0	0	0	0	0	1	0	0	0	0	0	0	0	1
BF60204CS	0	0	0	0	0	1	0	0	0	0	0	0	0	0	1	0	1	0	0	0	0	0	0	0	0	0	0	0	0	0	0	0	1	1	0	0	0	0	0	0	1	0	0	0	0	0	0	0	1
BF60503CS	0	0	0	0	0	1	0	0	0	0	0	0	0	0	1	0	1	0	0	0	0	0	0	0	0	0	0	0	0	0	0	0	0	1	0	0	0	0	0	0	0	0	0	0	0	0	0	0	1
BF60801CS	0	0	0	0	0	1	0	0	0	0	0	0	0	0	1	0	1	0	0	0	1	0	1	0	0	0	0	0	0	0	0	0	0	1	0	0	0	0	0	0	0	0	0	0	0	0	0	0	1
BF60803CS	0	0	0	0	0	1	0	0	0	0	1	0	0	0	1	0	1	0	0	0	1	0	1	0	0	0	0	0	0	0	0	0	0	1	0	0	0	0	0	0	0	0	0	0	0	0	0	0	1
BF60804CS	0	0	0	0	0	1	0	0	0	0	0	0	0	0	1	0	1	0	0	0	1	0	1	0	0	0	0	0	0	0	0	0	0	1	0	0	0	0	0	0	0	0	0	0	0	0	0	0	1
BF61103CS	0	0	0	0	0	1	0	0	0	0	1	0	0	0	0	0	0	0	0	0	1	0	1	0	0	0	0	0	0	1	0	0	1	1	0	0	0	0	0	0	0	0	0	0	0	0	0	0	1
BF61601CS	0	0	0	0	0	0	0	0	0	0	1	0	0	0	0	0	0	0	0	0	1	1	0	0	0	0	0	0	0	1	0	0	0	1	0	0	0	0	0	0	0	0	0	0	0	0	0	0	1
BF61605CS	0	0	0	0	0	1	0	0	0	0	1	0	0	0	1	0	0	0	0	0	1	0	0	0	0	0	0	0	0	1	0	0	0	0	0	0	0	0	0	0	0	0	0	0	0	0	0	0	1
BF61901CS	0	0	0	0	0	1	0	0	0	0	0	0	0	0	1	0	1	0	0	0	0	0	0	0	0	0	0	0	0	1	0	0	1	1	0	0	0	0	0	0	0	0	0	0	0	0	0	0	1
BF61903CS	0	0	0	0	0	0	0	0	0	0	1	0	0	0	0	0	1	0	0	0	1	0	1	0	0	0	0	0	0	1	0	0	0	1	0	0	0	0	0	0	0	0	0	0	0	0	0	0	1
BF62204CS	0	0	0	0	0	1	0	0	0	0	0	0	0	0	1	0	0	0	0	0	0	0	0	0	0	0	0	0	0	1	0	0	0	0	0	0	0	0	0	0	0	0	0	0	0	0	0	0	1
BF62302CS	0	0	0	0	0	1	0	0	0	0	0	0	0	0	1	0	0	0	0	0	0	0	0	0	0	0	0	0	0	1	0	0	0	1	0	0	0	0	0	1	0	0	0	0	0	0	0	0	1
BF62401CS	0	0	0	0	0	1	0	0	0	0	1	0	0	0	1	0	1	0	0	0	1	0	0	0	0	0	0	0	0	0	0	0	0	1	0	0	0	0	0	0	0	0	0	0	0	0	0	0	1
BF62402CS	0	0	0	0	0	1	0	0	0	0	1	0	0	0	1	0	1	0	0	0	1	0	0	0	0	0	0	0	0	0	0	0	0	1	0	0	0	0	0	0	0	0	0	0	0	0	0	0	1
BF62503CS	0	0	0	0	0	1	0	0	0	0	0	0	0	0	1	0	1	0	0	0	0	0	0	0	0	0	0	0	0	1	0	0	0	1	0	0	0	0	0	0	0	0	0	0	0	0	0	0	1
BF62505CS	0	0	0	0	0	1	0	0	0	0	0	0	0	0	1	0	0	0	0	0	0	0	0	0	0	0	0	0	0	1	0	0	0	1	0	0	0	0	0	0	0	0	0	0	0	0	0	0	1
BF62601CS	0	0	0	0	0	0	0	0	0	0	0	0	0	0	0	0	0	0	0	0	1	1	0	0	0	0	0	0	0	1	0	0	0	1	0	0	0	0	0	0	1	0	0	0	0	0	0	0	1
BF62703CS	0	0	0	0	0	1	0	0	0	0	1	0	0	0	1	0	1	0	0	0	0	0	0	0	0	0	0	0	0	0	0	0	0	1	0	0	0	0	0	0	0	0	0	0	0	0	0	0	1
BF62802CS	0	0	0	0	0	1	0	0	0	0	0	0	0	0	1	0	1	0	0	0	0	0	0	0	0	0	0	0	0	1	0	0	0	1	0	0	0	0	0	0	1	0	0	0	0	0	0	0	1
BF62803CS	0	0	0	0	0	1	0	0	0	0	0	0	0	0	1	0	1	0	0	0	0	0	0	0	0	0	0	0	0	1	0	0	0	1	0	0	0	0	0	0	1	0	0	0	0	0	0	0	1
BF62804CS	0	0	0	0	0	1	0	0	0	0	0	0	0	0	1	0	1	0	0	0	0	0	0	0	0	0	0	0	0	0	0	0	0	1	0	0	0	0	0	0	0	0	0	0	0	0	0	0	1
BF62805CS	0	0	0	0	0	1	0	0	0	0	0	0	0	0	1	0	1	0	0	0	0	0	0	0	0	0	0	0	0	1	0	0	0	1	0	0	0	0	0	0	1	0	0	0	0	0	0	0	1
BF63001CS	0	0	0	0	0	1	0	0	0	0	0	0	0	0	1	0	1	0	0	0	1	0	0	0	0	0	0	0	0	1	0	0	0	0	0	0	0	0	0	0	0	0	0	0	0	0	0	0	1
BF63002CS	0	0	0	0	0	1	0	0	0	0	0	0	0	0	1	0	1	0	0	0	0	0	0	0	0	0	0	0	0	0	0	0	0	1	0	0	0	0	0	0	0	0	0	0	0	0	0	0	1
BF63003CS	0	0	0	0	0	1	0	0	0	0	0	0	0	0	1	0	1	0	0	0	1	0	0	0	0	0	0	0	0	1	0	0	0	0	0	0	0	0	0	0	0	0	0	0	0	0	0	0	1
BF63004CS	0	0	0	0	0	1	0	0	0	0	0	0	0	0	1	0	1	0	0	0	0	0	0	0	0	0	0	0	0	0	0	0	0	1	0	0	0	0	0	0	0	0	0	0	0	0	0	0	1
BF63101CS	0	0	0	0	0	1	0	0	0	0	1	0	0	0	1	0	1	0	0	0	0	0	0	0	0	0	0	0	0	0	0	0	0	1	0	0	0	0	0	0	1	0	0	0	0	0	0	0	1
BF63105CS	0	0	0	0	0	1	0	0	0	0	0	0	0	0	1	0	1	0	0	0	1	0	0	0	0	0	0	0	0	1	0	0	0	0	0	0	0	0	0	0	0	0	0	0	0	0	0	0	1
BF64302CS	0	0	0	0	0	1	0	0	0	0	1	0	0	0	0	0	1	0	0	0	1	0	0	0	0	0	0	0	0	1	0	0	0	1	0	0	0	0	0	0	1	0	0	0	0	0	0	0	1
BF64303CS	0	0	0	0	0	0	0	0	0	0	0	0	0	0	0	0	1	0	0	0	1	1	0	0	0	0	0	0	0	1	0	0	0	1	0	0	0	0	0	0	1	0	0	0	0	0	0	0	1
BF64304CS	0	0	0	0	0	1	0	0	0	0	0	0	0	0	1	0	1	0	0	0	1	0	0	0	0	0	0	0	0	1	0	0	0	0	0	0	0	0	0	0	0	0	0	0	0	0	0	0	1
BF64305CS	0	0	0	0	0	1	0	0	0	0	0	0	0	0	1	0	1	0	0	0	1	0	0	0	0	0	0	0	0	1	0	0	0	0	0	0	0	0	0	0	0	0	0	0	0	0	0	0	1
BF64502CS	0	0	0	0	0	0	0	0	0	0	0	0	0	0	0	0	1	0	0	0	1	0	0	0	0	0	0	0	0	1	0	0	0	1	0	0	0	0	0	0	0	0	0	0	0	0	0	0	1
BF64503CS	0	0	0	0	0	0	0	0	0	0	1	0	0	0	0	0	1	0	0	0	1	0	0	0	0	0	0	0	0	1	0	0	0	1	0	0	0	0	0	0	0	0	0	0	0	0	0	0	1
BF64504CS	0	0	0	0	0	0	0	0	0	0	0	0	0	0	0	0	1	0	0	0	1	0	0	0	0	0	0	0	0	1	0	0	0	1	0	0	0	0	0	0	0	0	0	0	0	0	0	0	1
BF66101CS	0	0	0	0	0	1	0	0	0	0	1	0	0	0	1	0	1	0	0	0	1	0	0	0	0	0	0	0	0	0	0	0	0	1	0	0	0	0	0	0	0	0	0	0	0	0	0	0	1
BF66102CS	0	0	0	0	0	1	0	0	0	0	0	0	0	0	0	0	0	0	0	0	1	0	0	0	0	0	0	0	0	1	0	0	1	1	0	0	0	0	0	0	0	0	0	0	0	0	0	0	1
BF66601CS	0	0	0	0	0	1	0	0	0	0	0	0	0	0	0	0	1	0	0	0	0	0	0	0	0	0	0	0	0	1	0	0	0	1	0	0	0	0	0	0	0	0	0	0	0	0	0	0	1
BF66603CS	0	0	0	0	0	1	0	0	0	0	0	0	0	0	1	0	0	0	0	0	0	0	0	0	0	0	0	0	0	0	0	0	0	1	0	0	0	0	0	0	0	0	0	0	0	0	0	0	1
BF66605CS	0	0	0	0	0	1	0	0	0	0	0	0	0	0	0	0	1	0	0	0	0	0	0	0	0	0	0	0	0	1	0	0	0	1	0	0	0	0	0	0	0	0	0	0	0	0	0	0	1
BF68604CS	0	0	0	0	0	1	0	0	0	0	1	0	0	0	0	0	1	0	0	0	1	0	0	0	0	0	0	0	0	1	0	0	0	1	0	0	0	0	0	0	0	0	0	0	0	0	0	0	1
BF69505CS	0	0	0	0	0	0	0	0	0	0	0	0	0	0	0	0	1	0	0	0	1	0	0	0	0	0	0	0	0	1	0	0	0	1	0	0	0	0	0	0	0	0	0	0	0	0	0	0	1
BM01535CS	0	0	0	0	0	1	0	0	0	0	0	0	0	0	1	0	1	0	0	0	1	0	1	0	0	0	0	0	0	0	0	0	0	1	0	0	0	0	0	0	0	0	0	0	0	0	0	0	1
BM10117CS	0	0	0	0	0	0	0	0	0	0	0	0	0	0	1	0	1	0	0	0	0	0	0	0	0	0	0	0	0	0	0	0	1	1	0	0	0	0	0	0	0	0	0	0	0	0	0	0	1
BM10118CS	0	0	0	0	0	1	0	0	0	0	0	0	0	0	1	0	1	0	0	0	0	0	0	0	0	0	0	0	0	0	0	0	0	1	0	0	0	0	0	0	0	0	0	0	0	0	0	0	1
BM10119CS	0	0	0	0	0	1	0	0	0	0	0	0	0	0	1	0	1	0	0	0	0	0	0	0	0	0	0	0	0	1	0	0	0	1	0	0	0	0	0	0	0	0	0	0	0	0	0	0	1
BM10120CS	0	0	0	0	0	1	0	0	0	0	0	0	0	0	1	0	0	0	0	0	1	0	0	0	0	0	0	0	0	1	0	0	0	0	0	0	0	0	0	0	0	0	0	0	0	0	0	0	1
BM10133CS	0	0	0	0	0	0	0	0	0	0	0	0	0	0	1	0	0	0	0	0	1	0	0	0	0	0	0	0	0	1	0	0	0	0	0	0	0	0	0	0	0	0	0	0	0	0	0	0	1
BM10134CS	0	0	0	0	0	1	0	0	0	0	0	0	0	0	0	0	1	0	0	0	0	0	0	0	0	0	0	0	0	0	0	0	0	1	0	0	0	0	0	0	0	0	0	0	0	0	0	0	1
BM10201CS	0	0	0	0	0	1	0	0	0	0	0	0	0	0	1	0	1	0	0	0	1	0	1	0	0	0	0	0	0	0	0	0	0	1	0	0	0	0	0	0	0	0	0	0	0	0	0	0	1
BM10205CS	0	0	0	0	0	1	0	0	0	0	0	0	0	0	0	0	0	0	0	0	0	1	0	0	0	0	0	0	0	0	0	0	0	1	0	0	0	0	0	0	0	0	0	0	0	0	0	0	1
BM10216CS	0	0	0	0	0	1	0	0	0	0	1	0	0	0	0	0	1	0	0	0	0	0	0	0	0	0	0	0	0	1	0	0	0	0	0	0	0	0	0	0	0	0	0	0	0	0	0	0	1
BM10217CS	0	0	0	0	0	1	0	0	0	0	0	0	0	0	0	0	1	0	0	0	0	0	0	0	0	0	0	0	0	1	0	0	0	1	0	0	0	0	0	0	0	0	0	0	0	0	0	0	1
BM10218CS	0	0	0	0	0	1	0	0	0	0	0	0	0	0	1	0	0	0	0	0	0	0	0	0	0	0	0	0	0	1	0	0	0	0	0	0	0	0	0	0	0	0	0	0	0	0	0	0	1
BM10301CS	0	0	0	0	0	1	0	0	0	0	0	0	0	0	1	0	1	0	0	0	1	0	0	0	0	0	0	0	0	1	0	0	0	1	0	0	0	0	0	0	0	0	0	0	0	0	0	0	1
BM10305CS	0	0	0	0	0	1	0	0	0	0	0	0	0	0	0	0	1	0	0	0	1	0	1	0	0	0	0	0	0	0	0	0	0	1	0	0	0	0	0	0	0	0	0	0	0	0	0	0	1
BM10317CS	0	0	0	0	0	1	0	0	0	0	0	0	0	0	1	0	0	0	0	0	1	0	0	0	0	0	0	0	0	0	0	0	0	0	0	0	0	0	0	0	0	0	0	0	0	0	0	0	1
BM10405CS	0	0	0	0	0	1	0	0	0	0	1	0	0	0	0	0	1	0	0	0	1	0	0	0	0	0	0	0	0	0	0	0	0	1	0	0	0	0	0	0	0	0	0	0	0	0	0	0	1
BM10418cs	0	0	0	0	0	1	0	0	0	0	1	0	0	0	0	0	1	0	0	0	1	0	0	0	0	0	0	0	0	1	0	0	0	0	0	0	0	0	0	0	0	0	0	0	0	0	0	0	1
BM10503CS	0	0	0	0	0	1	0	0	0	0	0	0	0	0	1	0	1	0	0	0	0	0	0	0	0	0	0	0	0	1	0	0	0	1	0	0	0	0	0	0	0	0	0	0	0	0	0	0	1
BM10504CS	0	0	0	0	0	1	0	0	0	0	1	0	0	0	1	0	1	0	0	0	0	0	0	0	0	0	0	0	0	1	0	0	0	1	0	0	0	0	0	0	0	0	0	0	0	0	0	0	1
BM10518CS	0	0	0	0	0	1	0	0	0	0	0	0	0	0	1	0	1	0	0	0	0	0	0	0	0	0	0	0	0	0	0	0	0	1	0	0	0	0	0	0	0	0	0	0	0	0	0	0	1
BM10534CS	0	0	0	0	0	1	0	0	0	0	0	0	0	0	1	0	1	0	0	0	1	0	1	0	0	0	0	0	0	0	0	0	0	1	0	0	0	0	0	0	0	0	0	0	0	0	0	0	1
BM11132CS	0	0	0	0	0	1	0	0	0	0	0	0	0	0	1	0	1	0	0	0	1	0	0	0	0	0	0	0	0	1	0	0	0	1	0	0	0	0	0	0	0	0	0	0	0	0	0	0	1
BM11216CS	0	0	0	0	0	0	0	0	0	0	0	0	0	0	1	0	1	0	0	0	1	0	0	0	0	0	0	0	0	1	0	0	0	0	0	0	0	0	0	0	0	0	0	0	0	0	0	0	1
BM11217CS	0	0	0	0	0	0	0	0	0	0	1	0	0	0	1	0	0	0	0	0	1	0	0	0	0	0	0	0	0	1	0	0	0	1	0	0	0	0	0	0	0	0	0	0	0	0	0	0	1
BM11219CS	0	0	0	0	0	1	0	0	0	0	1	0	0	0	1	0	1	0	0	0	1	0	0	0	0	0	0	0	0	1	0	0	0	0	0	0	0	0	0	0	0	0	0	1	0	0	0	0	1
BM11233CS	0	0	0	0	0	1	0	0	0	0	0	0	0	0	0	0	0	0	0	0	1	0	0	0	0	0	0	0	0	1	0	0	0	0	0	0	0	0	0	0	0	0	0	0	0	0	0	0	1
BM11235CS	0	0	0	0	0	1	0	0	0	0	1	0	0	0	1	0	0	0	0	0	1	0	0	0	0	0	0	0	0	1	0	0	0	1	0	0	0	0	0	0	1	0	0	0	0	0	0	0	1
BM11320CS	0	0	0	0	0	1	0	0	0	0	0	0	0	0	1	0	1	0	0	0	1	0	0	0	0	0	0	0	0	1	0	0	0	0	0	0	0	0	0	0	0	0	0	0	0	0	0	0	1
BM11432CS	0	0	0	0	0	0	0	0	0	0	0	0	0	0	1	0	0	0	0	0	1	0	0	0	0	0	0	0	0	1	0	0	0	0	0	0	0	0	0	0	0	0	0	0	0	0	0	0	1
BM11435CS	0	0	0	0	0	1	0	0	0	0	1	0	0	0	1	0	1	0	0	0	0	0	0	0	0	0	0	0	0	1	0	0	0	1	0	0	0	0	0	0	0	0	0	0	0	0	0	0	1
BM11516CS	0	0	0	0	0	0	0	0	0	0	0	0	0	0	0	0	1	0	0	0	1	1	0	0	0	0	0	0	0	1	0	0	0	1	0	0	0	0	0	0	1	0	0	0	0	0	0	0	1
BM11517CS	0	0	0	0	0	1	0	0	0	0	0	0	0	0	1	0	1	0	0	0	1	0	1	0	0	0	0	0	0	0	0	0	0	1	0	0	0	0	0	0	0	0	0	0	0	0	0	0	1
BM11518CS	0	0	0	0	0	0	0	0	0	0	1	0	0	0	1	0	1	0	0	0	0	0	1	0	0	0	0	0	0	0	0	0	1	1	0	0	0	0	0	0	0	0	0	0	0	0	0	0	1
BM11520CS	0	0	0	0	0	1	0	0	0	0	0	0	0	0	1	0	1	0	0	0	1	0	1	0	0	0	0	0	0	0	0	0	0	1	0	0	0	0	0	0	0	0	0	0	0	0	0	0	1
BM11531CS	0	0	0	0	0	1	0	0	0	0	0	0	0	0	1	0	1	0	0	0	0	0	0	0	0	0	0	0	0	1	0	0	0	1	0	0	0	0	0	0	0	0	0	0	0	0	0	0	1
BM11532CS	0	0	0	0	0	0	0	0	0	0	0	0	0	0	0	0	1	0	0	0	1	0	0	0	0	0	0	0	0	1	0	0	0	1	0	0	0	0	0	0	1	0	0	0	0	0	0	0	1
BM11533CS	0	0	0	0	0	1	0	0	0	0	0	0	0	0	1	0	1	0	0	0	0	0	0	0	0	0	0	0	0	0	0	0	0	1	0	0	0	0	0	0	0	0	0	0	0	0	0	0	1
BM11534CS	0	0	0	0	0	0	0	0	0	0	0	0	0	0	0	0	1	0	0	0	1	0	0	0	0	0	0	0	0	1	0	0	0	1	0	0	0	0	0	0	1	0	0	0	0	0	0	0	1
BM20104CS	0	0	0	0	0	1	0	0	0	0	0	0	0	0	1	0	1	0	0	0	1	0	0	0	0	0	0	0	0	1	0	0	1	1	0	0	0	0	0	0	0	0	0	0	0	0	0	0	1
BM20116CS	0	0	0	0	0	1	0	0	0	0	0	0	0	0	1	0	0	0	0	0	1	0	0	0	0	0	0	0	0	1	0	0	0	0	0	0	0	0	0	0	0	0	0	0	0	0	0	0	1
BM20118CS	0	0	0	0	0	1	0	0	0	0	0	0	0	0	1	0	1	0	0	0	1	0	0	0	0	0	0	0	0	1	0	0	0	0	0	0	0	0	0	0	0	0	0	0	0	0	0	0	1
BM20119CS	0	0	0	0	0	1	0	0	0	0	0	0	0	0	1	0	1	0	0	0	1	0	0	0	0	0	0	0	0	1	0	0	0	0	0	0	0	0	0	0	0	0	0	0	0	0	0	0	1
BM20120CS	0	0	0	0	0	0	0	0	0	0	1	0	0	0	1	0	1	0	0	0	0	0	1	0	0	0	0	0	0	0	0	0	1	1	0	0	0	0	0	0	0	0	0	0	0	0	0	0	1
BM20132CS	0	0	0	0	0	1	0	0	0	0	0	0	0	0	0	0	1	0	0	0	0	0	0	0	0	0	0	0	0	1	0	0	0	1	0	0	0	0	0	0	0	0	0	0	0	0	0	0	1
BM20220CS	0	0	0	0	0	1	0	0	0	0	0	0	0	0	1	0	1	0	0	0	0	0	0	0	0	0	0	0	0	0	0	0	1	1	0	0	0	0	0	0	0	0	0	0	0	0	0	0	1
BM20231CS	0	0	0	0	0	1	0	0	0	0	1	0	0	0	1	0	1	0	0	0	1	0	1	0	0	0	0	0	0	0	0	0	0	1	0	0	0	0	0	0	0	0	0	0	0	0	0	0	1
BM20316CS	0	0	0	0	0	1	0	0	0	0	0	0	0	0	1	0	1	0	0	0	0	0	1	0	0	0	0	0	0	0	0	0	1	1	0	0	0	0	0	0	0	0	0	0	0	0	0	0	1
BM20320CS	0	0	0	0	0	1	0	0	0	0	0	0	0	0	1	0	1	0	0	0	0	0	0	0	0	0	0	0	0	0	0	0	0	1	0	0	0	0	0	0	0	0	0	0	0	0	0	0	1
BM20333CS	0	0	0	0	0	1	0	0	0	0	0	0	0	0	0	0	1	0	0	0	0	0	0	0	0	0	0	0	0	1	0	0	0	1	0	0	0	0	0	0	0	0	0	0	0	0	0	0	1
BM20418Cs	0	0	0	0	0	0	0	0	0	0	0	0	0	0	0	0	1	0	0	0	1	1	0	0	0	0	0	0	0	1	0	0	1	1	0	0	0	0	0	0	0	0	0	0	0	0	0	0	1
BM20502CS	0	0	0	0	0	0	0	0	0	0	0	0	0	0	0	0	1	0	0	0	1	1	0	0	0	0	0	0	0	1	0	0	0	1	0	0	0	0	0	0	1	0	0	0	0	0	0	0	1
BM20517CS	0	0	0	0	0	1	0	0	0	0	0	0	0	0	1	0	1	0	0	0	1	0	0	0	0	0	0	0	0	1	0	0	0	0	0	0	0	0	0	0	0	0	0	0	0	0	0	0	1
BM30320CS	0	0	0	0	0	1	0	0	0	0	0	0	0	0	1	0	1	0	0	0	1	0	0	0	0	0	0	0	0	1	0	0	0	0	0	0	0	0	0	0	0	0	0	0	0	0	0	0	1
BM30332CS	0	0	0	0	0	1	0	0	0	0	0	0	0	0	0	0	1	0	0	0	0	0	0	0	0	0	0	0	0	1	0	0	0	1	0	0	0	0	0	0	0	0	0	0	0	0	0	0	1
BM30333CS	0	0	0	0	0	1	0	0	0	0	0	0	0	0	1	0	1	0	0	0	1	0	0	0	0	0	0	0	0	0	0	0	0	0	0	0	0	0	0	0	0	0	0	0	0	0	0	0	1
BM30404CS	0	0	0	0	0	1	0	0	0	0	0	0	0	0	1	0	1	0	0	0	1	0	0	0	0	0	0	0	0	1	0	0	0	0	0	0	0	0	0	0	0	0	0	0	0	0	0	0	1
BM30517CSA	0	0	0	0	0	1	0	0	0	0	0	0	0	0	1	0	0	0	0	0	1	0	0	0	0	0	0	0	0	1	0	0	0	0	0	0	0	0	0	0	0	0	0	0	0	0	0	0	1
BM30517CSB	0	0	0	0	0	1	0	0	0	0	0	0	0	0	1	0	0	0	0	0	1	0	0	0	0	0	0	0	0	1	0	0	0	0	0	0	0	0	0	0	0	0	0	0	0	0	0	0	1
BM30520CS	0	0	0	0	0	0	0	0	0	0	0	0	0	0	0	0	1	0	0	0	1	0	0	0	0	0	0	0	0	1	0	0	0	1	0	0	0	0	0	0	0	0	0	0	0	0	0	0	1
FB03130Cs	0	0	0	0	0	1	0	0	0	0	0	0	0	0	1	0	1	0	0	0	1	0	0	0	0	0	0	0	0	1	0	0	0	1	0	0	0	0	0	0	0	0	0	0	0	0	0	0	1
FB25120Cs	0	0	0	0	0	1	0	0	0	0	0	0	0	0	1	0	1	0	0	0	1	0	0	0	0	0	0	0	0	1	0	0	0	1	0	0	0	0	0	0	0	0	0	0	0	0	0	0	1
FB42110Cs	0	0	0	0	0	1	0	0	0	0	0	0	0	0	0	0	1	0	0	0	1	0	0	0	0	0	0	0	0	0	0	0	0	1	0	0	0	0	0	0	0	0	0	0	0	0	0	0	1
FB42140Cs	0	0	0	0	0	0	0	0	0	0	0	0	0	0	0	0	1	0	0	0	1	0	1	0	0	0	0	0	0	1	0	0	0	1	0	0	0	0	0	0	0	0	0	0	0	0	0	0	1
FB43130Cs	0	0	0	0	0	1	0	0	0	0	0	0	0	0	1	0	1	0	0	0	1	0	0	0	0	0	0	0	0	0	0	0	0	0	0	0	0	0	0	0	0	0	0	0	0	0	0	0	1
FB43140Cs	0	0	0	0	0	0	0	0	0	0	0	0	0	0	0	0	1	0	0	0	1	0	1	0	0	0	0	0	0	1	0	0	0	1	0	0	0	0	0	0	0	0	0	0	0	0	0	0	1
FB44140Cs	0	0	0	0	0	1	0	0	0	0	0	0	0	0	1	0	1	0	0	0	1	0	0	0	0	0	0	0	0	0	0	0	0	0	0	0	0	0	0	0	0	0	0	0	0	0	0	0	1
FB45140Cs	0	0	0	0	0	0	0	0	0	0	0	0	0	0	1	0	1	0	0	0	1	0	0	0	0	0	0	0	0	1	0	0	0	0	0	0	0	0	0	0	0	0	0	0	0	0	0	0	1
FB46140Cs	0	0	0	0	0	0	0	0	0	0	0	0	0	0	0	0	1	0	0	0	1	0	1	0	0	0	0	0	0	1	0	0	0	1	0	0	0	0	0	0	0	0	0	0	0	0	0	0	1
FB48110Cs	0	0	0	0	0	0	0	0	0	0	0	0	0	0	0	0	1	0	0	0	1	0	1	0	0	0	0	0	0	1	0	0	0	1	0	0	0	0	0	0	0	0	0	0	0	0	0	0	1
FB51140Cs	0	0	0	0	0	1	0	0	0	0	0	0	0	0	1	0	1	0	0	0	1	0	0	0	0	0	0	0	0	1	0	0	0	0	0	0	0	0	0	0	0	0	0	0	0	0	0	0	1
FB52110Cs	0	0	0	0	0	0	0	0	0	0	0	0	0	0	0	0	1	0	0	0	1	0	1	0	0	0	0	0	0	1	0	0	0	1	0	0	0	0	0	0	0	0	0	0	0	0	0	0	1
FB52140Cs	0	0	0	0	0	0	0	0	0	0	0	0	0	0	1	0	1	0	0	0	1	0	0	0	0	0	0	0	0	1	0	0	0	0	0	0	0	0	0	0	0	0	0	0	0	0	0	0	1
FB55120Cs	0	0	0	0	0	1	0	0	0	0	0	0	0	0	1	0	1	0	0	0	0	0	0	0	0	0	0	0	0	0	0	0	1	1	0	0	0	0	0	0	0	0	0	0	0	0	0	0	1
FB55130Cs	0	0	0	0	0	1	0	0	0	0	0	0	0	0	1	0	1	0	0	0	1	0	0	0	0	0	0	0	0	1	0	0	0	0	0	0	0	0	0	0	0	0	0	0	0	0	0	0	1
FB55140Cs	0	0	0	0	0	1	0	0	0	0	0	0	0	0	0	0	1	0	0	0	1	0	0	0	0	0	0	0	0	0	0	0	0	1	0	0	0	0	0	0	0	0	0	0	0	0	0	0	1
FB56130Cs	0	0	0	0	0	1	0	0	0	0	0	0	0	0	0	0	0	0	0	0	1	0	0	0	0	0	0	0	0	0	0	0	0	0	0	0	0	0	0	0	0	0	0	0	0	0	0	0	1
FB57120Cs	0	0	0	0	0	1	0	0	0	0	0	0	0	0	0	0	1	0	0	0	1	0	0	0	0	0	0	0	0	0	0	0	0	1	0	0	0	0	0	0	0	0	0	0	0	0	0	0	1
FB58140Cs	0	0	0	0	0	1	0	0	0	0	0	0	0	0	0	0	0	0	0	0	1	0	0	0	0	0	0	0	0	0	0	0	0	0	0	0	0	0	0	0	0	0	0	0	0	0	0	0	1
FB61110Cs	0	0	0	0	0	1	0	0	0	0	0	0	0	0	1	0	1	0	0	0	0	0	0	0	0	0	0	0	0	0	0	0	1	1	0	0	0	0	0	0	0	0	0	0	0	0	0	0	1
FB61120Cs	0	0	0	0	0	1	0	0	0	0	0	0	0	0	1	0	1	0	0	0	1	0	1	0	0	0	0	0	0	0	0	0	0	1	0	0	0	0	0	0	0	0	0	0	0	0	0	0	1
FB61130Cs	0	0	0	0	0	1	0	0	0	0	0	0	0	0	1	0	1	0	0	0	0	0	0	0	0	0	0	0	0	0	0	0	1	1	0	0	0	0	0	0	0	0	0	0	0	0	0	0	1
FB62130Cs	0	0	0	0	0	1	0	0	0	0	0	0	0	0	1	0	1	0	0	0	0	0	0	0	0	0	0	0	0	0	0	0	1	1	0	0	0	0	0	0	0	0	0	0	0	0	0	0	1
FB64140Cs	0	0	0	0	0	0	0	0	0	0	0	0	0	0	1	0	1	0	0	0	1	0	0	0	0	0	0	0	0	1	0	0	0	0	0	0	0	0	0	0	0	0	0	0	0	0	0	0	1
FB65140Cs	0	0	0	0	0	0	0	0	0	0	0	0	0	0	1	0	1	0	0	0	1	0	0	0	0	0	0	0	0	1	0	0	0	0	0	0	0	0	0	0	0	0	0	0	0	0	0	0	1
FB66140Cs	0	0	0	0	0	1	0	0	0	0	0	0	0	0	0	0	1	0	0	0	1	0	0	0	0	0	0	0	0	0	0	0	0	1	0	0	0	0	0	0	0	0	0	0	0	0	0	0	1
FB68110Cs	0	0	0	0	0	0	0	0	0	0	0	0	0	0	0	0	0	0	0	0	1	0	0	0	0	0	0	0	0	1	0	0	0	0	0	0	0	0	0	0	0	0	0	0	0	0	0	0	1
FB69110Cs	0	0	0	0	0	1	0	0	0	0	0	0	0	0	1	0	1	0	0	0	1	0	1	0	0	0	0	0	0	0	0	0	0	1	0	0	0	0	0	0	0	0	0	0	0	0	0	0	1
FB87140Cs	0	0	1	0	0	1	0	0	0	0	0	0	0	0	1	0	1	0	0	0	1	0	0	0	0	0	0	0	0	1	0	0	1	0	0	0	0	0	0	0	0	0	0	0	0	0	0	0	1
FB92140Cs	0	0	0	0	0	1	0	0	0	0	0	0	0	0	1	0	1	0	0	0	1	0	0	0	0	0	0	0	0	0	0	0	0	0	0	0	0	0	0	0	0	0	0	0	0	0	0	0	1
G12812	0	0	0	0	0	1	0	0	0	0	0	0	0	0	0	0	1	0	0	0	1	0	1	0	0	0	0	0	0	1	0	0	0	1	0	0	0	0	0	0	0	0	0	0	0	0	0	0	1
G12813	0	0	0	0	0	1	0	0	0	0	0	0	0	0	0	0	0	0	0	0	1	0	1	0	0	0	0	0	0	1	0	0	0	1	0	0	0	0	0	0	1	0	0	0	0	0	0	0	1
G12842	0	0	0	0	0	1	0	0	0	0	1	0	0	0	1	0	1	0	0	0	1	0	1	0	0	0	0	0	0	0	0	0	0	1	0	0	0	0	0	0	0	0	0	0	0	0	0	0	1
G12913	0	0	0	0	0	0	0	0	0	0	0	0	0	0	1	0	1	0	0	0	1	0	0	0	0	0	0	0	0	1	0	0	0	1	0	0	0	0	0	0	0	0	0	0	0	0	0	0	1
G13023	0	0	0	0	0	1	0	0	0	0	0	0	0	0	1	0	1	0	0	0	1	0	1	0	0	0	0	0	0	0	0	0	0	1	0	0	0	0	0	0	0	0	0	0	0	0	0	0	1
G13041	0	0	0	0	0	1	0	0	0	0	0	0	0	0	0	0	1	0	0	0	1	0	0	0	0	0	0	0	0	0	0	0	0	1	0	0	0	0	0	0	0	0	0	0	0	0	0	0	0
G13042	0	0	0	0	0	1	0	0	0	0	1	0	0	0	0	0	1	0	0	0	1	0	1	0	0	0	0	0	0	1	0	0	0	1	0	0	0	0	0	0	0	0	0	0	0	0	0	0	1
G13051	0	0	0	0	0	0	0	0	0	0	0	0	0	0	0	0	0	0	0	0	1	0	0	0	0	0	0	0	0	1	0	0	0	1	0	0	0	0	0	0	1	0	0	0	0	0	0	0	1
G13251	0	0	0	0	0	1	0	0	0	0	0	0	0	0	1	0	1	0	0	0	1	0	1	0	0	0	0	0	0	1	0	0	0	1	0	0	0	0	0	0	0	0	0	0	0	0	0	0	1
G13431	0	0	0	0	0	1	0	0	0	0	0	0	0	0	1	0	1	0	0	0	1	0	1	0	0	0	0	0	0	0	0	0	0	1	0	0	0	0	0	0	0	0	0	0	0	0	0	0	0
G13721	0	0	0	0	0	1	0	0	0	0	0	0	0	0	0	0	1	0	0	0	1	0	0	0	0	0	0	0	0	0	0	0	0	1	0	0	0	0	0	0	0	0	0	0	0	0	0	0	0
G14111	0	0	0	0	0	1	0	0	0	0	1	0	0	0	1	0	1	0	0	0	1	0	0	0	0	0	0	0	0	0	0	0	0	1	0	0	0	0	0	0	0	0	0	0	0	0	0	0	1
G14911	0	0	0	0	0	0	1	0	0	1	0	0	0	0	0	0	0	1	1	0	1	0	0	0	0	0	0	0	0	1	0	0	0	1	0	0	0	1	0	0	0	0	0	0	0	0	0	1	1
G2251	0	0	0	0	0	1	0	0	0	0	0	0	0	0	1	0	1	0	0	0	0	0	0	0	0	0	0	0	0	1	0	0	0	1	0	0	0	0	0	0	0	0	0	0	0	0	0	0	1
G2281	0	0	0	0	0	1	0	0	0	0	0	0	0	0	1	0	1	0	0	0	0	0	0	0	0	0	0	0	0	1	0	0	0	1	0	0	0	0	0	0	0	0	0	0	0	0	0	0	1
G2291	0	0	1	0	0	1	0	0	1	0	0	0	0	0	0	0	1	0	0	0	1	0	0	0	0	0	0	0	0	0	0	0	1	1	0	0	0	0	0	0	0	0	0	0	0	0	0	0	0
G2321A	0	0	0	0	0	0	0	0	0	0	0	0	0	0	0	0	1	0	0	0	1	0	0	0	0	0	0	0	0	1	0	0	0	1	0	0	0	0	0	0	1	0	1	0	0	0	0	0	1
G2321B	0	0	0	0	0	0	0	0	0	0	0	0	0	0	0	0	1	0	0	0	1	0	0	0	0	0	0	0	0	1	0	0	0	1	0	0	0	0	0	0	1	0	0	0	0	0	0	0	1
G2331	0	0	0	0	0	1	0	0	0	0	0	0	0	0	0	0	0	0	0	0	1	0	1	0	0	0	0	0	0	1	0	0	0	1	0	0	0	0	0	0	1	0	0	0	0	0	0	0	1
G3751	0	0	0	0	0	0	0	0	0	0	0	0	0	0	0	0	1	0	0	0	1	0	0	0	0	0	0	0	0	1	0	0	0	1	0	0	0	0	0	0	1	0	0	0	0	0	0	0	1
G4661	0	0	0	0	0	1	0	0	0	0	1	0	0	0	1	0	1	0	0	0	1	0	0	0	0	0	0	0	0	1	0	0	0	1	0	0	0	0	0	0	0	0	0	0	0	0	0	0	1
G4771	0	0	0	0	0	0	0	0	0	0	1	0	0	0	0	0	1	0	0	0	1	0	0	0	0	0	0	0	0	1	0	0	0	1	0	0	0	0	0	0	1	0	0	0	0	0	0	0	1
G4791	0	0	0	0	0	1	0	0	0	0	0	0	0	0	1	0	1	0	0	0	0	0	0	0	0	0	0	0	0	1	0	0	0	1	0	0	0	0	0	0	0	0	0	0	0	0	0	0	1
G4921	0	0	0	0	0	1	0	0	0	0	1	0	0	0	1	0	1	0	0	0	1	0	1	0	0	0	0	0	0	0	0	0	0	1	0	0	0	0	0	0	0	0	0	0	0	0	0	0	1
G4931	0	0	0	0	0	1	0	0	0	0	0	0	0	0	0	0	0	0	0	0	1	0	1	0	0	0	0	0	0	1	0	0	0	1	0	0	0	0	0	0	1	0	0	0	0	0	0	0	1
G5161	0	0	0	0	0	1	0	0	0	0	0	0	0	0	0	0	1	0	0	0	1	0	0	0	0	0	0	0	0	0	0	0	0	1	0	0	0	0	0	0	0	0	0	0	0	0	0	0	0
G5171	0	0	0	0	0	1	0	0	0	0	0	0	0	0	0	0	1	0	0	0	1	0	0	0	0	0	0	0	0	0	0	0	0	1	0	0	0	0	0	0	0	0	0	0	0	0	0	0	0
G5181	0	0	0	0	0	1	0	0	0	0	1	0	0	0	0	0	1	0	0	0	1	0	0	0	0	0	0	0	0	1	0	0	0	1	0	0	0	0	0	0	0	0	0	0	0	0	0	0	1
G6011	0	0	0	0	0	1	0	0	0	0	0	0	0	0	1	0	1	0	0	0	1	0	1	0	0	0	0	0	0	0	0	0	0	1	0	0	0	0	0	0	0	0	0	0	0	0	0	0	1
G6021	0	0	0	0	0	0	0	0	0	0	0	0	0	0	1	0	1	0	0	0	1	0	0	0	0	0	0	0	0	1	0	0	0	1	0	0	0	0	0	0	0	0	0	0	0	0	0	0	1
G6132	0	0	0	0	0	1	0	0	0	0	0	0	0	0	0	0	1	0	0	0	1	0	1	0	0	0	0	0	0	1	0	0	0	1	0	0	0	0	0	0	0	0	0	0	0	0	0	0	1
G6133	0	0	0	0	0	1	0	0	0	0	0	0	0	0	1	0	1	0	0	0	1	0	1	0	0	0	0	0	0	0	0	0	0	1	0	0	0	0	0	0	0	0	0	0	0	0	0	0	1
G6142	0	0	0	0	0	1	0	0	0	0	1	0	0	0	1	0	1	0	0	0	1	0	0	0	0	0	0	0	0	0	0	0	0	1	0	0	0	0	0	0	0	0	0	0	0	0	0	0	1
G6171	0	0	1	0	0	1	0	0	1	0	0	0	0	0	0	0	1	0	0	0	1	0	0	0	0	0	0	0	0	0	0	0	1	1	0	0	0	0	0	0	0	0	0	0	0	0	0	0	0
G6181	0	0	0	0	0	1	0	0	0	0	0	0	0	0	0	0	1	0	0	0	1	0	1	0	0	0	0	0	0	1	0	0	0	1	0	0	0	0	0	0	0	0	0	0	0	0	0	0	1
G6191	0	0	0	0	0	1	0	0	0	0	1	0	0	0	1	0	1	0	0	0	1	0	1	0	0	0	0	0	0	0	0	0	0	1	0	0	0	0	0	0	0	0	0	0	0	0	0	0	1
G6811	0	0	0	0	0	1	0	0	0	0	0	0	0	0	0	0	1	0	0	0	1	0	1	0	0	0	0	0	0	1	0	0	0	1	0	0	0	0	0	0	0	0	0	0	0	0	0	0	1
G6812	0	0	0	0	0	1	0	0	0	0	1	0	0	0	1	0	1	0	0	0	1	0	1	0	0	0	0	0	0	0	0	0	0	1	0	0	0	0	0	0	0	0	0	0	0	0	0	0	1
G6831	0	0	0	0	0	1	0	0	0	0	0	0	0	0	1	0	1	0	0	0	1	0	1	0	0	0	0	0	0	0	0	0	0	1	0	0	0	0	0	0	0	0	0	0	0	0	0	0	1
G7211	0	0	0	0	0	1	0	0	0	0	0	0	0	0	0	0	1	0	0	0	1	0	0	0	0	0	0	0	0	0	0	0	0	1	0	0	0	0	0	0	0	0	0	0	0	0	0	0	0
G7221	0	0	0	0	0	1	0	0	0	0	0	0	0	0	0	0	1	0	0	0	1	0	0	0	0	0	0	0	0	0	0	0	0	1	0	0	0	0	0	0	0	0	0	0	0	0	0	0	0
G7222	0	0	0	0	0	1	0	0	0	0	0	0	0	0	1	0	1	0	0	0	1	0	1	0	0	0	0	0	0	1	0	0	0	1	0	0	0	0	0	0	0	0	0	0	0	0	0	0	1
G7231	0	0	0	0	0	1	0	0	0	0	0	0	0	0	0	0	0	0	0	0	1	0	1	0	0	0	0	0	0	0	0	0	0	1	0	0	0	0	0	0	1	0	0	0	0	0	0	0	1
G7241	0	0	0	0	0	1	0	0	0	0	0	0	0	0	1	0	1	0	0	0	1	0	1	0	0	0	0	0	0	0	0	0	0	1	0	0	0	0	0	0	0	0	0	0	0	0	0	0	1
G7252	0	0	0	0	0	1	0	0	0	0	1	0	0	0	1	0	0	0	0	0	1	0	0	0	0	0	0	0	0	1	0	0	0	1	0	0	0	0	0	1	0	0	0	0	0	0	0	0	1
G7771	0	0	0	0	0	1	0	0	0	0	0	0	0	0	1	0	1	0	0	0	0	0	0	0	0	0	0	0	0	1	0	0	0	1	0	0	0	0	0	0	0	0	0	0	0	0	0	0	1
G7781	0	0	0	0	0	1	0	0	0	0	1	0	0	0	1	0	1	0	0	0	1	0	1	0	0	0	0	0	0	0	0	0	0	1	0	0	0	0	0	0	0	0	0	0	0	0	0	0	1
G7791	0	0	0	0	0	1	0	0	0	0	0	0	0	0	1	0	1	0	0	0	0	0	0	0	0	0	0	0	0	1	0	0	0	1	0	0	0	0	0	0	0	0	0	0	0	0	0	0	1
G8171	0	0	0	0	0	1	0	0	0	0	1	0	0	0	1	0	1	0	0	0	1	0	1	0	0	0	0	0	0	0	0	0	0	1	0	0	0	0	0	0	0	0	0	0	0	0	0	0	1
G821	0	0	0	0	0	1	0	0	0	0	1	0	0	0	1	0	1	0	0	0	1	0	1	0	0	0	0	0	0	0	0	0	0	1	0	0	0	0	0	0	0	0	0	0	0	0	0	0	1
G8311	0	0	0	0	0	0	0	0	0	0	0	0	0	0	0	0	1	0	0	0	1	0	0	0	0	0	0	0	0	1	0	0	0	1	0	0	0	0	0	0	1	0	0	0	0	0	0	0	1
G8331	0	0	0	0	0	1	0	0	0	0	0	0	0	0	1	0	0	0	0	0	1	0	1	0	0	0	0	0	0	0	0	0	0	1	0	0	0	0	0	0	1	0	0	0	0	0	0	0	1
G84101	0	0	0	0	0	1	0	0	0	0	1	0	0	0	0	0	1	0	0	0	1	0	1	0	0	0	0	0	0	1	0	0	0	1	0	0	0	0	0	0	0	0	0	0	0	0	0	0	1
G8451	0	0	0	0	0	1	0	0	0	0	0	0	0	0	0	0	1	0	0	0	1	0	1	0	0	0	0	0	0	1	0	0	0	1	0	0	0	0	0	0	0	0	0	0	0	0	0	0	1
G8471	0	0	0	0	0	1	0	0	0	0	1	0	0	0	1	0	1	0	0	0	1	0	0	0	0	0	0	0	0	1	0	0	0	1	0	0	0	0	0	0	0	0	0	0	0	0	0	0	1
G8481	0	0	0	0	0	1	0	0	0	0	0	0	0	0	1	0	1	0	0	0	1	0	1	0	0	0	0	0	0	0	0	0	0	1	0	0	0	0	0	0	0	0	0	0	0	0	0	0	1
G9021	0	0	0	0	0	1	0	0	0	0	0	0	0	0	0	0	1	0	0	0	1	0	1	0	0	0	0	0	0	1	0	0	0	1	0	0	0	0	0	0	0	0	0	0	0	0	0	0	1
G9031	0	0	0	0	0	1	0	0	0	0	0	0	0	0	1	0	1	0	0	0	1	0	1	0	0	0	0	0	0	0	0	0	0	1	0	0	0	0	0	0	0	0	0	0	0	0	0	0	1
G9041	0	0	0	0	0	1	0	0	0	0	0	1	0	0	0	0	1	0	0	0	1	0	1	0	0	0	0	0	0	1	0	0	0	1	0	0	0	0	0	0	1	0	0	0	0	0	0	0	1
G9071	0	0	0	0	0	1	0	0	0	0	0	0	0	0	0	0	1	0	0	0	1	0	1	0	0	0	0	0	0	0	0	0	0	1	0	0	0	0	0	0	1	0	0	0	0	0	0	0	1
G9081	0	0	0	0	0	0	0	0	0	0	0	0	0	0	0	0	1	0	0	0	1	0	0	0	0	0	0	0	0	1	0	0	0	1	0	0	0	0	0	0	1	0	0	0	0	0	0	0	1
LM00102Cs	0	0	1	0	0	1	0	0	0	0	0	0	0	0	1	0	1	0	0	0	1	0	0	0	0	0	0	0	0	1	0	0	1	1	0	0	0	0	0	1	0	0	0	0	0	0	0	0	1
LM00201Cs	0	0	0	0	0	1	0	0	0	0	0	0	0	0	1	0	0	0	0	0	1	0	0	0	0	0	0	0	0	1	0	0	0	1	0	0	0	0	0	1	0	0	0	0	0	0	0	0	1
LM00302Cs	0	0	1	0	0	1	0	0	0	0	0	0	0	0	1	0	1	0	0	0	1	0	0	0	0	0	0	0	0	0	0	0	1	1	0	0	0	0	0	0	0	0	0	0	0	0	0	0	1
LM00402Cs	0	0	0	0	0	1	0	0	0	0	0	0	0	0	1	0	0	0	0	0	1	0	1	0	0	0	0	0	0	0	0	0	0	1	0	0	0	0	0	0	0	0	0	0	0	0	0	0	0
LM004Ce	0	0	1	0	0	1	0	0	0	0	0	0	0	0	0	0	1	0	0	0	0	0	0	0	0	0	0	0	0	0	0	0	1	1	0	0	0	0	0	0	0	0	0	0	0	0	0	0	1
LM00602Cs	0	0	0	0	0	0	0	0	0	0	0	0	0	0	0	0	1	0	0	0	0	0	0	0	0	0	0	0	0	1	0	0	0	1	0	0	0	0	0	0	0	0	0	0	0	0	0	0	1
LM00701Cs	0	0	0	0	0	1	0	0	0	0	0	0	0	0	1	0	1	0	0	0	1	0	0	0	0	0	0	0	0	1	0	0	0	1	0	0	0	0	0	0	0	0	0	0	0	0	0	0	1
LM00902Cs	0	0	0	0	0	1	0	0	0	0	0	0	0	0	0	0	0	0	0	0	1	0	0	0	0	0	0	0	0	1	0	0	0	1	0	0	0	0	0	0	0	0	0	0	0	0	0	0	1
LM010Ce	0	0	0	0	0	0	0	0	0	0	0	0	0	0	0	0	1	0	0	0	1	0	0	0	0	0	0	0	0	1	0	0	0	1	0	0	0	0	0	0	1	0	0	0	0	0	0	0	1
LM012Ce	0	0	0	0	0	1	0	0	0	0	0	0	0	0	1	0	1	0	0	0	0	0	1	0	0	0	0	0	0	0	0	0	1	1	0	0	0	0	0	0	0	0	0	0	0	0	0	0	1
LM01301Cs	0	0	1	0	0	1	0	0	0	0	0	0	0	0	1	0	1	0	0	0	0	0	1	0	0	0	0	0	0	0	0	0	1	1	0	0	0	0	0	0	0	0	0	0	0	0	0	0	1
LM01302Cs	0	0	1	0	0	1	0	0	0	0	0	0	0	0	1	0	1	0	0	0	0	0	1	0	0	0	0	0	0	0	0	0	1	1	0	0	0	0	0	0	0	0	0	0	0	0	0	0	1
LM014Ce	0	0	1	0	0	1	0	0	0	0	0	0	0	0	1	0	1	0	0	0	1	0	1	0	0	0	0	0	0	0	0	0	1	1	0	0	0	0	0	0	0	0	0	0	0	0	0	0	1
LM01902Cs	0	0	1	0	0	0	0	0	0	0	0	0	0	0	0	0	1	0	0	0	0	0	0	0	0	0	0	0	0	0	0	0	1	1	0	0	0	0	0	0	0	0	0	0	0	0	0	0	1
LM02001Cs	0	0	1	0	0	1	0	0	0	0	0	0	0	0	1	0	1	0	0	0	1	0	0	0	0	0	0	0	0	0	0	0	1	1	0	0	0	0	0	0	0	0	0	0	0	0	0	0	1
LM02201Cs	0	0	1	0	0	1	0	0	0	0	1	0	0	0	1	0	1	0	0	0	1	0	0	0	0	0	0	0	0	1	0	0	1	1	0	0	0	0	0	0	1	0	0	0	0	0	0	0	1
LM02202Cs_s216_31	0	0	1	0	0	1	0	0	0	0	0	0	0	0	1	0	1	0	0	0	1	0	0	0	0	0	0	0	0	0	0	0	1	1	0	0	0	0	0	0	0	0	0	0	0	0	0	0	1
LM02301Cs	0	0	0	0	0	1	0	0	0	0	0	0	0	0	1	0	1	0	0	0	1	0	0	0	0	0	0	0	0	0	0	0	1	1	0	0	0	0	0	0	0	0	0	0	0	0	0	0	1
LM02302Cs	0	0	0	0	0	1	0	0	0	0	0	0	0	0	1	0	1	0	0	0	1	0	0	0	0	0	0	0	0	0	0	0	1	1	0	0	0	0	0	0	0	0	0	0	0	0	0	0	1
LM023Ce	0	0	0	0	0	1	0	0	0	0	0	0	0	0	1	0	1	0	0	0	1	0	0	0	0	0	0	0	0	0	0	0	1	1	0	0	0	0	0	0	0	0	0	0	0	0	0	0	1
LM02501Cs	0	0	0	0	0	1	0	0	0	0	0	0	1	1	1	0	1	0	0	0	1	0	1	0	0	0	0	0	0	0	0	0	0	1	0	1	0	0	1	0	0	0	0	0	0	0	0	0	1
LM02502Cs	0	0	0	0	0	1	0	0	0	0	0	0	0	0	1	0	1	0	0	0	1	0	1	0	0	0	0	0	0	0	0	0	0	1	0	0	0	0	0	0	0	0	0	0	0	0	0	0	1
LM02601Cs	0	0	0	0	0	1	0	0	0	0	0	0	0	0	1	0	1	0	0	0	1	0	1	0	0	0	0	0	0	0	0	0	0	1	0	0	0	0	0	0	0	0	0	0	0	0	0	0	1
LS00402Cs	0	0	0	0	0	1	0	0	0	0	0	0	0	0	1	0	0	0	0	0	1	0	0	0	0	0	0	0	0	1	0	0	0	1	0	0	0	0	0	0	0	0	0	0	0	0	0	0	1
LS00605Cs	0	0	0	0	0	1	0	0	0	0	1	0	0	0	1	0	0	0	0	0	1	0	1	0	0	0	0	0	0	0	0	0	0	1	0	0	0	0	0	0	0	0	0	0	0	0	0	0	1
LS00702Cs	0	0	0	0	0	1	0	0	0	0	1	0	0	0	1	0	1	0	0	0	1	0	0	0	0	0	0	0	0	1	0	0	0	1	0	0	0	0	0	0	0	0	0	0	0	0	0	0	1
LS00903Ce	0	0	0	0	0	1	0	0	0	0	1	0	0	0	1	0	1	0	0	0	1	0	0	0	0	0	0	0	0	1	0	0	0	1	0	0	0	0	0	0	0	0	0	0	0	0	0	0	1
LS01103Cs	0	0	1	0	0	1	0	0	0	0	0	0	0	0	1	0	1	0	0	0	0	0	0	0	0	0	0	0	0	0	0	0	1	1	0	0	0	0	0	0	0	0	0	0	0	0	0	0	1
LS01301Cs	0	0	1	0	0	1	0	0	0	0	0	0	0	0	1	0	1	0	0	0	1	0	1	0	0	0	0	0	0	0	0	0	1	1	0	0	0	0	0	0	0	0	0	0	0	0	0	0	1
LS01302Cs	0	0	1	0	0	1	0	0	0	0	0	0	0	0	1	0	1	0	0	0	1	0	1	0	0	0	0	0	0	0	0	0	1	1	0	0	0	0	0	0	0	0	0	0	0	0	0	0	1
LS01404Cs	0	0	1	0	0	1	0	0	0	0	0	0	0	0	1	0	1	0	0	0	1	0	1	0	0	0	0	0	0	0	0	0	1	1	0	0	0	0	0	0	0	0	0	0	0	0	0	0	1
LS01505Cs	0	0	1	0	0	1	0	0	0	0	1	0	0	0	1	0	1	0	0	0	1	0	0	0	0	0	0	0	0	0	0	0	1	1	0	0	0	0	0	0	0	0	0	0	0	0	0	0	1
LS01602Cs	0	0	0	0	0	1	0	0	0	0	0	0	0	0	1	0	0	0	0	0	1	0	1	0	0	0	0	0	0	0	0	0	0	1	0	0	0	0	0	0	0	0	0	0	0	0	0	0	0
LS01805Cs	0	0	0	0	0	1	0	0	0	0	0	0	0	0	1	0	0	0	0	0	1	0	1	0	0	0	0	0	0	0	0	0	0	1	0	0	0	0	0	0	0	0	0	0	0	0	0	0	0
NC_022347_1_Campylobacter_coli_CVM_N29710	0	0	1	0	0	1	0	0	0	0	0	0	0	0	0	0	1	0	0	0	1	0	1	0	0	0	0	0	0	0	0	0	1	1	0	0	0	0	0	0	0	0	0	0	0	0	0	0	1
NC_022660_2_Campylobacter_coli_15_537360	0	0	0	0	0	1	0	0	0	0	1	0	0	0	1	0	1	0	0	0	0	0	1	0	0	0	0	0	0	1	0	0	0	1	0	0	0	0	0	0	0	0	0	0	0	0	0	0	1
NZ_CP007179_1_Campylobacter_coli_RM5611	0	0	0	0	0	1	0	0	0	0	1	0	0	0	1	0	1	0	0	0	1	0	0	0	0	0	0	0	0	1	0	0	0	1	0	0	0	0	0	0	0	0	0	0	0	0	0	0	1
NZ_CP007181_1_Campylobacter_coli_RM4661	0	0	0	0	0	0	0	0	0	0	0	0	0	0	0	0	1	0	0	0	1	0	0	0	0	0	0	0	0	0	0	0	1	1	0	0	0	0	0	0	0	1	1	1	0	0	0	0	0
NZ_CP007183_1_Campylobacter_coli_RM1875	0	0	0	0	0	1	0	0	0	0	0	0	0	0	1	0	0	0	0	0	1	0	0	0	0	0	0	0	0	0	0	0	0	1	0	0	0	0	0	0	0	0	0	0	0	0	0	0	1
NZ_CP011015_1_Campylobacter_coli_strain_FB1	0	0	0	0	0	1	0	0	0	0	0	0	0	0	1	0	1	0	0	0	1	0	1	0	0	0	0	0	0	0	0	0	0	1	0	0	0	0	0	0	0	0	0	0	0	0	0	0	1
NZ_CP013032_1_Campylobacter_coli_strain_CO2_160	0	0	0	0	0	1	0	1	0	0	1	0	0	0	1	0	1	0	0	0	1	0	0	0	0	0	0	0	0	1	0	0	0	1	0	0	0	0	0	0	0	0	0	0	0	0	0	0	1
NZ_CP013034_1_Campylobacter_coli_strain_HC2_48	0	0	0	0	0	1	0	0	0	0	0	0	0	0	1	0	0	0	0	0	1	0	0	0	0	0	0	0	0	1	0	0	1	1	0	0	0	0	0	0	0	0	0	0	0	0	0	0	1
NZ_CP013036_1_Campylobacter_coli_strain_CF2_75	0	0	0	0	0	1	0	0	0	0	0	0	0	0	1	0	0	0	0	0	1	0	0	0	0	0	0	0	0	1	0	0	0	1	0	0	0	0	0	0	0	0	0	0	0	0	0	0	1
NZ_CP013733_1_Campylobacter_coli_strain_OR12	0	0	0	0	0	1	0	0	0	0	1	0	0	0	1	0	1	0	0	0	1	0	0	0	0	0	0	0	0	1	0	0	0	1	0	0	0	0	0	0	0	0	0	0	0	0	0	0	1
NZ_CP015528_1_Campylobacter_coli_strain_YH501	0	0	0	0	0	1	0	0	0	0	0	0	0	0	0	0	1	0	0	0	1	0	1	0	0	0	0	0	0	0	0	0	0	1	0	0	0	0	0	0	0	0	0	0	0	0	0	0	1
NZ_CP017025_1_Campylobacter_coli_strain_14983A	0	0	0	0	0	1	0	0	0	0	1	0	0	0	1	0	1	0	0	0	1	0	0	0	0	0	0	0	0	1	0	0	0	1	0	0	0	0	0	0	0	0	0	0	0	0	0	0	1
NZ_CP017865_1_Campylobacter_coli_strain_YF2105	0	0	0	0	0	1	0	0	0	0	0	0	0	0	0	0	1	0	0	0	1	0	0	0	0	0	0	0	0	1	0	0	0	1	0	0	0	0	0	0	0	0	0	0	0	0	0	0	1
NZ_CP017868_1_Campylobacter_coli_strain_MG1116	0	0	0	0	0	1	0	0	0	0	0	0	0	0	1	0	1	0	0	0	1	0	0	0	0	0	0	0	0	1	0	0	0	1	0	0	0	0	0	0	0	0	0	0	0	0	0	0	1
NZ_CP017871_1_Campylobacter_coli_strain_BP3183	0	0	1	0	0	1	0	0	0	0	1	0	0	0	0	0	1	0	0	0	1	0	0	0	0	0	0	0	0	1	0	0	1	1	0	0	0	0	0	0	0	0	0	0	0	0	0	0	1
NZ_CP017873_1_Campylobacter_coli_strain_WA333	0	0	0	0	0	1	0	0	0	0	0	0	0	0	1	0	1	0	0	0	1	0	0	0	0	0	0	0	0	1	0	0	0	1	1	0	0	0	0	0	0	0	0	0	0	1	0	0	1
NZ_CP017875_1_Campylobacter_coli_strain_ZV1224	0	0	0	0	1	1	0	0	0	0	0	0	0	0	0	1	0	0	0	1	1	0	0	0	0	0	0	0	0	1	0	0	1	1	0	0	0	0	0	0	0	0	0	0	0	0	0	0	1
NZ_CP017878_1_Campylobacter_coli_strain_BG2108	0	0	0	0	0	1	0	0	0	0	0	0	0	0	0	0	1	0	0	0	1	0	0	0	0	0	0	0	0	1	0	0	0	1	0	0	0	0	0	0	0	0	0	0	0	0	0	0	1
NZ_CP018900_1_Campylobacter_coli_strain_YH502	0	0	0	0	0	1	0	0	0	0	0	0	0	0	1	0	1	0	0	0	1	0	1	0	0	0	0	0	0	1	0	0	0	1	0	0	0	0	0	0	0	0	0	0	0	0	0	0	1
NZ_CP019977_1_Campylobacter_coli_strain_aerotolerant_OR12	0	0	0	0	0	1	0	0	0	0	1	0	0	0	1	0	1	0	0	0	1	0	0	0	0	0	0	0	0	1	0	0	0	1	0	0	0	0	0	0	0	0	0	0	0	0	0	0	1
NZ_CP023545_1_Campylobacter_coli_strain_CFSAN032805	0	0	1	0	0	1	0	0	0	0	1	0	0	0	1	0	1	0	0	0	1	0	0	0	0	0	0	0	0	1	0	0	1	1	0	0	0	0	0	0	0	0	0	0	0	0	0	0	1
NZ_CP025281_1_Campylobacter_coli_strain_YH503	0	0	0	0	0	1	0	0	0	0	0	0	0	0	1	0	1	0	0	0	1	0	0	0	0	0	0	0	0	1	0	0	0	1	0	0	0	0	0	0	0	0	0	0	0	0	0	0	1
NZ_CP027634_1_Campylobacter_coli_strain_meC0281	0	0	0	0	0	1	0	0	0	0	0	0	0	0	0	0	1	0	0	0	1	0	1	0	0	0	0	0	0	1	0	0	0	1	0	0	0	0	0	0	0	0	0	0	0	0	0	0	1
NZ_CP027638_1_Campylobacter_coli_strain_meC0467	0	0	0	0	0	1	0	0	0	0	0	0	0	0	0	0	1	0	0	0	1	0	1	0	0	0	0	0	0	0	0	0	0	1	0	0	0	0	0	0	0	0	0	0	0	0	0	0	1
NZ_CP027639_1_Campylobacter_coli_strain_meC0280	0	0	0	0	0	1	0	0	0	0	0	0	0	0	1	0	1	0	0	0	1	0	0	0	0	0	0	0	0	1	0	0	0	1	0	0	0	0	0	1	0	0	0	0	0	0	0	0	1
NZ_CP028187_1_Campylobacter_coli_strain_CFSAN054106	0	0	0	0	0	1	0	0	0	0	0	0	0	0	0	0	0	0	0	0	0	0	0	0	0	0	0	0	0	1	0	0	0	1	0	0	0	0	0	0	0	0	0	0	0	0	0	0	1
NZ_CP035927_1_Campylobacter_coli_strain_RM2228	0	0	0	0	0	1	0	0	0	0	0	0	0	0	1	0	1	0	0	0	1	0	0	0	0	0	0	0	0	1	0	0	0	1	0	0	0	0	0	0	0	0	0	0	0	0	0	0	1
NZ_CP038868_1_Campylobacter_coli_strain_16SHKX65C	1	0	0	0	0	1	0	0	0	0	0	0	0	0	1	0	1	0	0	0	0	0	1	0	0	0	0	0	1	1	0	0	1	1	0	0	0	0	0	0	0	0	0	0	0	0	0	0	1
NZ_CP040239_1_Campylobacter_coli_strain_S9	0	0	0	0	0	1	0	0	0	0	0	0	0	0	1	0	1	0	0	0	0	0	1	0	0	0	0	0	0	1	0	0	0	1	0	0	0	0	0	0	0	0	0	0	0	0	0	0	1
NZ_CP042462_1_Campylobacter_coli_strain_18_84	0	0	0	0	0	1	0	0	0	0	1	0	0	0	1	0	1	0	0	0	1	0	0	0	0	0	0	0	0	1	0	0	0	1	0	0	0	0	0	0	0	0	0	0	0	0	0	0	1
NZ_CP042463_1_Campylobacter_coli_strain_18_75	0	0	0	0	0	1	0	0	0	0	1	0	0	0	1	0	0	0	0	0	1	0	0	0	0	0	0	0	0	1	0	0	0	1	0	0	0	0	0	0	0	0	0	0	0	0	0	0	1
NZ_CP044161_1_Campylobacter_coli_strain_AR_0420	0	0	0	0	0	0	0	0	0	0	1	0	0	0	0	0	1	0	0	0	1	0	0	0	0	0	0	0	0	0	0	0	0	1	0	0	0	0	0	0	1	0	0	0	0	0	0	0	1
NZ_CP044165_1_Campylobacter_coli_strain_AR_0416	0	0	0	1	0	1	0	0	0	0	1	0	0	0	1	0	1	0	0	0	1	0	0	1	0	0	0	0	0	1	0	0	1	1	0	0	0	1	0	0	0	0	0	0	0	0	0	0	1
NZ_CP044175_1_Campylobacter_coli_strain_AR_0411	0	0	0	0	0	1	0	0	0	0	0	0	0	0	1	0	0	0	0	0	1	0	0	0	0	0	0	0	0	0	0	0	0	1	0	0	0	0	0	0	0	0	0	0	0	0	0	0	1
NZ_CP045791_1_Campylobacter_coli_strain_CFSAN032805	0	0	1	0	0	1	0	0	0	0	1	0	0	0	1	0	1	0	0	0	1	0	0	0	0	0	0	0	0	1	0	0	1	1	0	0	0	0	0	0	0	0	0	0	0	0	0	0	1
NZ_CP046317_1_Campylobacter_coli_strain_FDAARGOS_735	0	0	0	0	0	1	0	0	0	0	1	0	0	0	1	0	1	0	0	0	1	0	0	0	0	0	0	0	0	1	0	0	0	1	0	0	0	0	0	1	0	0	0	0	0	0	0	0	1
NZ_CP047197_1_Campylobacter_coli_strain_JZ_1_95	0	0	0	0	0	1	0	0	0	0	0	0	0	0	1	0	1	0	0	0	1	0	1	0	0	0	0	0	0	0	0	0	0	1	0	0	0	0	0	0	0	0	0	0	0	0	0	0	1
NZ_CP047212_1_Campylobacter_coli_strain_JZ_1_79	0	0	0	0	0	1	0	0	0	0	0	0	0	0	1	0	1	0	0	0	1	0	0	0	0	0	0	0	0	0	0	0	1	1	0	0	0	0	0	0	0	0	0	0	0	0	0	0	1
NZ_CP047214_1_Campylobacter_coli_strain_QL_1_15	1	0	0	0	0	1	0	0	0	0	0	0	0	0	1	0	1	0	0	0	0	0	1	1	0	0	0	0	1	1	0	0	1	1	0	0	0	0	0	0	0	0	0	0	0	0	0	0	1
NZ_CP047216_1_Campylobacter_coli_strain_SH89	0	0	0	0	0	1	0	0	0	0	0	0	0	0	0	0	0	0	0	0	1	0	0	0	0	0	0	0	0	0	0	0	1	1	0	0	0	0	0	0	0	0	0	0	0	0	0	0	1
NZ_CP058336_1_Campylobacter_coli_strain_R7B144	0	0	0	0	0	1	0	0	0	0	0	0	0	0	0	0	0	0	0	0	1	0	1	0	0	0	0	0	0	1	0	0	0	1	0	0	0	0	0	0	0	0	0	0	0	0	0	0	1
NZ_CP058340_1_Campylobacter_coli_strain_20A420	0	0	0	0	0	1	0	0	0	0	0	0	0	0	1	0	1	0	0	0	0	0	0	0	0	0	0	0	0	1	0	0	0	1	0	0	0	0	0	0	0	0	0	0	0	0	0	0	1
NZ_CP061537_1_Campylobacter_coli_strain_PSU_32	0	0	0	0	0	1	0	0	0	0	1	0	0	0	1	0	1	0	0	0	1	0	0	0	0	0	0	0	0	1	0	0	0	1	0	0	0	0	0	0	0	0	0	0	0	0	0	0	1
NZ_CP066027_1_Campylobacter_coli_strain_FDAARGOS_1028	0	0	0	0	0	1	0	0	0	0	0	0	0	0	1	0	1	0	0	0	1	0	0	0	0	0	0	0	0	1	0	0	0	1	0	0	0	0	0	0	0	0	0	0	0	0	0	0	1
NZ_CP068565_1_Campylobacter_coli_strain_CC19DZ036	0	0	0	0	0	1	0	0	0	0	0	0	0	0	0	0	1	0	0	0	1	0	1	0	0	0	0	0	0	1	0	0	0	1	0	0	0	0	0	0	0	0	0	0	0	0	0	0	1
NZ_CP068566_1_Campylobacter_coli_strain_CC19DZ037	0	0	0	0	0	1	0	0	0	0	0	0	0	0	0	0	1	0	0	0	1	0	1	0	0	0	0	0	0	1	0	0	0	1	0	0	0	0	0	0	0	0	0	0	0	0	0	0	1
NZ_CP068581_1_Campylobacter_coli_strain_CC19CH075	1	0	0	0	0	1	0	0	0	0	0	0	0	0	1	0	1	0	0	0	0	0	0	0	0	0	0	0	0	1	0	0	1	1	0	0	0	0	0	0	0	0	0	0	0	0	0	0	1
NZ_CP068586_1_Campylobacter_coli_strain_CC19CH076	1	0	0	0	0	1	0	0	0	0	0	0	0	0	1	0	1	0	0	0	0	0	0	0	0	0	0	0	0	1	0	0	1	1	0	0	0	0	0	0	0	0	0	0	0	0	0	0	1
NZ_CP076503_1_Campylobacter_coli_strain_R19_0895	0	0	0	0	0	1	0	0	0	0	0	0	0	0	1	0	1	0	0	0	1	0	0	0	0	0	0	0	1	0	0	0	1	0	0	0	0	0	0	0	0	0	0	0	0	0	0	0	1
NZ_CP076509_1_Campylobacter_coli_strain_R18_1828	1	0	0	1	0	1	0	0	0	0	0	0	0	0	0	0	1	0	0	0	1	0	0	0	0	0	0	0	0	1	0	0	1	1	0	0	0	0	0	0	0	0	0	0	0	0	0	0	1
NZ_CP076510_1_Campylobacter_coli_strain_R19_0802	0	0	0	0	0	1	0	0	0	0	0	0	0	0	0	0	1	0	0	0	1	0	0	0	0	0	0	0	0	1	0	0	1	1	0	0	0	0	0	0	0	0	0	0	0	0	0	0	1
NZ_CP076513_1_Campylobacter_coli_strain_R19_1157	1	0	1	0	0	1	0	0	0	0	0	0	0	0	0	0	1	0	0	0	0	0	0	0	0	0	0	0	0	1	0	0	1	1	0	0	0	0	0	0	0	0	0	0	0	0	0	0	1
NZ_CP080547_1_Campylobacter_coli_strain_CAN10	0	0	0	0	0	0	0	0	0	0	0	0	0	0	0	0	1	0	0	0	0	1	0	0	0	0	0	0	0	1	0	0	0	1	0	0	0	0	0	1	0	0	0	0	0	0	0	0	1
NZ_CP082874_1_Campylobacter_coli_strain_FDAARGOS_1466	0	0	0	0	0	1	0	0	0	0	0	0	0	0	0	0	1	0	0	0	1	0	1	1	0	0	0	0	0	1	0	0	0	1	0	0	0	0	0	0	0	0	0	0	0	0	0	0	1
NZ_CP082881_1_Campylobacter_coli_strain_FDAARGOS_1465	0	0	0	0	0	1	0	0	0	0	0	0	0	0	1	0	0	0	0	0	1	0	0	0	0	0	0	0	0	0	0	0	0	1	0	0	0	0	0	0	0	0	1	0	0	0	0	0	1
NZ_CP082947_1_Campylobacter_coli_strain_C203016	0	0	0	0	0	1	0	0	0	0	0	0	0	0	1	0	1	0	0	0	1	0	1	0	0	0	0	0	1	1	0	0	1	1	0	0	0	0	0	0	0	0	0	0	0	0	0	0	1
NZ_CP083377_1_Campylobacter_coli_strain_C203110	0	0	0	0	0	1	0	0	0	0	1	0	0	0	1	0	1	0	0	0	1	0	1	0	0	0	0	0	1	1	0	0	1	1	0	0	0	0	0	0	0	0	0	0	0	0	0	0	1
NZ_CP083378_1_Campylobacter_coli_strain_C203112	1	0	0	0	0	1	0	0	0	0	0	0	0	0	0	0	1	0	0	0	0	0	0	0	0	0	0	0	0	1	0	0	0	1	0	0	0	0	0	0	1	0	0	0	0	0	0	0	1
NZ_CP083379_1_Campylobacter_coli_strain_C203115	0	0	0	0	0	1	0	0	0	0	0	0	0	0	1	0	1	0	0	0	1	0	1	0	0	0	0	0	1	1	0	0	1	1	0	0	0	0	0	0	0	0	0	0	0	0	0	0	1
NZ_CP083395_1_Campylobacter_coli_strain_C203018	0	0	0	0	0	1	0	0	0	0	1	0	0	0	1	0	1	0	0	0	1	0	1	0	0	0	0	0	1	1	0	0	1	1	0	0	0	0	0	0	0	0	0	0	0	0	0	0	1
NZ_CP086657_1_Campylobacter_coli_strain_P4581	0	0	0	0	0	1	0	0	0	0	1	0	0	0	1	0	1	0	0	0	1	0	0	0	0	0	0	0	0	0	0	0	0	1	0	0	0	0	0	0	0	0	0	0	0	0	0	0	1
NZ_CP091310_1_Campylobacter_coli_strain_M8	0	0	1	0	0	1	0	0	0	0	1	0	0	0	1	0	1	0	0	0	0	0	0	0	0	0	0	0	1	1	0	0	1	1	0	0	0	0	0	0	0	0	0	0	0	0	0	0	1
NZ_CP091644_1_Campylobacter_coli_strain_YH504	0	0	0	0	0	1	0	0	0	0	0	0	0	0	1	0	1	0	0	0	1	0	0	0	0	0	0	0	0	1	0	0	0	1	0	0	0	0	0	0	0	0	0	0	0	0	0	0	1
NZ_CP091743_1_Campylobacter_coli_strain_A16_CF_128_1	0	0	0	0	0	1	0	0	0	0	0	0	0	0	1	0	1	0	0	0	1	0	0	0	0	0	0	0	0	1	0	0	0	1	0	0	0	0	0	0	1	0	0	0	0	0	0	0	1
NZ_CP092025_1_Campylobacter_coli_strain_14158_6	0	0	0	0	0	0	0	0	0	0	0	0	0	0	0	0	1	0	0	0	1	0	0	0	0	0	0	0	0	0	0	0	0	1	0	0	0	0	0	0	0	1	1	0	0	0	0	0	0
NZ_CP092026_1_Campylobacter_coli_strain_14240_1	0	0	0	0	0	1	0	0	0	0	0	0	0	0	1	0	0	0	0	0	1	0	1	0	0	0	0	0	0	1	0	0	0	1	0	0	0	0	0	0	0	0	0	0	0	0	0	0	1
NZ_CP103055_1_Campylobacter_coli_strain_YC3_24	1	0	0	1	0	1	0	0	0	0	1	0	0	0	1	0	1	0	0	0	1	0	0	0	0	0	0	0	1	1	0	0	1	1	0	0	0	0	0	0	0	0	0	0	0	0	0	0	1
NZ_CP109654_1_Campylobacter_coli_strain_10_02932	0	0	0	0	0	1	0	0	0	0	0	0	0	0	0	0	1	0	0	0	1	0	0	0	0	0	0	0	0	1	0	0	0	1	0	0	0	0	0	0	0	0	0	0	0	0	0	0	1
NZ_CP109813_1_Campylobacter_coli_strain_CC20JX12	1	1	1	0	0	1	0	0	0	0	0	0	0	0	0	0	1	0	0	0	0	0	0	0	0	0	0	0	0	1	0	0	1	1	0	0	0	0	0	0	1	0	0	0	0	0	0	0	1
NZ_CP109817_1_Campylobacter_coli_strain_CC21NB01a	1	0	1	0	0	1	0	0	0	0	1	0	0	0	1	0	1	0	0	0	1	0	0	0	0	0	0	0	0	1	0	0	1	1	0	0	0	0	0	0	0	0	0	0	0	0	0	0	0
NZ_CP109819_1_Campylobacter_coli_strain_CC21NB04a	1	0	1	0	0	1	0	0	0	0	1	0	0	0	1	0	1	0	0	0	1	0	0	0	0	0	0	0	0	1	0	0	1	1	0	0	0	0	0	0	0	0	0	0	0	0	0	0	0
NZ_OU532556_1_Campylobacter_coli_isolate_2_1	0	0	0	0	0	1	0	0	0	0	1	0	0	0	1	0	1	0	0	0	1	0	0	0	0	0	0	0	0	1	0	0	0	1	0	0	0	0	0	0	0	0	0	0	0	0	0	0	1
TF50201	0	0	0	0	0	1	0	0	0	0	0	0	0	0	1	0	1	0	0	0	0	0	0	0	0	0	0	0	0	1	0	0	0	1	0	0	0	0	0	0	0	0	0	0	0	0	0	0	1
TF50604	0	0	0	0	0	1	0	0	0	0	0	0	0	0	1	0	1	0	0	0	1	0	0	0	0	0	0	0	0	0	0	0	0	1	0	0	0	0	0	0	0	0	0	0	0	0	0	0	1
TF50804	0	0	1	0	0	1	0	0	0	0	0	0	0	0	0	0	1	0	0	0	1	0	0	0	0	0	0	0	0	1	0	0	1	1	0	0	0	0	0	0	0	0	0	0	0	0	0	0	1
TF52105	0	0	0	0	0	1	0	0	0	0	0	0	0	0	0	0	1	0	0	0	1	0	1	0	0	0	0	0	0	0	0	0	0	1	0	0	0	0	0	0	0	0	0	0	0	0	0	0	1
TF52502	0	0	0	0	0	1	0	0	0	0	0	0	0	0	1	0	1	0	0	0	0	0	0	0	0	0	0	0	0	1	0	0	0	1	0	0	0	0	0	0	0	0	0	0	0	0	0	0	0
TF53105	0	0	0	0	0	0	0	0	0	0	0	0	0	0	0	0	1	0	0	0	1	0	0	0	0	0	0	0	0	1	0	0	0	1	0	0	0	0	0	0	0	0	0	0	0	0	0	0	1
TF53501	0	0	0	0	0	1	0	0	0	0	0	0	0	0	1	0	1	0	0	0	1	0	1	0	0	0	0	0	0	0	0	0	0	1	0	0	0	0	0	0	0	0	0	0	0	0	0	0	0
TF53601	0	0	1	0	0	1	0	0	0	0	0	0	0	0	0	0	1	0	0	0	1	0	0	0	0	0	0	0	0	1	0	0	1	1	0	0	0	0	0	0	0	0	0	0	0	0	0	0	1
TF53902	0	0	0	0	0	1	0	0	0	0	0	0	0	0	1	0	1	0	0	0	1	0	1	0	0	0	0	0	0	0	0	0	0	1	0	0	0	0	0	0	0	0	0	0	0	0	0	0	0
TF54004	0	0	1	0	0	1	0	0	0	0	0	0	0	0	1	0	1	0	0	0	0	0	0	0	0	1	0	0	0	1	0	0	1	1	0	0	0	0	0	1	0	0	0	0	0	0	0	0	1
TF54605	0	0	0	0	0	1	0	0	0	0	1	0	0	0	1	0	1	0	0	0	0	0	0	0	0	0	0	0	0	1	0	0	0	1	0	0	0	0	0	0	0	0	0	0	0	0	0	0	0
TL00205	0	0	0	0	0	0	0	0	0	0	0	0	0	0	0	0	1	0	0	0	1	0	0	0	0	0	0	0	0	1	0	0	0	1	0	0	0	0	0	0	1	0	0	0	0	0	0	0	1
TL00406	0	0	0	0	0	1	0	0	0	0	0	0	0	0	0	0	1	0	0	0	0	1	0	0	0	1	0	0	0	0	0	0	0	1	0	0	0	0	0	1	0	0	0	0	0	0	0	0	1
TL00501	0	0	0	0	0	1	0	0	0	0	0	0	0	0	1	0	1	0	0	0	1	0	1	0	0	0	0	0	0	0	0	0	0	1	0	0	0	0	0	0	0	0	0	0	0	0	0	0	1
TL00601	0	0	1	0	0	1	0	0	0	0	0	0	0	0	1	0	1	0	0	0	1	0	0	0	0	0	0	0	0	0	0	0	1	1	0	0	0	0	0	0	0	0	0	0	0	0	0	0	1
TL00910	0	0	1	0	0	1	0	0	0	0	0	0	0	0	0	0	1	0	0	0	1	1	0	0	0	0	0	0	0	1	0	0	1	1	0	0	0	0	0	0	0	0	0	0	0	0	0	0	1
TL10710	0	0	0	0	0	1	0	0	0	0	0	0	0	0	1	0	1	0	0	0	1	0	0	0	0	1	0	0	0	1	0	0	0	1	0	0	0	0	0	1	0	0	0	0	0	0	0	0	1
TL11002	0	0	0	0	0	1	0	0	0	0	0	0	0	0	1	0	1	0	0	0	0	0	0	0	0	0	0	0	0	1	0	0	0	1	0	0	0	0	0	0	0	0	0	0	0	0	0	0	0
TL20108	0	0	0	0	0	1	0	0	0	0	0	0	0	0	1	0	0	0	0	0	0	1	1	0	0	0	0	0	0	0	0	0	0	1	0	0	0	0	0	0	0	0	0	0	0	0	0	0	1
TL20602	0	0	0	0	0	0	0	0	0	0	0	0	0	0	0	0	1	0	0	0	1	0	0	0	0	0	0	0	0	1	0	0	0	1	0	0	0	0	0	0	1	0	0	0	0	0	0	0	0
TL20910	0	0	0	0	0	1	0	0	0	0	1	0	0	0	1	0	1	0	0	0	1	0	1	0	0	0	0	0	0	0	0	0	0	1	0	0	0	0	0	0	0	0	0	0	0	0	0	0	1
TL30104	0	0	0	0	0	1	0	0	0	0	0	0	0	0	1	0	1	0	0	0	1	0	1	0	0	0	0	0	0	0	0	0	0	1	0	0	0	0	0	0	0	0	0	0	0	0	0	0	1
TL30303	0	0	0	0	0	1	0	0	0	0	0	0	0	0	1	0	1	0	0	0	1	0	1	0	0	0	0	0	0	0	0	0	0	1	0	0	0	0	0	0	0	0	0	0	0	0	0	0	0
TL30601	0	0	1	0	0	1	0	0	0	0	0	0	0	0	1	0	1	0	0	0	0	0	0	0	0	0	1	1	0	1	1	1	1	1	0	0	1	0	0	0	0	0	0	0	0	0	1	0	1
TL30910	0	0	0	0	0	0	0	0	0	0	1	0	0	0	1	0	1	0	0	0	1	0	0	0	0	0	0	0	0	1	0	0	0	1	0	0	0	0	0	0	0	0	0	0	0	0	0	0	1
TL40110	0	0	0	0	0	1	0	0	0	0	0	0	0	0	1	0	1	0	0	0	0	0	0	0	0	0	0	0	0	1	0	0	0	1	0	0	0	0	0	0	0	0	0	0	0	0	0	0	0
TL40508	0	0	1	0	0	1	0	0	0	0	0	0	0	0	1	0	1	0	0	0	1	0	0	0	0	0	0	0	0	0	0	0	1	1	0	0	0	0	0	0	0	0	0	0	0	0	0	0	1
TL40606	0	0	0	0	0	1	0	0	0	0	0	0	0	0	1	0	1	0	0	0	1	0	1	0	0	0	0	0	0	0	0	0	0	1	0	0	0	0	0	0	0	0	0	0	0	0	0	0	1
TL40707	0	0	0	0	0	1	0	0	0	0	0	0	0	0	1	0	1	0	0	0	1	0	1	0	0	0	0	0	0	0	0	0	0	1	0	0	0	0	0	0	0	0	0	0	0	0	0	0	1
TL40905	0	0	0	0	0	1	0	0	0	0	1	0	0	0	1	0	0	0	0	0	1	0	0	0	0	1	0	0	0	1	0	0	0	1	0	0	0	0	0	1	0	0	0	0	0	0	0	0	1
VF50116CS	1	0	0	0	0	1	0	0	0	0	0	0	0	0	1	0	0	0	0	0	1	0	0	0	0	0	0	0	0	1	0	0	0	1	0	0	0	0	0	0	0	0	0	0	0	0	0	0	1
VF50118CS	1	0	0	0	0	1	0	0	0	0	0	0	0	0	1	0	0	0	0	0	1	0	0	0	0	0	0	0	0	1	0	0	0	1	0	0	0	0	0	0	0	0	0	0	0	0	0	0	1
VF50119CS	1	0	0	0	0	1	0	0	0	0	0	0	0	0	1	0	0	0	0	0	1	0	0	0	0	0	0	0	0	1	0	0	0	1	0	0	0	0	0	0	0	0	0	0	0	0	0	0	1
VF50120CS	1	0	0	0	0	1	0	0	0	0	0	0	0	0	1	0	0	0	0	0	1	0	0	0	0	0	0	0	0	1	0	0	0	1	0	0	0	0	0	0	0	0	0	0	0	0	0	0	1
VF50319CS	0	0	0	0	0	1	0	0	0	0	1	0	0	0	0	0	1	0	0	0	1	0	0	0	0	0	0	0	1	0	0	0	1	1	0	0	0	0	0	0	0	0	0	0	0	0	0	0	1
VF50416CS	0	0	0	0	0	1	0	0	0	0	0	0	0	0	0	0	0	0	0	0	1	0	0	0	0	0	0	0	1	1	0	0	1	1	0	0	0	0	0	0	0	0	0	0	0	0	0	0	1
VF50419CS	0	0	0	0	0	1	0	0	0	0	1	0	0	0	0	0	0	0	0	0	0	0	0	0	0	0	0	0	0	1	0	0	0	1	0	0	0	0	0	0	0	0	0	0	0	0	0	0	1
VF50420CS	0	0	0	0	0	1	0	0	0	0	0	0	0	0	0	0	0	0	0	0	1	0	0	0	0	0	0	0	1	1	0	0	1	1	0	0	0	0	0	0	0	0	0	0	0	0	0	0	1
VF50516CS	0	0	0	0	0	1	0	0	0	0	0	0	0	0	0	0	1	0	0	0	1	0	0	0	0	0	0	0	1	0	0	0	1	1	0	0	0	0	0	0	0	0	0	0	0	0	0	0	1
VF50518CS	1	0	0	0	0	1	0	0	0	0	0	0	0	0	0	0	1	0	0	0	1	0	0	0	0	0	0	0	0	1	0	0	0	1	0	0	0	0	0	0	0	0	0	0	0	0	0	0	1
VF50519CS	0	0	0	0	0	1	0	0	0	0	1	0	0	0	0	0	0	0	0	0	0	0	0	0	0	0	0	0	0	1	0	0	0	1	0	0	0	0	0	0	0	0	0	0	0	0	0	0	1
VF507	1	0	1	0	0	1	0	0	0	0	1	0	0	0	1	0	0	0	0	0	1	0	1	0	0	0	0	0	0	1	0	0	1	1	0	0	0	0	0	0	0	0	0	0	0	0	0	0	1
VF50918CS	0	0	0	0	0	0	0	0	0	0	0	0	0	0	0	0	0	0	0	0	0	0	0	0	0	0	0	0	0	0	0	0	1	1	0	0	0	0	0	0	0	1	1	0	1	0	0	0	0
VF50919CS	1	0	1	0	0	1	0	0	0	0	0	0	0	0	0	0	0	0	0	0	1	0	1	0	0	0	0	0	1	1	0	0	1	1	0	0	0	0	0	0	0	0	0	0	0	0	0	0	1
VF51119CS	1	0	1	0	0	1	0	0	0	0	0	0	0	0	1	0	1	0	0	0	1	0	1	0	0	0	0	0	1	0	0	0	1	1	0	0	0	0	0	0	0	0	0	0	0	0	0	0	1
VF51120CS	1	0	1	0	0	1	0	0	0	0	0	0	0	0	0	0	0	0	0	0	1	0	1	0	0	0	0	0	1	1	0	0	1	1	0	0	0	0	0	0	0	0	0	0	0	0	0	0	1
VF51216CS	1	0	0	0	0	1	0	0	0	0	0	0	0	0	1	0	1	0	0	0	1	0	0	0	0	0	0	0	0	1	0	0	1	1	0	0	0	0	0	0	0	0	0	0	0	0	0	0	1
VF51219CS	1	0	1	0	0	1	0	0	0	0	0	0	0	0	1	0	1	0	0	0	0	0	0	0	0	0	0	0	0	1	0	0	1	1	0	0	0	0	0	0	0	0	0	0	0	0	0	0	1
VF51316CS	0	0	0	0	0	1	0	0	0	0	0	0	0	0	1	0	1	0	0	0	0	0	0	0	0	0	0	0	1	1	0	0	1	1	0	0	0	0	0	0	1	0	0	0	0	0	0	0	1
VF51417CS	1	0	0	0	0	1	0	0	0	0	0	0	0	0	1	0	1	0	0	0	1	0	0	0	0	0	0	0	0	1	0	0	1	1	0	0	0	0	0	0	0	0	0	0	0	0	0	0	1
VF51418CS	1	0	0	0	0	1	0	0	0	0	0	0	0	0	0	0	1	0	0	0	1	0	0	0	0	0	0	0	0	0	0	0	1	1	0	0	0	0	0	0	0	0	0	0	0	0	0	0	1
VF52216	0	0	0	0	0	1	0	0	0	0	0	0	0	0	1	0	1	0	0	0	1	0	0	0	0	0	0	0	1	1	0	0	1	1	0	0	0	0	0	0	0	0	0	0	0	0	0	0	1
VF52318CS	1	0	0	0	0	1	0	0	0	0	0	0	0	0	1	0	1	0	0	0	1	0	1	0	0	0	0	0	0	1	0	0	1	1	0	0	0	0	0	0	0	0	0	0	0	0	0	0	1
VF52417CS	0	0	0	0	0	1	0	0	0	0	0	0	0	0	0	0	1	0	0	0	1	0	0	0	0	0	0	0	1	1	0	0	1	1	0	0	0	0	0	0	0	0	0	0	0	0	0	0	1
VF52516CS	1	0	0	0	0	1	0	0	0	0	0	0	0	0	1	0	1	0	0	0	1	0	0	0	0	1	0	0	1	1	0	0	1	1	0	0	0	0	0	1	0	0	0	0	0	0	0	0	1
VF52520CS	0	0	0	0	0	1	0	0	0	0	0	0	0	0	0	0	1	0	0	0	1	1	0	0	0	0	0	0	0	1	0	0	0	1	0	0	0	0	0	0	1	0	0	0	0	0	0	0	1
VF52617	0	0	0	0	0	1	0	0	0	0	0	0	0	0	0	0	1	0	0	0	0	0	0	0	0	0	0	0	1	0	0	0	1	1	0	0	0	0	0	0	1	0	0	0	0	0	0	0	1
VF52619	0	0	0	0	0	1	0	0	0	0	0	0	0	0	0	0	0	0	0	0	1	0	0	0	0	0	0	0	1	1	0	0	1	1	0	0	0	0	0	0	1	0	0	0	0	0	0	0	1
VF52716CSA	0	0	0	0	0	1	0	0	0	0	0	0	0	0	0	0	1	0	0	0	1	1	0	0	0	0	0	0	0	1	0	0	0	1	0	0	0	0	0	0	1	0	0	0	0	0	0	0	1
VF52716CSB	1	0	1	0	0	1	0	0	0	0	0	0	0	0	0	0	1	0	0	0	0	0	0	0	0	0	0	0	0	1	0	0	1	1	0	0	0	0	0	0	0	0	0	0	0	0	0	0	1
VF52717CS	0	0	0	0	0	1	0	0	0	0	0	0	0	0	0	0	1	0	0	0	1	1	0	0	0	0	0	0	0	1	0	0	0	1	0	0	0	0	0	0	1	0	0	0	0	0	0	0	1
VF52718CS	0	0	0	0	0	1	0	0	0	0	0	0	0	0	1	0	1	0	0	0	0	0	0	0	0	0	0	0	1	1	0	0	1	1	0	0	0	0	0	0	0	0	0	0	0	0	0	0	1
VF52718CSB	0	0	0	0	0	1	0	0	0	0	0	0	0	0	0	0	1	0	0	0	1	1	0	0	0	0	0	0	0	1	0	0	0	1	0	0	0	0	0	0	1	0	0	0	0	0	0	0	1
VF52719CS	0	0	0	0	0	1	0	0	0	0	0	0	0	0	0	0	1	0	0	0	1	1	0	0	0	0	0	0	0	1	0	0	0	1	0	0	0	0	0	0	1	0	0	0	0	0	0	0	1
VF52720	0	0	0	0	0	1	0	0	0	0	0	0	0	0	0	0	1	0	0	0	1	1	0	0	0	0	0	0	0	1	0	0	0	1	0	0	0	0	0	0	1	0	0	0	0	0	0	0	1
VF52819CS	0	0	0	0	0	1	0	0	0	0	0	0	0	0	1	0	1	0	0	0	1	0	1	0	0	0	0	0	1	1	0	0	1	1	0	0	0	0	0	0	0	0	0	0	0	0	0	0	1
VF53017CS	0	0	0	0	0	1	0	0	0	0	0	0	0	0	0	0	1	0	0	0	0	0	0	0	0	0	0	0	1	1	0	0	1	1	0	0	0	0	0	0	0	0	0	0	0	0	0	0	1
VF53018CS	1	0	0	0	0	1	0	0	0	0	0	0	0	0	0	0	1	0	0	0	0	0	0	0	0	0	0	0	0	1	0	0	1	1	0	0	0	0	0	0	0	0	0	0	0	0	0	0	1
VF53020CS	0	0	1	0	0	1	0	0	0	0	0	0	0	0	1	0	1	0	0	0	0	0	0	0	0	0	0	0	1	1	0	0	1	1	0	0	0	0	0	0	0	0	0	0	0	0	0	0	1
VF53117	1	0	0	0	0	1	0	0	0	0	0	0	0	0	1	0	1	0	0	0	1	0	0	0	0	0	0	0	1	1	0	0	1	1	0	0	0	0	0	0	0	0	0	0	0	0	0	0	1
VF53118CS	0	0	1	0	0	1	0	0	0	0	1	0	0	0	0	0	0	0	0	0	1	0	0	0	0	0	0	0	1	1	0	0	1	1	0	0	0	0	0	0	0	0	0	0	0	0	0	0	1
VF53119	1	0	1	0	0	1	0	0	0	0	0	0	0	0	1	0	1	0	0	0	0	0	0	0	0	0	0	0	0	1	0	0	1	1	0	0	0	0	0	0	0	0	0	0	0	0	0	0	1
VF53319CS	1	0	1	0	0	1	0	0	0	0	0	0	0	0	0	0	1	0	0	0	0	0	0	0	0	0	0	0	0	1	0	0	1	1	0	0	0	0	0	0	0	0	0	0	0	0	0	0	1
VF54120CS	0	0	0	0	0	1	0	0	0	0	0	0	0	0	0	0	1	0	0	0	1	0	0	0	0	0	0	0	1	1	0	0	1	1	0	0	0	0	0	0	0	0	0	0	0	0	0	0	1
VF54318CS	0	0	0	0	0	1	0	0	0	0	0	0	0	0	0	0	1	0	0	0	0	0	0	0	0	0	0	0	0	1	0	0	1	1	0	0	0	0	0	0	0	0	0	0	0	0	0	0	1
VF54319CS	1	0	1	0	0	1	0	0	0	0	0	0	0	0	0	0	1	0	0	0	1	0	0	0	0	0	0	0	1	1	0	0	1	1	0	0	0	0	0	0	0	0	0	0	0	0	0	0	1
VF54416CS	1	0	1	0	0	1	0	0	0	0	0	0	0	0	1	0	0	0	0	0	0	0	0	0	0	0	0	0	0	1	0	0	1	1	0	0	0	0	0	0	0	0	0	0	0	0	0	0	1
VF54517CS	0	0	0	0	0	1	0	0	0	0	0	0	0	0	1	0	1	0	0	0	1	0	0	0	0	0	0	0	1	1	0	0	1	1	0	0	0	0	0	0	0	0	0	0	0	0	0	0	1
VF54518CS	0	0	0	0	0	1	0	0	0	0	0	0	0	0	1	0	1	0	0	0	1	0	0	0	0	0	0	0	1	1	0	0	1	1	0	0	0	0	0	0	0	0	0	0	0	0	0	0	1
VF54618CS	0	0	1	0	0	1	0	0	0	0	0	0	0	0	0	0	1	0	0	0	1	0	0	0	0	0	0	0	1	1	0	0	1	1	0	0	0	0	0	0	0	0	0	0	0	0	0	0	1
VF54619CS	1	0	0	0	0	1	0	0	0	0	0	0	0	0	0	0	1	0	0	0	1	0	1	0	0	0	0	0	1	1	0	0	1	1	0	0	0	0	0	0	0	0	0	0	0	0	0	0	1
VF54716CS	1	0	1	0	0	1	0	0	0	0	0	0	0	0	0	0	1	0	0	0	1	0	1	0	0	0	0	0	1	1	0	0	1	1	0	0	0	0	0	0	0	0	0	0	0	0	0	0	1
VF54717CS	1	0	1	0	0	1	0	0	0	0	0	0	0	0	0	0	1	0	0	0	1	0	0	0	0	0	0	0	1	1	0	0	1	1	0	0	0	0	0	0	0	0	0	0	0	0	0	0	1
VF54718CS	1	0	0	0	0	1	0	0	0	0	0	0	0	0	0	0	1	0	0	0	1	0	1	0	0	0	0	0	1	1	0	0	1	1	0	0	0	0	0	0	0	0	0	0	0	0	0	0	1
VF54819CS	1	0	0	0	0	1	0	0	0	0	0	0	0	0	1	0	1	0	0	0	1	0	1	0	0	0	0	0	1	1	0	0	1	1	0	0	0	0	0	0	0	0	0	0	0	0	0	0	1
VF54917CS	1	0	0	0	0	1	0	0	0	0	0	0	0	0	0	0	1	0	0	0	0	0	0	0	0	0	0	0	0	1	0	0	1	1	0	0	0	0	0	0	0	0	0	0	0	0	0	0	1
VF54918CS	0	0	0	0	0	1	0	0	0	0	0	0	0	0	1	0	1	0	0	0	0	0	0	0	0	0	0	0	1	1	0	0	1	1	0	0	0	0	0	0	1	0	0	0	0	0	0	0	1
VF54919CS	1	0	0	0	0	1	0	0	0	0	0	0	0	0	0	0	1	0	0	0	0	0	0	0	0	0	0	0	0	1	0	0	1	1	0	0	0	0	0	0	0	0	0	0	0	0	0	0	1
VF54920CS	1	0	0	0	0	1	0	0	0	0	0	0	0	0	0	0	1	0	0	0	0	0	0	0	0	0	0	0	0	1	0	0	1	1	0	0	0	0	0	0	0	0	0	0	0	0	0	0	1
VF55020	0	0	1	0	0	1	0	0	0	0	0	0	0	0	1	0	1	0	0	0	0	0	1	0	0	0	0	0	0	1	0	0	1	1	0	0	0	0	0	0	0	0	0	0	0	0	0	0	1
VF56217CS	1	0	1	0	0	1	0	0	0	0	0	0	0	0	0	0	0	0	0	0	1	0	0	0	0	0	0	0	1	1	0	0	1	1	0	0	0	0	0	0	0	0	0	0	0	0	0	0	1
VF56220CS	1	0	0	0	0	1	0	0	0	0	0	0	0	0	1	0	1	0	0	0	1	0	0	0	0	1	0	0	0	1	0	0	0	1	0	0	0	0	0	1	0	0	0	0	0	0	0	0	1
VF56520CS	0	0	0	0	0	1	0	0	0	0	0	0	0	0	1	0	1	0	0	0	1	0	0	0	0	0	0	0	0	1	0	0	0	1	0	0	0	0	0	1	0	0	0	0	0	0	0	0	1
VF56816CS	0	0	0	0	0	1	0	0	0	0	1	0	0	0	1	0	1	0	0	0	1	1	1	0	0	0	0	0	0	0	0	0	0	1	0	0	0	0	0	0	0	0	0	0	0	0	0	0	1
VF56817CS	0	0	0	0	0	1	0	0	0	0	0	0	0	0	1	0	1	0	0	0	1	1	1	0	0	0	0	0	0	0	0	0	0	1	0	0	0	0	0	0	0	0	0	0	0	0	0	0	1
VF56819CS	0	0	0	0	0	1	0	0	0	0	0	0	0	0	1	0	1	0	0	0	1	1	1	0	0	0	0	0	0	0	0	0	0	1	0	0	0	0	0	0	0	0	0	0	0	0	0	0	1
VF58116	0	0	0	0	0	1	0	0	0	0	0	0	0	0	1	0	1	0	0	0	1	0	0	0	0	0	0	0	0	1	0	0	1	1	0	0	0	0	0	0	0	0	0	0	0	0	0	0	1
VF58117	0	0	0	0	0	1	0	0	0	0	0	0	0	0	1	0	1	0	0	0	1	0	0	0	0	0	0	0	0	1	0	0	1	1	0	0	0	0	0	0	0	0	0	0	0	0	0	0	1
VF58120	0	0	0	0	0	1	0	0	0	0	1	0	0	0	1	0	1	0	0	0	1	0	0	0	0	0	0	0	1	1	0	0	1	1	0	0	0	0	0	0	1	0	0	0	0	0	0	0	1
VF58218CS	0	0	1	0	0	1	0	0	0	0	0	0	0	0	0	0	0	0	0	0	1	0	0	0	0	0	0	0	1	1	0	0	1	1	0	0	0	0	0	0	0	0	0	0	0	0	0	0	1
VF58313CS	1	0	1	0	0	1	0	0	0	0	1	0	0	0	1	0	0	0	0	0	0	0	0	0	0	0	0	0	1	1	0	0	1	1	0	0	0	0	0	0	0	0	0	0	0	0	0	0	1
VF58418CS	1	0	0	0	0	1	0	0	0	0	0	0	0	0	1	0	1	0	0	0	1	0	0	0	0	0	0	0	1	1	0	0	1	1	0	0	0	0	0	0	0	0	0	0	0	0	0	0	1
VF58419CS	1	0	0	0	0	1	0	0	0	0	0	0	0	0	1	0	1	0	0	0	1	0	0	0	0	1	0	0	1	1	0	0	1	1	0	0	0	0	0	1	0	0	0	0	0	0	0	0	1
VF58519CS	1	0	1	0	0	1	0	0	0	0	0	0	0	0	0	0	1	0	0	0	1	0	0	0	0	0	0	0	0	0	0	0	1	1	0	0	0	0	0	0	0	0	0	0	0	0	0	0	1
VF58520CS	1	0	1	0	0	1	0	0	0	0	0	0	0	0	0	0	1	0	0	0	1	0	0	0	0	0	0	0	0	0	0	0	1	1	0	0	0	0	0	0	0	0	0	0	0	0	0	0	1
VF58618CS	0	0	0	0	0	1	0	0	0	0	0	0	0	0	1	0	1	0	0	0	0	0	1	0	0	0	0	0	0	1	0	0	0	1	0	0	0	0	0	0	0	0	0	0	0	0	0	0	1
VM00118CS	0	0	0	0	0	0	0	0	0	0	0	0	0	0	0	0	1	0	0	0	1	0	0	0	0	0	0	0	1	1	0	0	1	1	0	0	0	0	0	0	0	1	1	0	0	0	0	0	0
VM00120CS	0	0	0	0	0	1	0	0	0	0	0	0	0	0	1	0	1	0	0	0	1	0	1	0	0	0	0	0	0	0	0	0	0	1	0	0	0	0	0	0	0	0	0	0	0	0	0	0	0
VM00320CS	1	0	0	0	0	1	0	0	0	0	0	0	0	0	0	0	1	0	0	0	0	0	1	0	0	0	0	0	1	1	0	0	1	1	0	0	0	0	0	0	0	0	0	0	0	0	0	0	1
VM00417CS	1	0	0	0	0	1	0	0	0	0	0	0	0	0	0	0	1	0	0	0	1	0	0	0	0	0	0	0	1	1	0	0	1	1	0	0	0	0	0	0	0	0	0	0	0	0	0	0	1
VM02320	0	0	0	0	0	1	0	0	0	0	0	0	0	0	0	0	1	0	0	0	1	0	0	0	0	0	0	0	0	1	0	0	0	1	0	0	0	0	0	0	0	0	0	0	0	0	0	0	1
VM02417CS	1	0	1	0	0	1	0	0	0	0	0	0	0	0	0	0	1	0	0	0	0	0	0	0	0	0	0	0	0	1	0	0	1	1	0	0	0	0	0	0	0	0	0	0	0	0	0	0	1
VM02419CS	1	0	1	0	0	1	0	0	0	0	0	0	0	0	1	0	1	0	0	0	1	0	1	0	0	0	0	0	0	1	0	0	1	1	0	0	0	0	0	0	0	0	0	0	0	0	0	0	1
VM06119CS	1	0	1	0	0	1	0	0	0	0	0	0	0	0	1	0	1	0	0	0	1	0	1	0	0	0	0	0	0	0	0	0	1	1	0	0	0	0	0	0	0	0	0	0	0	0	0	0	1
VM06120CS	0	0	0	0	0	1	0	0	0	0	0	0	0	0	0	0	1	0	0	0	1	0	0	0	0	0	0	0	0	1	0	0	1	1	0	0	0	0	0	0	1	0	0	0	0	0	0	0	1
VM10116CS	1	0	1	0	0	1	0	0	0	0	0	0	0	0	1	0	1	0	0	0	1	0	0	0	0	0	0	0	1	1	0	0	1	1	0	0	0	0	0	0	0	0	0	0	0	0	0	0	1
VM10118CS	0	0	0	0	0	1	0	0	0	0	0	0	0	0	1	0	1	0	0	0	0	0	0	0	0	0	0	0	1	1	0	0	1	1	0	0	0	0	0	0	1	0	0	0	0	0	0	0	1
VM10519CS	1	0	0	0	0	1	0	0	0	0	0	0	0	0	1	0	1	0	0	0	0	0	1	0	0	0	0	0	1	1	0	0	1	1	0	0	0	0	0	0	0	0	0	0	0	0	0	0	1
VM1051CS	0	0	0	0	0	1	0	0	0	0	0	0	0	0	1	0	0	0	0	0	0	0	0	0	0	0	0	0	1	1	0	0	1	1	0	0	0	0	0	0	1	0	0	0	0	0	0	0	1
VM10619CS	0	0	1	0	0	1	0	0	0	0	0	0	0	0	1	0	0	0	0	0	1	0	0	0	0	0	0	0	1	1	0	0	1	1	0	0	0	0	0	0	0	0	0	0	0	0	0	0	1
VM12217CS	1	0	0	0	0	1	0	0	0	0	1	0	0	0	0	0	1	0	0	0	1	0	0	0	0	0	0	0	1	1	0	0	1	1	0	0	0	0	0	0	0	0	0	0	0	0	0	0	1
VM123165CS	0	0	0	0	0	1	0	0	0	0	1	0	0	0	1	0	0	0	0	0	1	0	0	0	0	0	0	0	1	1	0	0	1	1	0	0	0	0	0	0	0	0	0	0	0	0	0	0	1
VM1231CS18	1	0	1	0	0	1	0	0	0	0	0	0	0	0	1	0	1	0	0	0	0	0	0	0	0	0	0	0	0	1	0	0	1	1	0	0	0	0	0	0	0	0	0	0	0	0	0	0	1
VM123820	0	0	0	0	0	1	0	0	0	0	0	0	0	0	1	0	0	0	0	0	1	0	0	0	0	0	0	0	1	1	0	0	1	1	0	0	0	0	0	0	1	0	0	0	0	0	0	0	1
VM20316CS	0	0	0	0	0	1	0	0	0	0	0	0	0	0	1	0	0	0	0	0	1	0	0	0	0	0	0	0	0	1	0	0	0	1	0	0	0	0	0	0	1	0	0	0	0	0	0	0	1
VM20320CS	1	0	1	0	0	1	0	0	0	0	0	0	0	0	0	0	1	0	0	0	1	0	0	0	0	0	0	0	1	1	0	0	1	1	0	0	0	0	0	0	0	0	0	0	0	0	0	0	1
VM20417CS	1	0	0	0	0	1	0	0	0	0	0	0	0	0	1	0	0	0	0	0	1	0	0	0	0	0	0	0	0	1	0	0	0	1	0	0	0	0	0	1	0	0	0	0	0	0	0	0	1
VM30419CS	0	0	0	0	0	1	0	0	0	0	0	0	0	0	0	0	1	0	0	0	0	0	1	0	0	0	0	0	1	1	0	0	1	1	0	0	0	0	0	0	0	0	0	0	0	0	0	0	1
VM92218CS	0	0	0	0	0	1	0	0	0	0	1	0	0	0	0	0	1	0	0	0	1	0	0	0	0	0	0	0	0	1	0	0	0	1	0	0	0	0	0	0	0	0	0	0	0	0	0	0	1
VS02620CS	0	0	0	0	0	1	0	0	0	0	0	0	0	0	1	0	0	0	0	0	1	0	0	0	0	0	0	0	0	1	0	0	0	1	0	0	0	0	0	0	0	0	0	0	0	0	0	0	1
VS04517	0	0	0	0	0	1	0	0	0	0	1	0	0	0	1	0	0	0	0	0	0	0	0	0	0	0	0	0	0	1	0	0	1	1	0	0	0	0	0	0	0	0	0	0	0	0	0	0	1
VS04518	1	0	0	0	0	1	0	0	0	0	0	0	0	0	0	0	1	0	0	0	0	1	0	0	0	0	0	0	1	1	0	0	1	1	0	0	0	0	0	0	1	0	0	0	0	0	0	0	1
VS04601CS	1	0	0	0	0	1	0	0	0	0	0	0	0	0	1	0	1	0	0	0	1	0	0	0	0	0	0	0	0	1	0	0	0	1	0	0	0	0	0	1	0	0	0	0	0	0	0	0	1
VS04602CS	0	0	0	0	0	0	0	0	0	0	0	0	0	0	1	0	0	0	0	0	1	0	1	0	0	0	0	0	0	0	0	0	0	1	0	0	0	0	0	0	0	0	0	0	0	0	0	0	1
VS04603CSA	1	0	1	0	0	1	0	0	0	0	0	0	0	0	0	0	1	0	0	0	0	0	0	0	0	0	0	0	0	1	0	0	1	1	0	0	0	0	0	0	0	0	0	0	0	0	0	0	1
VS04603CSB	0	0	1	0	0	1	0	0	0	0	0	0	0	0	1	0	0	0	0	0	1	0	0	0	0	0	0	0	0	1	0	0	1	1	0	0	0	0	0	0	0	0	0	0	0	0	0	0	1
VS04618CS	0	0	0	0	0	1	0	0	0	0	0	0	0	0	1	0	1	0	0	0	1	0	0	0	0	0	0	0	1	1	0	0	1	1	0	0	0	0	0	0	0	0	0	0	0	0	0	0	1
VS04619CS	1	0	0	0	0	1	0	0	0	0	0	0	0	0	0	0	1	0	0	0	1	0	0	0	0	0	0	0	0	1	0	0	0	1	0	0	0	0	0	1	0	0	0	0	0	0	0	0	1
VS04620CS	0	0	0	0	0	1	0	0	0	0	0	0	0	0	0	0	1	0	0	0	1	1	0	0	0	0	0	0	0	1	0	0	0	1	0	0	0	0	0	0	1	0	0	0	0	0	0	0	1
VS04718CS	1	0	1	0	0	1	0	0	0	0	0	0	0	0	1	0	0	0	0	0	0	0	0	0	0	0	0	0	0	1	0	0	1	1	0	0	0	0	0	0	0	0	0	0	0	0	0	0	1
VS04719CS	0	0	0	0	0	1	0	0	0	0	0	0	0	0	0	0	1	0	0	0	1	0	0	0	0	0	0	0	0	1	0	0	0	1	0	0	0	0	0	0	0	0	0	0	0	0	0	0	1
VS04720CS	1	0	1	0	0	1	0	0	0	0	0	0	0	0	1	0	0	0	0	0	0	0	0	0	0	0	0	0	0	1	0	0	1	1	0	0	0	0	0	0	0	0	0	0	0	0	0	0	1
VS04816CS	0	0	0	0	0	1	0	0	0	0	0	0	0	0	1	0	1	0	0	0	1	0	0	0	0	0	0	0	1	0	0	0	1	1	0	0	0	0	0	0	0	0	0	0	0	0	0	0	1
VS04819CS	1	0	0	0	0	1	0	0	0	0	0	0	0	0	0	0	0	0	0	0	0	1	1	0	1	0	0	0	1	0	0	0	1	1	0	0	0	0	0	0	0	0	0	0	0	0	0	0	1
VS06814CS	0	0	0	0	0	1	0	0	0	0	0	0	0	0	1	0	1	0	0	0	1	0	1	0	0	0	0	0	0	0	0	0	0	1	0	0	0	0	0	0	0	0	0	0	0	0	0	0	1
VS06816CS	1	0	1	0	0	1	0	0	0	0	0	0	0	0	1	0	1	0	0	0	0	0	0	0	0	0	0	0	0	1	0	0	1	1	0	0	0	0	0	0	0	0	0	0	0	0	0	0	1
VS06818CS	0	0	0	0	0	1	0	0	0	0	0	0	0	0	1	0	1	0	0	0	1	0	1	0	0	0	0	0	0	0	0	0	0	1	0	0	0	0	0	0	0	0	0	0	0	0	0	0	1
VS08316CS	1	0	0	0	0	1	0	0	0	0	0	0	0	0	1	0	1	0	0	0	1	0	0	0	0	0	0	0	0	1	0	0	0	1	0	0	0	0	0	1	0	0	0	0	0	0	0	0	1
VS08317CS	1	0	0	0	0	1	0	0	0	0	1	0	0	0	1	0	1	0	0	0	1	0	0	0	0	0	0	0	0	1	0	0	0	1	0	0	0	0	0	1	0	0	0	0	0	0	0	0	1
VS08318CS	0	0	0	0	0	1	0	0	0	0	0	0	0	0	0	0	0	0	0	0	1	0	0	0	0	0	0	0	1	1	0	0	1	1	0	0	0	0	0	0	0	0	0	0	0	0	0	0	1
VS14218CS	1	0	0	0	0	1	0	0	0	0	0	0	0	0	0	0	1	0	0	0	0	0	0	0	0	0	0	0	0	1	0	0	1	1	0	0	0	0	0	0	0	0	0	0	0	0	0	0	1
VS15518CS	0	0	0	0	0	1	0	0	0	0	0	0	0	0	1	0	1	0	0	0	0	0	0	0	0	0	0	0	1	1	0	0	1	1	0	0	0	0	0	0	1	0	0	0	0	0	0	0	1
VS15520CS	0	0	1	0	0	1	0	0	0	0	0	0	0	0	1	0	1	0	0	0	1	0	0	0	0	0	0	0	0	1	0	0	1	1	0	0	0	0	0	0	0	0	0	0	0	0	0	0	1
VS15716CS	0	0	0	0	0	1	0	0	0	0	0	0	0	0	1	0	1	0	0	0	0	0	0	0	0	0	0	0	1	1	0	0	1	1	0	0	0	0	0	0	0	0	0	0	0	0	0	0	1
VS15717CS	1	0	1	0	0	1	0	0	0	0	0	0	0	0	1	0	1	0	0	0	1	0	0	0	0	0	0	0	0	1	0	0	1	1	0	0	0	0	0	0	0	0	0	0	0	0	0	0	1
VS15718CS	0	0	0	0	0	1	0	0	0	0	0	0	0	0	0	0	1	0	0	0	1	0	0	0	0	0	0	0	1	0	0	0	1	1	0	0	0	0	0	0	0	0	0	0	0	0	0	0	1
VS16216CS	1	0	1	0	0	1	0	0	0	0	0	0	0	0	1	0	1	0	0	0	0	0	0	0	0	0	0	0	0	1	0	0	1	1	0	0	0	0	0	0	0	0	0	0	0	0	0	0	1
VS16218CS	1	0	1	0	0	1	0	0	0	0	0	0	0	0	0	0	1	0	0	0	1	0	0	0	0	0	0	0	1	1	0	0	1	1	0	0	0	0	0	0	0	0	0	0	0	0	0	0	1
VS16219CS	1	0	1	0	0	1	0	0	0	0	0	0	0	0	0	0	1	0	0	0	1	0	0	0	0	0	0	0	1	1	0	0	1	1	0	0	0	0	0	0	0	0	0	0	0	0	0	0	1
VS16220CS	1	0	0	0	0	1	0	0	0	0	0	0	0	0	0	0	1	0	0	0	1	0	0	0	0	0	0	0	0	1	0	0	0	1	0	0	0	0	0	0	1	0	0	0	0	0	0	0	1
VS16316CS	1	0	0	0	0	1	0	0	0	0	0	0	0	0	1	0	1	0	0	0	1	0	0	0	0	0	0	0	0	1	0	0	0	1	0	0	0	0	0	1	0	0	0	0	0	0	0	0	1
VS16317CS	0	0	0	0	0	1	0	0	0	0	0	0	0	0	1	0	1	0	0	0	0	0	0	0	0	0	0	0	0	1	0	0	0	1	0	0	0	0	0	0	0	0	0	0	0	0	0	0	1
VS16617CS	0	0	0	0	0	1	0	0	0	0	0	0	0	0	1	0	1	0	0	0	0	0	1	0	0	0	0	0	1	1	0	0	1	1	0	0	0	0	0	0	0	0	0	0	0	0	0	0	1
VS16618CS	1	0	1	0	0	1	0	0	0	0	0	0	0	0	1	0	1	0	0	0	1	0	1	0	0	0	0	0	0	0	0	0	1	1	0	0	0	0	0	0	0	0	0	0	0	0	0	0	1
VS16619CS	1	0	0	0	0	1	0	0	0	0	0	0	0	0	0	0	1	0	0	0	1	0	0	0	0	0	0	0	0	1	0	0	1	1	0	0	0	0	0	0	0	0	0	0	0	0	0	0	1
VS2416CS	0	0	0	0	0	1	0	0	0	0	0	0	0	0	0	0	1	0	0	0	1	0	0	0	0	0	0	0	0	1	0	0	0	1	0	0	0	0	0	0	0	0	0	0	0	0	0	0	1
VS25116CS	1	0	0	0	0	1	0	0	0	0	0	0	0	0	0	0	1	0	0	0	0	0	0	0	0	0	0	0	0	1	0	0	1	1	0	0	0	0	0	0	0	0	0	0	0	0	0	0	1
VS34119CS	0	0	1	0	0	1	0	0	0	0	0	0	0	0	0	0	0	0	0	0	1	0	0	0	0	0	0	0	1	1	0	0	1	1	0	0	0	0	0	0	0	0	0	0	0	0	0	0	1
VS34120CS	0	0	1	0	0	1	0	0	0	0	0	0	0	0	0	0	1	0	0	0	1	0	0	0	0	0	0	0	1	1	0	0	1	1	0	0	0	0	0	0	0	0	0	0	0	0	0	0	1
VS3413CS	0	0	0	0	0	1	0	0	0	0	0	0	0	0	1	0	1	0	0	0	1	0	0	0	0	0	0	0	0	1	0	0	0	1	0	0	0	0	0	0	0	0	0	0	0	0	0	0	1
VS34218CS	1	0	0	0	0	1	0	0	0	0	0	0	0	0	0	0	1	0	0	0	0	0	0	0	0	0	0	0	0	1	0	0	1	1	0	0	0	0	0	0	0	0	0	0	0	0	0	0	1
VS34317CS	1	0	1	0	0	1	0	0	0	0	0	0	0	0	1	0	1	0	0	0	0	0	0	0	0	0	0	0	0	1	0	0	1	1	0	0	0	0	0	0	0	0	0	0	0	0	0	0	1
VS34517CS	1	0	1	0	0	1	0	0	0	0	0	0	0	0	0	0	1	0	0	0	1	0	0	0	0	0	0	0	1	1	0	0	1	1	0	0	0	0	0	0	0	0	0	0	0	0	0	0	1
VS34518CS	1	0	0	0	0	1	0	0	0	0	0	0	0	0	0	0	0	0	0	0	0	1	0	0	0	1	0	0	1	0	0	0	1	1	0	0	0	0	0	1	0	0	0	0	0	0	0	0	1
VS34519CS	1	0	0	0	0	1	0	0	0	0	0	0	0	0	0	0	1	0	0	0	1	0	0	0	0	0	0	0	1	1	0	0	1	1	0	0	0	0	0	0	0	0	0	0	0	0	0	0	1
VS34520CS	1	0	1	0	0	1	0	0	0	0	0	0	0	0	0	0	1	0	0	0	1	0	0	0	0	0	0	0	1	1	0	0	1	1	0	0	0	0	0	0	0	0	0	0	0	0	0	0	1
VS3453CS	0	0	0	0	0	1	0	0	0	0	0	0	0	0	0	0	0	0	0	0	0	0	0	0	0	0	0	0	0	1	0	0	1	1	0	0	0	0	0	0	0	0	0	0	0	0	0	0	1
VS504619CS	0	0	0	0	0	1	0	0	0	0	0	0	0	0	0	0	1	0	0	0	1	1	0	0	0	0	0	0	0	1	0	0	0	1	0	0	0	0	0	0	1	0	0	0	0	0	0	0	1
[truncated: 5,000 more columns]

## Sheet: Table_S4
	aacA-aphD	aadK	aadK_2	aas	aat_2	abgT	accD_2	ackA	ackA_2	acr3	acr3_2	acs	acsA_1	actP	adhA	adhR	aer_1	alaC_1	aldA	algA	amt	amt_1	amt_2	ant1	apaH	apaH_1	aphA	aplIM	appA_1	appA_2	appA_3	appA_4	appC	araC	araJ	araN	araQ	argB_2	argC_1	argC_2	argD	argD_1	argD_2	argD_3	argF_2	argG_2	argH_2	argS_2	arnA
BF20119CS	0	0	0	1	0	0	0	1	0	1	0	0	0	0	0	0	1	0	0	0	0	0	0	0	1	0	0	0	0	0	0	0	0	0	1	0	0	0	0	0	1	0	0	0	0	0	0	0	0
BF54102CS	0	1	1	1	0	0	0	1	0	1	0	0	0	0	1	0	1	0	0	0	0	0	0	1	1	0	1	0	0	0	0	0	0	0	1	0	0	0	0	0	1	0	0	0	0	0	0	0	0
BF54103CS	0	1	1	1	0	0	0	1	0	1	0	0	0	0	1	0	1	0	0	0	0	0	0	1	1	0	1	0	0	0	0	0	0	0	1	0	0	0	0	0	1	0	0	0	0	0	0	0	0
BF54404CS	0	0	0	1	0	0	0	1	0	0	0	0	0	0	1	0	1	0	1	0	0	0	0	0	1	0	0	0	0	0	0	0	0	0	1	0	0	0	0	0	1	0	0	0	0	0	0	0	0
BF56604CS	0	0	0	1	0	0	0	1	0	0	0	0	0	0	1	0	1	0	0	0	0	0	0	0	1	0	0	0	0	0	0	0	0	0	1	0	0	0	0	0	1	0	0	0	0	0	0	0	0
BF60205CS	0	0	0	0	0	0	0	1	0	0	0	0	0	0	1	0	1	0	0	0	1	0	0	0	1	0	0	0	0	0	0	0	0	0	1	0	0	0	0	0	1	0	0	0	0	0	0	0	0
BF62001CS	0	1	1	1	0	0	0	1	0	1	0	0	0	0	1	0	1	0	0	0	0	0	0	1	1	0	1	0	0	0	0	0	0	0	1	0	0	0	0	0	1	0	0	0	0	0	0	0	0
BF62003CS	0	1	1	1	0	0	0	1	0	1	0	0	0	0	1	0	1	0	0	0	0	0	0	1	1	0	1	0	0	0	0	0	0	0	1	0	0	0	0	0	1	0	0	0	0	0	0	0	0
BF62004CS	0	1	1	1	0	0	0	1	0	1	0	0	0	0	1	0	1	0	0	0	0	0	0	1	1	0	1	0	0	0	0	0	0	0	1	0	0	0	0	0	1	0	0	0	0	0	0	0	0
BF63102CS	0	0	0	1	0	0	0	1	0	0	0	0	0	0	1	0	0	0	0	0	1	0	0	0	1	0	0	0	0	0	0	0	0	0	1	0	0	0	0	0	1	0	0	0	0	0	0	0	0
BF66501CS	0	0	0	1	0	0	0	1	0	1	0	0	0	0	0	0	1	0	1	0	0	0	0	0	1	0	0	0	0	0	0	0	0	0	1	0	0	0	0	0	1	0	0	0	0	0	0	0	0
BF66502CS	0	0	0	1	0	0	0	1	0	1	0	0	0	0	0	0	1	0	1	0	0	0	0	0	1	0	0	0	0	0	0	0	0	0	1	0	0	0	0	0	1	0	0	0	0	0	0	0	0
BF66505CS	0	0	0	1	0	0	0	1	0	1	0	0	0	0	0	0	1	0	1	0	0	0	0	0	1	0	0	0	0	0	0	0	0	0	1	0	0	0	0	0	1	0	0	0	0	0	0	0	0
BM10101CS	0	0	0	1	0	0	0	1	0	1	0	0	0	0	0	0	1	0	0	0	0	0	0	0	1	0	0	0	0	0	0	0	0	0	1	0	0	0	0	0	1	0	0	0	0	0	0	0	0
BM10102CS	0	0	0	1	0	0	0	1	0	0	0	0	0	0	0	0	0	0	1	0	0	0	0	0	1	0	0	0	0	0	0	0	0	0	0	0	0	0	0	0	1	0	0	0	0	0	0	0	0
BM20401CS	0	0	0	1	0	0	0	1	0	0	0	0	0	0	1	0	1	0	0	0	0	0	0	0	1	0	1	0	0	0	0	0	0	0	1	0	0	0	0	0	1	0	0	0	0	0	0	0	0
BM20402CS	0	0	0	1	0	0	0	1	0	0	0	0	0	0	1	0	1	0	0	0	0	0	0	0	1	0	0	0	0	0	0	0	0	0	1	0	0	0	0	0	1	0	0	0	0	0	0	0	0
FB44130Cs	0	0	0	1	0	0	0	1	0	0	0	0	0	0	1	0	1	0	0	0	0	0	0	0	1	0	1	0	0	0	0	0	0	0	1	0	0	0	0	0	1	0	0	0	0	0	0	0	0
FB53110Cs	0	0	0	1	0	0	0	1	0	1	0	0	0	0	1	0	0	0	0	0	0	0	0	0	1	0	1	0	0	0	0	0	0	0	1	0	0	0	0	0	1	0	0	0	0	0	0	0	0
FB53130Cs	0	0	0	1	0	0	0	1	0	0	0	0	0	0	1	0	0	0	1	0	0	0	0	0	1	0	0	0	0	0	0	0	0	0	1	0	0	0	0	0	1	0	0	0	0	0	0	0	0
FB56120Cs	0	0	0	0	0	0	0	1	0	1	0	0	0	0	1	0	0	0	0	0	0	0	0	0	1	0	0	0	0	0	0	0	0	0	1	0	0	0	0	0	1	0	0	0	0	0	0	0	0
FB57130Cs	0	1	1	1	0	0	0	1	0	1	0	0	0	0	1	0	0	0	0	0	0	0	0	1	1	0	0	0	0	0	0	0	0	0	1	0	0	0	0	0	1	0	0	0	0	0	0	0	0
FB58130Cs	0	1	0	1	0	0	0	1	0	1	0	0	0	0	1	0	0	0	0	0	0	0	0	0	1	0	1	0	0	0	0	0	0	0	1	0	0	0	0	0	1	0	0	0	0	0	0	0	0
FB59120Cs	0	1	0	1	0	0	0	1	0	1	0	0	0	0	1	0	0	0	0	0	0	0	0	0	1	0	1	0	0	0	0	0	0	0	1	0	0	0	0	0	1	0	0	0	0	0	0	0	0
FB62110Cs	0	0	0	1	0	0	0	1	0	1	0	0	0	0	1	0	1	0	0	0	0	0	0	0	1	0	0	0	0	0	0	0	0	0	1	1	0	0	0	0	1	0	0	0	0	0	0	0	0
FB63130Cs	0	0	0	1	0	0	0	1	0	1	0	0	0	0	1	0	0	0	1	0	0	0	0	0	1	0	0	0	0	0	0	0	0	0	1	0	0	0	0	0	1	0	0	0	0	0	0	0	0
FB63140Cs	0	0	0	1	0	0	0	1	0	1	0	0	0	0	1	0	0	0	1	0	0	0	0	0	1	0	0	0	0	0	0	0	0	0	1	0	0	0	0	0	1	0	0	0	0	0	0	0	0
FB65130Cs	0	0	0	1	0	0	0	1	0	0	0	0	0	0	0	0	1	0	0	0	0	0	0	0	1	0	0	0	0	0	0	0	0	0	1	0	0	0	0	0	1	0	0	0	0	0	0	0	0
FB66110Cs	0	0	0	1	0	0	0	1	0	1	0	0	0	0	1	0	0	0	0	0	0	0	0	0	1	0	0	0	0	0	0	0	0	0	1	0	0	0	0	0	1	0	0	0	0	0	0	0	0
FB67120Cs	0	1	0	1	0	0	0	1	0	1	0	0	0	0	1	0	0	0	0	0	0	0	0	0	1	0	1	0	0	0	0	0	0	0	1	0	0	0	0	0	1	0	0	0	0	0	0	0	0
FB67130Cs	0	0	0	1	0	0	0	1	0	1	0	0	0	0	1	0	1	0	0	0	0	0	0	0	1	0	0	0	0	0	0	0	0	0	1	1	0	0	0	0	1	0	0	0	0	0	0	0	0
FB68130Cs	0	0	0	1	0	0	0	1	0	1	0	0	0	0	1	0	1	0	0	0	1	0	0	0	1	0	0	0	0	0	0	0	0	0	1	0	0	0	0	0	1	0	0	0	0	0	0	0	0
FB69120Cs	0	0	0	1	0	0	0	1	0	1	0	0	0	0	1	0	1	0	0	0	0	0	0	0	1	0	0	0	0	0	0	0	0	0	1	1	0	0	0	0	1	0	0	0	0	0	0	0	0
FB70130Cs	0	0	0	1	0	0	0	1	0	0	0	0	0	0	1	0	1	0	1	0	0	0	0	0	1	0	0	0	0	0	0	0	0	0	1	0	0	0	0	0	1	0	0	0	0	0	0	0	0
FB70140Cs	0	0	0	1	0	0	0	1	0	1	0	0	0	0	1	0	0	0	0	0	0	0	0	0	1	0	1	0	0	0	0	0	0	0	1	0	0	0	0	0	1	0	0	0	0	0	0	0	0
FB72140Cs	0	0	0	1	0	0	0	1	0	1	0	0	0	0	1	0	0	0	0	0	0	0	0	0	1	0	1	0	0	0	0	0	0	0	1	0	0	0	0	0	1	0	0	0	0	0	0	0	0
FB73140Cs	0	0	0	0	0	0	0	1	0	1	0	0	0	0	1	0	0	0	0	0	0	0	0	0	1	0	1	0	0	0	0	0	0	0	1	0	0	0	0	0	1	0	0	0	0	0	0	0	0
FB74140Cs	0	1	0	0	0	0	0	1	0	1	0	0	0	0	0	0	0	0	0	0	0	0	0	0	1	0	0	0	0	0	0	0	0	0	1	0	0	0	0	0	1	0	0	0	0	0	0	0	0
FB77130Cs	0	0	0	1	0	0	0	1	0	1	0	0	0	0	0	0	0	0	1	0	0	0	0	0	1	0	0	0	0	0	0	0	0	0	0	0	0	0	0	0	1	0	0	0	0	0	0	0	0
FB77140Cs	0	0	0	1	0	0	0	1	0	1	0	0	0	0	0	0	0	0	1	0	0	0	0	0	1	0	0	0	0	0	0	0	0	0	0	0	0	0	0	0	1	0	0	0	0	0	0	0	0
FB83140Cs	0	1	1	1	0	0	0	1	0	1	0	0	0	0	0	0	1	0	0	0	0	0	0	0	1	0	1	0	0	0	0	0	0	0	1	0	0	0	0	0	1	0	0	0	0	0	0	0	0
FB85130Cs	0	0	0	1	0	0	0	1	0	0	0	0	0	0	1	0	1	0	1	0	0	0	0	0	1	0	0	0	0	0	0	0	0	0	1	0	0	0	0	0	1	0	0	0	0	0	0	0	0
FB85140Cs	0	0	0	1	0	0	0	1	0	0	0	0	0	0	1	0	1	0	1	0	0	0	0	0	1	0	0	0	0	0	0	0	0	0	1	0	0	0	0	0	1	0	0	0	0	0	0	0	0
FB89130Cs	0	1	1	1	0	0	0	1	0	1	0	0	0	0	0	0	1	0	0	0	0	0	0	0	1	0	1	0	0	0	0	0	0	0	1	0	0	0	0	0	1	0	0	0	0	0	0	0	0
FB89140Cs	0	1	0	1	0	0	0	1	0	1	0	0	0	0	0	0	1	0	0	0	0	0	0	0	1	0	1	0	0	0	0	0	0	0	1	0	0	0	0	0	1	0	0	0	0	0	0	0	0
FB91110Cs	0	0	0	1	0	0	0	1	0	0	0	0	0	0	1	0	1	0	1	0	0	0	0	0	1	0	0	0	0	0	0	0	0	0	1	0	0	0	0	0	1	0	0	0	0	0	0	0	0
FB91140Cs	0	0	0	1	0	0	0	1	0	0	0	0	0	0	0	0	1	0	1	0	0	0	0	0	1	0	0	0	0	0	0	0	0	0	0	0	0	0	0	0	1	0	0	0	0	0	0	0	0
FB95130Cs	0	0	0	1	0	0	0	1	0	0	0	0	0	0	0	0	1	0	1	0	0	0	0	0	1	0	0	0	0	0	0	0	0	0	0	0	0	0	0	0	1	0	0	0	0	0	0	0	0
FB95140Cs	0	0	0	1	0	0	0	1	0	1	0	0	0	0	0	0	1	0	0	0	0	0	0	0	1	0	0	0	0	0	0	0	0	0	0	0	0	0	0	0	1	0	0	0	0	0	0	0	1
FB97110Cs	0	0	0	1	0	0	0	1	0	1	0	0	0	0	0	0	0	0	1	0	0	0	0	0	1	0	0	0	0	0	0	0	0	0	0	0	0	0	0	0	1	0	0	0	0	0	0	0	0
FB98130Cs	0	0	0	1	0	0	0	1	0	0	0	0	0	0	1	0	1	0	0	0	0	0	0	0	1	0	0	0	0	0	0	0	0	0	1	0	0	0	0	0	1	0	0	0	0	0	0	0	0
FB98140Cs	0	0	0	1	0	0	0	1	0	0	0	0	0	0	1	0	1	0	0	0	0	0	0	0	1	0	0	0	0	0	0	0	0	0	1	0	0	0	0	0	1	0	0	0	0	0	0	0	0
G12911	0	0	0	0	0	0	0	1	0	1	0	0	0	0	0	0	0	0	0	0	0	0	0	0	1	0	0	0	0	0	0	0	0	0	1	0	0	0	0	0	1	0	0	0	0	0	0	0	0
G12912	0	0	0	1	0	0	0	1	0	1	0	0	0	0	0	0	1	0	0	0	0	0	0	0	1	0	0	0	0	0	0	0	0	0	1	0	0	0	0	0	1	0	0	0	0	0	0	0	0
G12923	0	0	0	1	0	0	0	1	0	0	0	0	0	0	0	0	1	0	0	0	0	0	0	0	1	0	0	0	0	0	0	0	0	0	1	1	0	0	0	0	0	0	0	0	0	0	0	0	0
G12951	0	0	0	0	0	0	0	1	0	1	0	0	0	0	0	0	0	0	0	0	0	0	0	0	1	0	0	0	0	0	0	0	0	0	1	0	0	0	0	0	1	0	0	0	0	0	0	0	0
G13021	0	0	0	0	0	0	0	1	0	1	0	0	0	0	0	0	0	0	0	0	0	0	0	0	1	0	0	0	0	0	0	0	0	0	1	0	0	0	0	0	1	0	0	0	0	0	0	0	0
G13031	0	0	0	0	0	0	0	1	0	1	0	0	0	0	0	0	0	0	0	0	0	0	0	0	1	0	0	0	0	0	0	0	0	0	1	0	0	0	0	0	1	0	0	0	0	0	0	0	0
G13221	0	0	0	1	0	0	0	1	0	0	0	0	0	0	1	0	1	0	1	0	0	0	0	0	1	0	0	0	0	0	0	0	0	0	1	0	0	0	0	0	1	0	0	0	0	0	0	0	0
G14231	0	0	0	1	0	0	0	1	0	0	0	0	0	0	1	0	1	0	1	0	0	0	0	0	1	0	0	0	0	0	0	0	0	0	1	0	0	0	0	0	1	0	0	0	0	0	0	0	0
G14951	0	0	0	1	0	0	0	1	0	0	0	0	0	0	1	0	1	0	1	0	0	0	0	0	1	0	0	0	0	0	0	0	0	0	1	0	0	0	0	0	1	0	0	0	0	0	0	0	0
G15011	0	0	0	1	0	0	0	1	0	0	0	0	0	0	1	0	1	0	1	0	0	0	0	0	1	0	0	0	0	0	0	0	0	0	1	0	0	0	0	0	1	0	0	0	0	0	0	0	0
G3731	0	0	0	0	0	0	0	1	0	1	0	0	0	0	0	0	1	0	0	0	0	0	0	0	0	0	0	0	0	0	0	0	0	0	0	1	1	0	0	0	0	1	0	0	0	0	0	0	0
G6871	0	0	0	0	0	0	0	1	0	0	0	0	0	0	1	0	1	0	0	0	0	0	0	0	1	0	0	0	0	0	0	0	0	0	1	1	0	0	0	0	0	0	0	0	0	0	0	0	0
G8441	0	0	0	1	0	0	0	1	0	0	0	0	0	0	1	0	1	0	1	0	0	0	0	0	1	0	0	0	0	0	0	0	0	0	1	0	0	0	0	0	1	0	0	0	0	0	0	0	0
G851	0	0	0	1	0	0	0	1	0	1	0	0	0	0	0	0	1	0	0	0	0	0	0	0	1	0	0	0	0	0	0	0	0	0	1	0	0	0	0	0	1	0	0	0	0	0	0	0	0
LB001Cc	0	0	0	1	0	0	0	1	0	0	0	0	0	0	1	0	1	0	1	0	0	0	0	0	1	0	0	0	0	0	0	0	0	0	1	0	0	0	0	0	1	0	0	0	0	0	0	0	0
LM00101Cs	0	0	0	1	0	0	0	1	0	1	0	0	0	0	0	0	1	0	1	0	0	0	0	1	1	0	1	0	0	0	0	0	0	0	1	0	0	0	0	0	1	0	0	0	0	0	0	0	0
LM00202Cs	0	0	0	1	0	0	0	1	0	1	0	0	0	0	0	0	1	0	0	0	0	0	0	0	1	0	0	0	0	0	0	0	0	0	0	0	0	0	0	0	1	0	0	0	0	0	0	0	0
LM003Ce	0	0	0	1	0	0	0	1	0	0	0	0	0	0	1	0	1	0	1	0	0	0	0	1	1	0	1	0	0	0	0	0	0	0	1	0	0	0	0	0	1	0	0	0	0	0	0	0	0
LM00502Cs	0	0	0	1	0	0	0	1	0	0	0	0	0	0	0	0	1	0	1	0	0	0	0	1	1	0	1	0	0	0	0	0	0	0	1	0	0	0	0	0	1	0	0	0	0	0	0	0	0
LM009Ce	0	0	0	1	0	0	0	1	0	1	0	0	0	0	1	0	1	0	0	0	0	0	0	0	1	0	0	0	0	0	0	0	0	0	1	1	0	0	0	0	1	0	0	0	0	0	0	0	0
LM01101Cs	0	0	0	1	0	0	0	1	0	0	0	0	0	0	1	0	1	0	1	0	0	0	0	0	1	0	0	0	0	0	0	0	0	0	1	0	0	0	0	0	1	0	0	0	0	0	0	0	0
LM01401Cs	0	0	0	1	0	0	0	1	0	0	0	0	0	0	1	0	1	0	1	0	0	0	0	1	1	0	1	0	0	0	0	0	0	0	1	0	0	0	0	0	1	0	0	0	0	0	0	0	0
LM01402Cs	0	0	0	1	0	0	0	1	0	0	0	0	0	0	1	0	1	0	0	0	0	0	0	1	1	0	1	0	0	0	0	0	0	0	1	0	0	0	0	0	1	0	0	0	0	0	0	0	0
LM01502Cs	0	0	0	1	0	0	0	1	0	0	0	0	0	0	1	0	1	0	1	0	0	0	0	1	1	0	1	0	0	0	0	0	0	0	1	0	0	0	0	0	1	0	0	0	0	0	0	0	0
LM01601Cs	0	0	0	1	0	0	0	1	0	1	0	0	0	0	0	0	1	0	0	0	0	0	0	0	1	0	0	0	0	0	0	0	0	0	1	0	0	0	0	0	1	0	0	0	0	0	0	0	0
LM01602Cs	0	0	0	1	0	0	0	1	0	1	0	0	0	0	0	0	1	0	0	0	0	0	0	0	1	0	0	0	0	0	0	0	0	0	1	1	0	0	0	0	1	0	0	0	0	0	0	0	0
LM02202Cs_s217_31	0	0	0	1	0	0	0	1	0	1	0	0	0	0	0	0	1	0	0	0	0	0	0	0	1	0	0	0	0	0	0	0	0	0	1	0	0	0	0	0	1	0	0	0	0	0	0	0	1
LM022Ce	0	0	0	1	0	0	0	1	0	1	0	0	0	0	0	0	1	0	0	0	0	0	0	0	1	0	0	0	0	0	0	0	0	0	1	0	0	0	0	0	1	0	0	0	0	0	0	0	1
LS01206Cs	0	0	0	1	0	0	0	1	0	0	0	0	0	0	1	0	1	0	1	0	0	0	0	1	1	0	1	0	0	0	0	0	0	0	1	0	0	0	0	0	1	0	0	0	0	0	0	0	0
LS01601Cs	0	0	0	1	0	0	0	1	0	0	0	0	0	0	1	0	1	0	1	0	0	0	0	1	1	0	1	0	0	0	0	0	0	0	1	0	0	0	0	0	1	0	0	0	0	0	0	0	0
LS01703Cs	0	0	0	1	0	0	0	1	0	0	0	0	0	0	1	0	1	0	1	0	0	0	0	1	1	0	1	0	0	0	0	0	0	0	1	0	0	0	0	0	1	0	0	0	0	0	0	0	0
LS01704Cs	0	0	0	1	1	0	0	1	0	1	0	1	0	0	1	0	0	0	1	0	0	0	0	1	1	0	1	0	0	0	0	0	0	0	1	0	0	0	0	0	1	0	0	0	1	0	0	0	0
LS02003Cs	0	0	0	1	0	0	0	1	0	0	0	0	0	0	1	0	1	0	1	0	0	0	0	1	1	0	1	0	0	0	0	0	0	0	1	0	0	0	0	0	1	0	0	0	0	0	0	0	0
LS02106Cs	0	0	0	1	0	0	0	1	0	0	0	0	0	0	1	0	1	0	1	0	0	0	0	1	1	0	1	0	0	0	0	0	0	0	1	0	0	0	0	0	1	0	0	0	0	0	0	0	0
LS02202Cs	0	0	0	1	0	0	0	1	0	0	0	0	0	0	1	0	1	0	1	0	0	0	0	1	1	0	1	0	0	0	0	0	0	0	1	0	0	0	0	0	1	0	0	0	0	0	0	0	0
LS02303Cs	0	0	0	1	0	0	0	1	0	0	0	0	0	0	1	0	1	0	1	0	0	0	0	1	1	0	1	0	0	0	0	0	0	0	1	0	0	0	0	0	1	0	0	0	0	0	0	0	0
Lb014ce3	0	0	0	1	0	0	0	1	0	0	0	0	0	0	0	0	1	0	1	0	0	0	0	0	1	0	0	0	0	0	0	0	0	0	1	0	0	0	0	0	1	0	0	0	0	0	0	0	0
NC_002163_1_Campylobacter_jejuni_subsp_jejuni_NCTC_11168_ATCC_700819	0	0	0	1	0	0	0	1	0	0	0	0	0	0	1	0	1	0	1	0	0	0	0	0	1	0	0	0	0	0	0	0	0	0	1	0	0	0	0	0	1	0	0	0	0	0	0	0	0
NC_003912_7_Campylobacter_jejuni_RM1221	0	0	0	1	0	0	0	1	0	1	0	0	0	0	0	0	1	0	0	0	1	0	0	0	1	0	0	0	0	0	0	0	0	0	0	0	0	0	0	0	0	0	0	0	0	0	0	0	0
NC_008787_1_Campylobacter_jejuni_subsp_jejuni_81_176	0	0	0	1	0	0	0	1	0	0	0	0	0	0	1	0	1	0	0	0	0	0	0	0	0	0	0	0	0	0	0	0	0	0	0	0	0	0	0	0	0	0	0	0	0	0	0	0	0
NC_009839_1_Campylobacter_jejuni_subsp_jejuni_81116	0	0	0	1	0	0	0	0	0	0	0	0	0	0	0	0	1	0	0	0	0	0	0	0	0	0	0	0	0	0	0	0	0	0	1	1	1	0	0	0	1	0	0	0	0	0	0	0	0
NC_017279_1_Campylobacter_jejuni_subsp_jejuni_IA3902	0	0	0	1	0	0	0	1	0	0	0	0	0	0	1	0	1	0	1	0	0	0	0	0	1	0	0	0	0	0	0	0	0	0	1	0	0	0	0	0	1	0	0	0	0	0	0	0	0
NC_017280_1_Campylobacter_jejuni_subsp_jejuni_M1	0	0	0	1	0	0	0	0	0	0	0	0	0	0	0	0	1	0	0	0	0	0	0	0	0	0	0	0	0	0	0	0	0	0	1	0	1	0	0	0	1	0	0	0	0	0	0	0	1
NC_017281_1_Campylobacter_jejuni_subsp_jejuni_S3	0	0	0	1	0	0	0	1	0	1	0	0	0	0	0	0	1	0	0	0	1	0	0	0	1	0	0	0	0	0	0	0	0	0	0	0	0	0	0	0	1	0	0	0	0	0	0	0	0
NC_018521_1_Campylobacter_jejuni_subsp_jejuni_NCTC_11168_BN148	0	0	0	1	0	0	0	1	0	0	0	0	0	0	1	0	1	0	1	0	0	0	0	0	1	0	0	0	0	0	0	0	0	0	1	0	0	0	0	0	1	0	0	0	0	0	0	0	0
NC_018709_4_Campylobacter_jejuni_subsp_jejuni_PT14	0	0	0	1	0	0	0	1	0	1	0	0	0	0	1	0	1	0	1	0	0	0	0	0	1	0	0	0	0	0	0	0	0	0	1	0	0	0	0	0	1	0	0	0	0	0	0	0	0
NC_021834_1_Campylobacter_jejuni_32488	0	0	0	1	0	0	0	1	0	0	0	0	0	0	1	0	1	0	1	0	1	0	0	0	1	0	0	0	0	0	0	0	0	0	1	0	0	0	0	0	0	0	0	0	0	0	0	0	0
NC_022351_2_Campylobacter_jejuni_subsp_jejuni_00_2538	0	0	0	1	0	0	0	1	0	0	0	0	0	0	1	0	1	0	1	0	0	0	0	0	1	0	0	0	0	0	0	0	0	0	1	0	0	0	0	0	1	0	0	0	0	0	0	0	0
NC_022352_2_Campylobacter_jejuni_subsp_jejuni_00_2426	0	0	0	1	0	0	0	1	0	0	0	0	0	0	1	0	1	0	1	0	0	0	0	0	1	0	0	0	0	0	0	0	0	0	1	0	0	0	0	0	1	0	0	0	0	0	0	0	0
NC_022353_2_Campylobacter_jejuni_subsp_jejuni_00_2544	0	0	0	1	0	0	0	1	0	0	0	0	0	0	1	0	0	0	1	0	0	0	0	0	1	0	0	0	0	0	0	0	0	0	1	0	0	0	0	0	1	0	0	0	0	0	0	0	0
NC_022362_2_Campylobacter_jejuni_subsp_jejuni_00_2425	0	0	0	1	0	0	0	1	0	0	0	0	0	0	1	0	1	0	1	0	0	0	0	0	1	0	0	0	0	0	0	0	0	0	1	0	0	0	0	0	1	0	0	0	0	0	0	0	0
NC_022529_1_Campylobacter_jejuni_4031	0	0	0	1	0	0	0	0	0	0	0	0	0	0	0	0	1	0	0	0	0	0	0	0	0	0	0	0	0	0	0	0	0	0	0	1	1	0	0	0	1	0	0	0	0	0	0	0	0
NZ_CM000854_1_Campylobacter_jejuni_subsp_jejuni_1336	0	0	0	1	0	0	0	1	0	0	0	0	0	0	0	1	1	0	0	0	0	1	1	0	0	0	0	0	0	0	0	0	0	0	0	0	0	0	0	0	0	0	0	0	0	0	0	0	0
NZ_CP005081_1_Campylobacter_jejuni_subsp_jejuni_R14	0	0	0	1	0	0	0	1	0	1	0	0	0	0	0	0	1	0	0	0	0	0	0	0	1	0	0	0	0	0	0	0	0	0	1	1	0	0	0	0	1	0	0	0	0	0	0	0	0
NZ_CP005388_1_Campylobacter_jejuni_subsp_jejuni_CG8421	0	0	0	1	0	0	0	1	0	1	0	0	0	0	0	0	1	0	0	0	0	0	0	0	1	0	0	0	0	0	0	0	0	0	1	0	0	0	0	0	1	0	0	0	0	0	0	0	0
NZ_CP006685_1_Campylobacter_jejuni_subsp_jejuni_NCTC_11168_K12E5	0	0	0	1	0	0	0	1	0	0	0	0	0	0	1	0	1	0	1	0	0	0	0	0	1	0	0	0	0	0	0	0	0	0	1	0	0	0	0	0	1	0	0	0	0	0	0	0	0
NZ_CP006686_1_Campylobacter_jejuni_subsp_jejuni_NCTC_11168_Kf1	0	0	0	1	0	0	0	1	0	0	0	0	0	0	1	0	1	0	1	0	0	0	0	0	1	0	0	0	0	0	0	0	0	0	1	0	0	0	0	0	1	0	0	0	0	0	0	0	0
NZ_CP006687_1_Campylobacter_jejuni_subsp_jejuni_NCTC_11168_mcK12E5	0	0	0	1	0	0	0	1	0	0	0	0	0	0	1	0	1	0	1	0	0	0	0	0	1	0	0	0	0	0	0	0	0	0	1	0	0	0	0	0	1	0	0	0	0	0	0	0	0
NZ_CP006688_1_Campylobacter_jejuni_subsp_jejuni_NCTC_11168_mfK12E5	0	0	0	1	0	0	0	1	0	0	0	0	0	0	1	0	1	0	1	0	0	0	0	0	1	0	0	0	0	0	0	0	0	0	1	0	0	0	0	0	1	0	0	0	0	0	0	0	0
NZ_CP006689_1_Campylobacter_jejuni_subsp_jejuni_NCTC_11168_GSv_strain_NCTC_11168_rNRC	0	0	0	1	0	0	0	1	0	0	0	0	0	0	1	0	1	0	1	0	0	0	0	0	1	0	0	0	0	0	0	0	0	0	1	0	0	0	0	0	1	0	0	0	0	0	0	0	0
NZ_CP006851_1_Campylobacter_jejuni_subsp_jejuni_F38011	0	0	0	1	0	0	0	1	0	0	0	0	0	0	1	0	1	0	0	0	0	0	0	0	1	0	0	0	0	0	0	0	0	0	1	0	0	0	0	0	1	0	0	0	0	0	0	0	0
NZ_CP007188_1_Campylobacter_jejuni_strain_HF5_4A_4	0	0	0	1	0	0	0	1	0	0	0	0	0	0	1	0	1	0	1	0	0	0	0	0	1	0	0	0	0	0	0	0	0	0	1	0	0	0	0	0	1	0	0	0	0	0	0	0	0
NZ_CP007189_1_Campylobacter_jejuni_strain_HF5_5_1	0	0	0	1	0	0	0	0	0	0	0	0	0	0	0	0	1	0	0	0	0	0	0	0	0	0	0	0	0	0	0	0	0	0	0	1	1	0	0	0	1	0	0	0	0	0	0	0	0
NZ_CP007190_1_Campylobacter_jejuni_strain_HF5_7_1	0	0	0	1	0	0	0	0	0	0	0	0	0	0	0	0	1	0	0	0	0	0	0	0	0	0	0	0	0	0	0	0	0	0	0	1	1	0	0	0	1	0	0	0	0	0	0	0	0
NZ_CP007191_1_Campylobacter_jejuni_strain_NS4_1_1	0	0	0	1	0	0	0	1	0	0	0	0	0	0	1	0	1	0	1	0	0	0	0	0	1	0	0	0	0	0	0	0	0	0	1	0	0	0	0	0	1	0	0	0	0	0	0	0	0
NZ_CP007192_1_Campylobacter_jejuni_strain_NS4_5_1	0	0	0	1	0	0	0	1	0	0	0	0	0	0	1	0	1	0	1	0	0	0	0	0	1	0	0	0	0	0	0	0	0	0	1	0	0	0	0	0	1	0	0	0	0	0	0	0	0
NZ_CP007193_1_Campylobacter_jejuni_strain_NS4_9_1	0	0	0	1	0	0	0	1	0	0	0	0	0	0	1	0	1	0	1	0	0	0	0	0	1	0	0	0	0	0	0	0	0	0	1	0	0	0	0	0	1	0	0	0	0	0	0	0	0
NZ_CP007749_1_Campylobacter_jejuni_subsp_jejuni_M129	0	0	0	1	0	0	0	1	0	0	0	0	0	0	0	0	1	0	0	0	0	0	0	0	1	0	0	0	0	0	0	0	0	0	1	0	0	0	0	0	1	0	0	0	0	0	0	0	0
NZ_CP008787_1_Campylobacter_jejuni_subsp_jejuni_strain_MTVDSCj20	0	0	0	1	0	0	0	0	0	0	0	0	0	0	0	0	1	0	0	0	0	0	0	0	0	0	0	0	0	0	0	0	0	0	1	1	1	0	0	0	1	0	0	0	0	0	0	0	1
NZ_CP010072_1_Campylobacter_jejuni_subsp_jejuni_strain_01_1512	0	0	0	1	0	0	0	1	0	0	0	0	0	0	1	0	1	0	1	0	0	0	0	0	1	0	0	0	0	0	0	0	0	0	1	0	0	0	0	0	1	0	0	0	0	0	0	0	0
NZ_CP010301_1_Campylobacter_jejuni_subsp_jejuni_strain_00_0949	0	0	0	1	0	0	0	1	0	0	0	0	0	0	1	0	1	0	1	0	0	0	0	0	1	0	0	0	0	0	0	0	0	0	1	0	0	0	0	0	1	0	0	0	0	0	0	0	0
NZ_CP010306_1_Campylobacter_jejuni_subsp_jejuni_strain_00_1597	0	0	0	1	0	0	0	1	0	0	0	0	0	0	1	0	1	0	0	0	0	0	0	0	1	0	0	0	0	0	0	0	0	0	1	0	0	0	0	0	1	0	0	0	0	0	0	0	1
NZ_CP010307_1_Campylobacter_jejuni_subsp_jejuni_strain_00_6200	0	0	0	1	0	0	0	1	0	0	0	0	0	0	1	0	1	0	1	0	0	0	0	0	1	0	0	0	0	0	0	0	0	0	1	0	0	0	0	0	1	0	0	0	0	0	0	0	0
NZ_CP010457_1_Campylobacter_jejuni_strain_CJ677CC539	0	0	0	1	0	0	0	0	0	0	0	0	0	0	0	0	1	0	0	0	0	0	0	0	0	0	0	0	0	0	0	0	0	0	1	0	1	0	0	0	1	0	0	0	0	0	0	0	0
NZ_CP010458_1_Campylobacter_jejuni_strain_CJ677CC533	0	0	0	1	0	0	0	0	0	0	0	0	0	0	1	0	1	0	0	0	0	0	0	0	0	0	0	0	0	0	0	0	0	0	1	0	1	0	0	0	1	0	0	0	0	0	0	0	0
NZ_CP010459_1_Campylobacter_jejuni_strain_CJ677CC047	0	0	0	1	0	0	0	0	0	0	0	0	0	0	1	0	1	0	0	0	0	0	0	0	0	0	0	0	0	0	0	0	0	0	1	0	1	0	0	0	1	0	0	0	0	0	0	0	0
NZ_CP010460_1_Campylobacter_jejuni_strain_CJ677CC058	0	0	0	1	0	0	0	0	0	0	0	0	0	0	1	0	1	0	0	0	0	0	0	0	0	0	0	0	0	0	0	0	0	0	1	0	1	0	0	0	1	0	0	0	0	0	0	0	0
NZ_CP010461_1_Campylobacter_jejuni_strain_CJ677CC013	0	0	0	1	0	0	0	0	0	0	0	0	0	0	1	0	1	0	0	0	0	0	0	0	0	0	0	0	0	0	0	0	0	0	1	0	1	0	0	0	1	0	0	0	0	0	0	0	0
NZ_CP010462_1_Campylobacter_jejuni_strain_CJ677CC100	0	0	0	1	0	0	0	0	0	0	0	0	0	0	1	0	1	0	0	0	0	0	0	0	0	0	0	0	0	0	0	0	0	0	1	0	1	0	0	0	1	0	0	0	0	0	0	0	0
NZ_CP010463_1_Campylobacter_jejuni_strain_CJ677CC522	0	0	0	1	0	0	0	0	0	0	0	0	0	0	1	0	1	0	0	0	0	0	0	0	0	0	0	0	0	0	0	0	0	0	1	0	1	0	0	0	1	0	0	0	0	0	0	0	0
NZ_CP010464_1_Campylobacter_jejuni_strain_CJ677CC094	0	0	0	1	0	0	0	0	0	0	0	0	0	0	1	0	1	0	0	0	0	0	0	0	0	0	0	0	0	0	0	0	0	0	1	0	1	0	0	0	1	0	0	0	0	0	0	0	0
NZ_CP010465_1_Campylobacter_jejuni_strain_CJ677CC008	0	0	0	1	0	0	0	0	0	0	0	0	0	0	1	0	1	0	0	0	0	0	0	0	0	0	0	0	0	0	0	0	0	0	1	0	1	0	0	0	1	0	0	0	0	0	0	0	0
NZ_CP010466_1_Campylobacter_jejuni_strain_CJ677CC541	0	0	0	1	0	0	0	0	0	0	0	0	0	0	0	0	1	0	0	0	0	0	0	0	0	0	0	0	0	0	0	0	0	0	1	0	1	0	0	0	1	0	0	0	0	0	0	0	0
NZ_CP010467_1_Campylobacter_jejuni_strain_CJ677CC024	0	0	0	1	0	0	0	0	0	0	0	0	0	0	1	0	1	0	0	0	0	0	0	0	0	0	0	0	0	0	0	0	0	0	1	0	1	0	0	0	1	0	0	0	0	0	0	0	0
NZ_CP010468_1_Campylobacter_jejuni_strain_CJ677CC064	0	0	0	1	0	0	0	0	0	0	0	0	0	0	1	0	1	0	0	0	0	0	0	0	0	0	0	0	0	0	0	0	0	0	1	0	1	0	0	0	1	0	0	0	0	0	0	0	0
NZ_CP010469_1_Campylobacter_jejuni_strain_CJ677CC525	0	0	0	1	0	0	0	0	0	0	0	0	0	0	1	0	1	0	0	0	0	0	0	0	0	0	0	0	0	0	0	0	0	0	1	0	1	0	0	0	1	0	0	0	0	0	0	0	0
NZ_CP010470_1_Campylobacter_jejuni_strain_CJ677CC026	0	0	0	1	0	0	0	0	0	0	0	0	0	0	1	0	1	0	0	0	0	0	0	0	0	0	0	0	0	0	0	0	0	0	1	0	1	0	0	0	1	0	0	0	0	0	0	0	0
NZ_CP010471_1_Campylobacter_jejuni_strain_CJ677CC519	0	0	0	1	0	0	0	0	0	0	0	0	0	0	1	0	1	0	0	0	0	0	0	0	0	0	0	0	0	0	0	0	0	0	1	0	1	0	0	0	1	0	0	0	0	0	0	0	0
NZ_CP010472_1_Campylobacter_jejuni_strain_CJ677CC002	0	0	0	1	0	0	0	0	0	0	0	0	0	0	1	0	1	0	0	0	0	0	0	0	0	0	0	0	0	0	0	0	0	0	1	0	1	0	0	0	1	0	0	0	0	0	0	0	0
NZ_CP010473_1_Campylobacter_jejuni_strain_CJ677CC534	0	0	0	1	0	0	0	0	0	0	0	0	0	0	1	0	1	0	0	0	0	0	0	0	0	0	0	0	0	0	0	0	0	0	1	0	1	0	0	0	1	0	0	0	0	0	0	0	0
NZ_CP010474_1_Campylobacter_jejuni_strain_CJ677CC536	0	0	0	1	0	0	0	0	0	0	0	0	0	0	1	0	1	0	0	0	0	0	0	0	0	0	0	0	0	0	0	0	0	0	1	0	1	0	0	0	1	0	0	0	0	0	0	0	0
NZ_CP010475_1_Campylobacter_jejuni_strain_CJ677CC073	0	0	0	1	0	0	0	0	0	0	0	0	0	0	0	0	1	0	0	0	0	0	0	0	0	0	0	0	0	0	0	0	0	0	1	0	1	0	0	0	1	0	0	0	0	0	0	0	0
NZ_CP010476_1_Campylobacter_jejuni_strain_CJ677CC521	0	0	0	1	0	0	0	0	0	0	0	0	0	0	1	0	1	0	0	0	0	0	0	0	0	0	0	0	0	0	0	0	0	0	1	0	1	0	0	0	1	0	0	0	0	0	0	0	0
NZ_CP010477_1_Campylobacter_jejuni_strain_CJ677CC526	0	0	0	1	0	0	0	0	0	0	0	0	0	0	1	0	1	0	0	0	0	0	0	0	0	0	0	0	0	0	0	0	0	0	1	0	1	0	0	0	1	0	0	0	0	0	0	0	0
NZ_CP010479_1_Campylobacter_jejuni_strain_CJ677CC036	0	0	0	1	0	0	0	0	0	0	0	0	0	0	1	0	1	0	0	0	0	0	0	0	0	0	0	0	0	0	0	0	0	0	1	0	1	0	0	0	1	0	0	0	0	0	0	0	0
NZ_CP010480_1_Campylobacter_jejuni_strain_CJ677CC524	0	0	0	1	0	1	0	0	0	0	0	0	0	0	1	0	1	0	0	0	0	0	0	0	0	0	0	0	0	0	0	0	0	0	1	0	1	0	0	0	1	0	0	0	0	0	0	0	0
NZ_CP010481_1_Campylobacter_jejuni_strain_CJ677CC016	0	0	0	1	0	0	0	0	0	0	0	0	0	0	1	0	1	0	0	0	0	0	0	0	0	0	0	0	0	0	0	0	0	0	1	0	1	0	0	0	1	0	0	0	0	0	0	0	0
NZ_CP010482_1_Campylobacter_jejuni_strain_CJ677CC041	0	0	0	1	0	0	0	0	0	0	0	0	0	0	0	0	1	0	0	0	0	0	0	0	0	0	0	0	0	0	0	0	0	0	1	0	1	0	0	0	1	0	0	0	0	0	0	0	0
NZ_CP010483_1_Campylobacter_jejuni_strain_CJ677CC535	0	0	0	1	0	0	0	0	0	0	0	0	0	0	1	0	1	0	0	0	0	0	0	0	0	0	0	0	0	0	0	0	0	0	1	0	1	0	0	0	1	0	0	0	0	0	0	0	0
NZ_CP010484_1_Campylobacter_jejuni_strain_CJ677CC034	0	0	0	1	0	0	0	0	0	0	0	0	0	0	0	0	1	0	0	0	0	0	0	0	0	0	0	0	0	0	0	0	0	0	1	0	1	0	0	0	1	0	0	0	0	0	0	0	0
NZ_CP010485_1_Campylobacter_jejuni_strain_CJ677CC086	0	0	0	1	0	0	0	0	0	0	0	0	0	0	1	0	1	0	0	0	0	0	0	0	0	0	0	0	0	0	0	0	0	0	1	0	1	0	0	0	1	0	0	0	0	0	0	0	0
NZ_CP010486_1_Campylobacter_jejuni_strain_CJ677CC095	0	0	0	1	0	0	0	0	0	0	0	0	0	0	1	0	1	0	0	0	0	0	0	0	0	0	0	0	0	0	0	0	0	0	1	0	1	0	0	0	1	0	0	0	0	0	0	0	0
NZ_CP010487_1_Campylobacter_jejuni_strain_CJ677CC012	0	0	0	1	0	0	0	0	0	0	0	0	0	0	0	0	1	0	0	0	0	0	0	0	0	0	0	0	0	0	0	0	0	0	1	0	1	0	0	0	1	0	0	0	0	0	0	0	0
NZ_CP010488_1_Campylobacter_jejuni_strain_CJ677CC092	0	0	0	1	0	0	0	0	0	0	0	0	0	0	1	0	1	0	0	0	0	0	0	0	0	0	0	0	0	0	0	0	0	0	1	0	1	0	0	0	1	0	0	0	0	0	0	0	0
NZ_CP010489_1_Campylobacter_jejuni_strain_CJ677CC530	0	0	0	1	0	0	0	0	0	0	0	0	0	0	1	0	1	0	0	0	0	0	0	0	0	0	0	0	0	0	0	0	0	0	1	0	1	0	0	0	1	0	0	0	0	0	0	0	0
NZ_CP010490_1_Campylobacter_jejuni_strain_CJ677CC532	0	0	0	1	0	0	0	0	0	0	0	0	0	0	1	0	1	0	0	0	0	0	0	0	0	0	0	0	0	0	0	0	0	0	1	0	1	0	0	0	1	0	0	0	0	0	0	0	0
NZ_CP010491_1_Campylobacter_jejuni_strain_CJ677CC529	0	0	0	1	0	0	0	0	0	0	0	0	0	0	1	0	1	0	0	0	0	0	0	0	0	0	0	0	0	0	0	0	0	0	1	0	1	0	0	0	1	0	0	0	0	0	0	0	0
NZ_CP010492_1_Campylobacter_jejuni_strain_CJ677CC531	0	0	0	1	0	0	0	0	0	0	0	0	0	0	1	0	1	0	0	0	0	0	0	0	0	0	0	0	0	0	0	0	0	0	1	0	1	0	0	0	1	0	0	0	0	0	0	0	0
NZ_CP010493_1_Campylobacter_jejuni_strain_CJ677CC062	0	0	0	1	0	0	0	0	0	0	0	0	0	0	1	0	1	0	0	0	0	0	0	0	0	0	0	0	0	0	0	0	0	0	1	0	1	0	0	0	1	0	0	0	0	0	0	0	0
NZ_CP010494_1_Campylobacter_jejuni_strain_CJ677CC059	0	0	0	1	0	0	0	0	0	0	0	0	0	0	1	0	1	0	0	0	0	0	0	0	0	0	0	0	0	0	0	0	0	0	1	0	1	0	0	0	1	0	0	0	0	0	0	0	0
NZ_CP010495_1_Campylobacter_jejuni_strain_CJ677CC538	0	0	0	1	0	0	0	0	0	0	0	0	0	0	1	0	1	0	0	0	0	0	0	0	0	0	0	0	0	0	0	0	0	0	1	0	1	0	0	0	1	0	0	0	0	0	0	0	0
NZ_CP010496_1_Campylobacter_jejuni_strain_CJ677CC032	0	0	0	1	0	0	0	0	0	0	0	0	0	0	0	0	1	0	0	0	0	0	0	0	0	0	0	0	0	0	0	0	0	0	1	0	1	0	0	0	1	0	0	0	0	0	0	0	0
NZ_CP010497_1_Campylobacter_jejuni_strain_CJ677CC033	0	0	0	1	0	0	0	0	0	0	0	0	0	0	0	0	1	0	0	0	0	0	0	0	0	0	0	0	0	0	0	0	0	0	1	0	1	0	0	0	1	0	0	0	0	0	0	0	0
NZ_CP010498_1_Campylobacter_jejuni_strain_CJ677CC537	0	0	0	1	0	0	0	0	0	0	0	0	0	0	1	0	1	0	0	0	0	0	0	0	0	0	0	0	0	0	0	0	0	0	1	0	1	0	0	0	1	0	0	0	0	0	0	0	0
NZ_CP010499_1_Campylobacter_jejuni_strain_CJ677CC542	0	0	0	1	0	0	0	0	0	0	0	0	0	0	0	0	1	0	0	0	0	0	0	0	0	0	0	0	0	0	0	0	0	0	1	0	1	0	0	0	1	0	0	0	0	0	0	0	0
NZ_CP010500_1_Campylobacter_jejuni_strain_CJ677CC528	0	0	0	1	0	0	0	0	0	0	0	0	0	0	1	0	1	0	0	0	0	0	0	0	0	0	0	0	0	0	0	0	0	0	1	0	1	0	0	0	1	0	0	0	0	0	0	0	0
NZ_CP010501_1_Campylobacter_jejuni_strain_CJ677CC520	0	0	0	1	0	0	0	0	0	0	0	0	0	0	1	0	1	0	0	0	0	0	0	0	0	0	0	0	0	0	0	0	0	0	1	0	1	0	0	0	1	0	0	0	0	0	0	0	0
NZ_CP010502_1_Campylobacter_jejuni_strain_CJ677CC014	0	0	0	1	0	0	0	0	0	0	0	0	0	0	1	0	1	0	0	0	0	0	0	0	0	0	0	0	0	0	0	0	0	0	1	0	1	0	0	0	1	0	0	0	0	0	0	0	0
NZ_CP010503_1_Campylobacter_jejuni_strain_CJ677CC039	0	0	0	1	0	0	0	0	0	0	0	0	0	0	1	0	1	0	0	0	0	0	0	0	0	0	0	0	0	0	0	0	0	0	1	0	1	0	0	0	1	0	0	0	0	0	0	0	0
NZ_CP010504_1_Campylobacter_jejuni_strain_CJ677CC085	0	0	0	1	0	0	0	0	0	0	0	0	0	0	0	0	1	0	0	0	0	0	0	0	0	0	0	0	0	0	0	0	0	0	1	0	1	0	0	0	1	0	0	0	0	0	0	0	0
NZ_CP010505_1_Campylobacter_jejuni_strain_CJ677CC052	0	0	0	1	0	0	0	0	0	0	0	0	0	0	0	0	1	0	0	0	0	0	0	0	0	0	0	0	0	0	0	0	0	0	1	0	1	0	0	0	1	0	0	0	0	0	0	0	0
NZ_CP010506_1_Campylobacter_jejuni_strain_CJ677CC527	0	0	0	1	0	0	0	0	0	0	0	0	0	0	1	0	1	0	0	0	0	0	0	0	0	0	0	0	0	0	0	0	0	0	1	0	1	0	0	0	1	0	0	0	0	0	0	0	0
NZ_CP010507_1_Campylobacter_jejuni_strain_CJ677CC078	0	0	0	1	0	0	0	0	0	0	0	0	0	0	1	0	1	0	0	0	0	0	0	0	0	0	0	0	0	0	0	0	0	0	1	0	1	0	0	0	1	0	0	0	0	0	0	0	0
NZ_CP010508_1_Campylobacter_jejuni_strain_CJ677CC523	0	0	0	1	0	0	0	0	0	0	0	0	0	0	1	0	1	0	0	0	0	0	0	0	0	0	0	0	0	0	0	0	0	0	1	0	1	0	0	0	1	0	0	0	0	0	0	0	0
NZ_CP010509_1_Campylobacter_jejuni_strain_CJ677CC540	0	0	0	1	0	0	0	0	0	0	0	0	0	0	0	0	1	0	0	0	0	0	0	0	0	0	0	0	0	0	0	0	0	0	1	0	1	0	0	0	1	0	0	0	0	0	0	0	0
NZ_CP010510_1_Campylobacter_jejuni_strain_CJ677CC040	0	0	0	1	0	0	0	0	0	0	0	0	0	0	1	0	1	0	0	0	0	0	0	0	0	0	0	0	0	0	0	0	0	0	1	0	1	0	0	0	1	0	0	0	0	0	0	0	0
NZ_CP010511_1_Campylobacter_jejuni_strain_CJ677CC061	0	0	0	1	0	0	0	0	0	0	0	0	0	0	1	0	1	0	0	0	0	0	0	0	0	0	0	0	0	0	0	0	0	0	1	0	1	0	0	0	1	0	0	0	0	0	0	0	0
NZ_CP010906_1_Campylobacter_jejuni_subsp_jejuni_strain_35925	0	0	0	1	0	0	0	0	0	1	0	0	0	0	1	0	1	0	0	0	0	0	0	0	0	0	0	0	0	0	0	0	0	0	1	0	0	0	0	0	1	0	0	0	0	0	0	0	0
NZ_CP012149_1_Campylobacter_jejuni_strain_CJM1cam	0	0	0	1	0	0	0	0	0	0	0	0	0	0	0	0	1	0	0	0	0	0	0	0	0	0	0	0	0	0	0	0	0	0	1	1	1	0	0	0	1	0	0	0	0	0	0	0	1
NZ_CP012205_1_Campylobacter_jejuni_strain_CJ510CC45	0	0	0	1	0	0	0	1	0	1	0	0	0	0	1	0	1	0	0	0	0	0	0	0	0	0	0	0	0	1	1	1	0	0	0	1	1	0	0	0	1	0	0	1	0	0	0	1	0
NZ_CP012206_1_Campylobacter_jejuni_strain_CJ067CC45	0	0	0	1	0	0	0	0	0	0	0	0	0	0	0	0	1	0	0	0	0	0	0	0	0	0	0	0	0	0	0	0	0	0	1	1	1	0	0	0	1	0	0	0	0	0	0	0	0
NZ_CP012210_1_Campylobacter_jejuni_strain_CJ515CC45	0	0	0	1	0	0	0	0	0	1	0	0	0	0	0	0	1	0	0	0	0	0	0	0	0	0	0	0	0	0	0	0	0	0	0	1	1	0	0	0	1	0	0	0	0	0	0	0	0
NZ_CP012211_1_Campylobacter_jejuni_strain_CJ031CC45	0	0	0	1	0	0	0	0	0	1	0	0	0	0	0	0	1	0	0	0	0	0	0	0	0	0	0	0	0	0	0	0	0	0	1	1	1	0	0	0	1	0	0	0	0	0	0	0	0
NZ_CP012212_1_Campylobacter_jejuni_strain_CJ017CCUA	0	0	0	1	0	0	0	0	0	0	0	0	0	0	1	1	1	0	0	0	0	0	1	0	0	0	0	0	0	0	0	0	0	0	0	0	0	0	0	0	0	0	0	0	0	0	0	0	0
NZ_CP012213_1_Campylobacter_jejuni_strain_CJ513CC45	0	0	0	1	0	0	0	0	0	1	0	0	0	0	0	0	1	0	0	0	0	0	0	0	0	0	0	0	0	0	0	0	0	0	0	1	1	0	0	0	1	0	0	0	0	0	0	0	0
NZ_CP012214_1_Campylobacter_jejuni_strain_CJ088CC52	0	0	0	1	0	0	0	1	0	0	0	0	0	0	0	0	1	0	1	0	0	0	0	0	1	0	0	0	0	0	0	0	0	0	1	0	0	0	0	0	1	0	0	0	0	0	0	0	0
NZ_CP012215_1_Campylobacter_jejuni_strain_CJ518CC45	0	0	0	1	0	0	0	0	0	1	0	0	0	0	0	0	1	0	0	0	0	0	0	0	0	0	0	0	0	0	0	0	0	0	0	1	1	0	0	0	1	0	0	0	0	0	0	0	0
NZ_CP012216_1_Campylobacter_jejuni_strain_CJ074CC443	0	0	0	1	0	0	0	1	0	1	0	0	0	0	1	0	1	0	1	0	0	0	0	0	1	0	0	0	0	0	0	0	0	0	1	0	0	0	0	0	1	0	0	0	0	0	0	0	0
NZ_CP012217_1_Campylobacter_jejuni_strain_CJ071CC464	0	0	0	1	0	0	0	1	0	1	0	0	0	0	0	0	1	0	0	0	0	0	0	0	1	0	0	0	0	0	0	0	0	0	1	0	0	0	0	0	1	0	0	0	0	0	0	0	0
NZ_CP012220_1_Campylobacter_jejuni_strain_CJ090CC1332	0	0	0	1	0	0	0	1	0	1	0	0	0	0	1	0	1	0	0	0	0	0	0	0	1	0	0	0	0	0	0	0	0	0	1	0	0	0	0	0	1	0	0	0	0	0	0	0	0
NZ_CP012221_1_Campylobacter_jejuni_strain_CJ018CCUA	0	0	0	1	0	0	0	1	0	1	0	0	0	0	0	0	1	0	0	0	0	0	0	0	1	0	0	0	0	0	0	0	0	0	0	0	0	0	0	0	1	0	0	0	0	0	0	0	0
NZ_CP012222_1_Campylobacter_jejuni_strain_CJ007CC45	0	0	0	1	0	0	0	0	0	1	0	0	0	0	0	0	1	0	0	0	0	0	0	0	0	0	0	0	0	0	0	0	0	0	0	1	1	0	0	0	1	0	0	0	0	0	0	0	0
NZ_CP012224_1_Campylobacter_jejuni_strain_CJ066CC508	0	0	0	1	0	0	0	1	0	0	0	0	0	0	1	0	1	0	0	0	0	0	0	0	1	0	0	0	0	0	0	0	0	0	0	1	1	0	0	0	1	0	0	0	0	0	0	0	0
NZ_CP012227_1_Campylobacter_jejuni_strain_CJ021CC45	0	0	0	1	0	0	0	0	0	0	0	0	0	0	0	0	1	0	0	0	0	0	0	0	0	0	0	0	0	0	0	0	0	0	0	1	1	0	0	0	1	0	0	0	0	0	0	0	0
NZ_CP012228_1_Campylobacter_jejuni_strain_CJ015CC464	0	0	0	1	0	0	0	1	0	1	0	0	0	0	0	0	1	0	0	0	0	0	0	0	1	0	0	0	0	0	0	0	0	0	1	0	0	0	0	0	1	0	0	0	0	0	0	0	0
NZ_CP012229_1_Campylobacter_jejuni_strain_CJ508CC45	0	0	0	1	0	0	0	0	0	1	0	0	0	0	0	0	1	0	0	0	0	0	0	0	0	0	0	0	0	0	0	0	0	0	0	1	0	0	0	0	1	0	0	0	0	0	0	0	0
NZ_CP012230_1_Campylobacter_jejuni_strain_CJ517CC45	0	0	0	1	0	0	0	0	0	1	0	0	0	0	0	0	1	0	0	0	0	0	0	0	0	0	0	0	0	0	0	0	0	0	0	1	1	0	0	0	1	0	0	0	0	0	0	0	0
NZ_CP012232_1_Campylobacter_jejuni_strain_CJ511CC45	0	0	0	1	0	0	0	0	0	0	0	0	0	0	1	0	1	0	0	0	0	0	0	0	0	0	0	0	0	0	0	0	0	0	0	1	1	0	0	0	1	0	0	0	0	0	0	0	0
NZ_CP012233_1_Campylobacter_jejuni_strain_CJ020CC45	0	0	0	1	0	0	0	0	0	1	0	0	0	0	0	0	1	0	0	0	0	0	0	0	0	0	0	0	0	0	0	0	0	0	1	1	1	0	0	0	1	0	0	0	0	0	0	0	0
NZ_CP012234_1_Campylobacter_jejuni_strain_CJ048CCUA	0	0	0	1	0	0	0	0	0	0	0	0	0	0	0	0	1	0	0	0	0	0	0	0	0	0	0	0	0	0	0	0	0	0	1	0	1	0	0	0	1	0	0	0	0	0	0	0	0
NZ_CP012235_1_Campylobacter_jejuni_strain_CJ004CC45	0	0	0	1	0	0	0	0	0	0	0	0	0	0	0	0	1	0	0	0	0	0	0	0	0	0	0	0	0	0	0	0	0	0	1	1	1	0	0	0	1	0	0	0	0	0	0	0	0
NZ_CP012237_1_Campylobacter_jejuni_strain_CJ075CC460	0	0	0	1	0	0	0	1	0	0	0	0	0	0	0	0	1	0	1	0	0	0	0	0	1	0	0	0	0	0	0	0	0	0	1	0	0	0	0	0	1	0	0	0	0	0	0	0	0
NZ_CP012239_1_Campylobacter_jejuni_strain_CJ029CC45	0	0	0	1	0	0	0	0	0	1	0	0	0	0	0	0	1	0	0	0	0	0	0	0	0	0	0	0	0	0	0	0	0	0	0	1	0	0	0	0	1	0	0	0	0	0	0	0	0
NZ_CP012241_1_Campylobacter_jejuni_strain_CJ065CC48	0	0	0	1	0	0	0	1	0	0	0	0	0	0	1	0	1	0	0	0	0	0	0	0	1	0	0	0	0	0	0	0	0	0	1	0	0	0	0	0	1	0	0	0	0	0	0	0	0
NZ_CP012242_1_Campylobacter_jejuni_strain_CJ055CCUA	0	0	0	1	0	0	0	0	0	0	0	0	0	0	1	0	1	0	0	0	0	0	0	0	0	0	0	0	0	0	0	0	0	0	1	0	1	0	0	0	1	0	0	0	0	0	0	0	0
NZ_CP012243_1_Campylobacter_jejuni_strain_CJ512CC45	0	0	0	1	0	0	0	0	0	1	0	0	0	0	0	0	1	0	0	0	0	0	0	0	0	0	0	0	0	0	0	0	0	0	0	0	1	0	0	0	1	0	0	0	0	0	0	0	0
NZ_CP012244_1_Campylobacter_jejuni_strain_CJ509CC45	0	0	0	1	0	0	0	0	0	0	0	0	0	0	0	0	1	0	0	0	0	0	0	0	0	0	0	0	0	0	0	0	0	0	0	0	1	0	0	0	1	0	0	0	0	0	0	0	0
NZ_CP012248_1_Campylobacter_jejuni_strain_CJ514CC45	0	0	0	1	0	0	0	0	0	0	0	0	0	0	0	0	1	0	0	0	0	0	0	0	0	0	0	0	0	0	0	0	0	0	0	1	1	0	0	0	1	0	0	0	0	0	0	0	0
NZ_CP012250_1_Campylobacter_jejuni_strain_CJ516CC45	0	0	0	1	0	0	0	0	0	1	0	0	0	0	0	0	1	0	0	0	0	0	0	0	0	0	0	0	0	0	0	0	0	0	0	1	1	0	0	0	1	0	0	0	0	0	0	0	0
NZ_CP012689_1_Campylobacter_jejuni_subsp_jejuni_strain_RM3197	0	0	0	1	0	0	0	0	0	0	0	0	0	0	0	0	1	0	0	0	0	0	0	0	1	0	0	1	0	0	0	0	0	0	1	0	0	0	0	0	1	0	0	0	0	0	0	0	0
NZ_CP012690_1_Campylobacter_jejuni_subsp_jejuni_strain_RM3196	0	0	0	1	0	0	0	0	0	0	0	0	0	0	0	0	1	0	0	0	0	0	0	0	1	0	0	1	0	0	0	0	0	0	1	0	0	0	0	0	1	0	0	0	0	0	0	0	0
NZ_CP012696_1_Campylobacter_jejuni_strain_RM1285	0	0	0	1	0	0	0	1	0	0	0	0	0	0	1	0	1	0	1	0	0	0	0	0	1	0	0	0	0	0	0	0	0	0	1	0	0	0	0	0	1	0	0	0	0	0	0	0	0
NZ_CP012957_1_Campylobacter_jejuni_strain_CJ001CC354	0	0	0	1	0	0	0	1	0	1	0	0	0	0	0	0	1	0	0	0	1	0	0	0	1	0	0	0	0	0	0	0	0	0	1	0	0	0	0	0	1	0	0	0	0	0	0	0	0
NZ_CP013116_1_Campylobacter_jejuni_strain_T1_21	0	0	0	1	0	0	0	1	0	0	0	0	0	0	0	0	1	0	0	0	0	0	0	0	1	0	1	0	0	0	0	0	0	0	1	0	0	0	0	0	1	0	0	0	0	0	0	0	0
NZ_CP014344_1_Campylobacter_jejuni_strain_RM3194_voucher_USDA_NWG_RM3194_1	0	0	0	1	0	0	0	1	0	1	0	0	0	0	0	0	0	0	1	0	0	0	0	0	1	0	0	0	0	0	0	0	0	0	1	0	0	0	0	0	1	0	0	0	0	0	0	0	0
NZ_CP014742_1_Campylobacter_jejuni_strain_WP2202	0	0	0	1	0	0	0	1	0	0	0	0	0	0	1	0	1	0	1	0	0	0	0	0	1	0	0	0	0	0	0	0	0	0	1	0	0	0	0	0	1	0	0	0	0	0	0	0	0
NZ_CP014744_1_Campylobacter_jejuni_strain_OD267	0	0	0	1	0	0	0	1	0	0	0	0	0	0	1	0	1	0	1	0	0	0	0	0	1	0	0	0	0	0	0	0	0	0	1	0	0	0	0	0	1	0	0	0	0	0	0	0	0
NZ_CP015209_1_Campylobacter_jejuni_subsp_jejuni_strain_RM1285	0	0	0	1	0	0	0	1	0	0	0	0	0	0	0	0	1	0	0	0	0	0	0	0	0	0	0	0	0	0	0	0	0	0	1	0	0	0	0	0	0	0	0	0	0	0	0	0	0
NZ_CP017029_1_Campylobacter_jejuni_subsp_jejuni_strain_14980A	0	0	0	1	0	0	0	1	0	0	0	0	0	0	1	0	1	0	0	0	1	0	0	0	0	0	0	0	0	0	0	0	0	0	1	0	0	0	0	0	1	0	0	0	0	0	0	0	0
NZ_CP017031_1_Campylobacter_jejuni_subsp_jejuni_strain_MTVDSCj07	0	0	0	1	0	0	0	1	0	0	0	0	0	0	1	0	1	0	1	0	0	0	0	0	1	0	0	0	0	0	0	0	0	0	1	0	0	0	0	0	1	0	0	0	0	0	0	0	0
NZ_CP017032_1_Campylobacter_jejuni_subsp_jejuni_strain_MTVDSCj13	0	0	0	1	0	0	0	1	0	1	0	0	0	0	0	0	1	0	1	0	0	0	0	0	1	0	0	0	0	0	0	0	0	0	1	0	0	0	0	0	1	0	0	0	0	0	0	0	0
NZ_CP017033_1_Campylobacter_jejuni_subsp_jejuni_strain_MTVDSCj16	0	0	0	1	0	0	0	1	0	0	0	0	0	0	1	0	1	0	1	0	0	0	0	0	1	0	0	0	0	0	0	0	0	0	1	0	0	0	0	0	1	0	0	0	0	0	0	0	0
NZ_CP017229_1_Campylobacter_jejuni_strain_FORC_046_isolate_Not_reported	0	0	0	1	0	0	0	0	0	0	0	0	0	0	1	0	1	0	0	0	0	0	0	0	1	0	0	0	0	0	0	0	0	0	1	0	0	0	0	0	0	0	0	0	0	0	0	0	0
NZ_CP017456_1_Campylobacter_jejuni_subsp_jejuni_str_RM3420	0	0	0	1	0	0	0	1	0	0	0	0	0	0	0	0	1	0	0	0	0	0	0	0	0	0	0	0	0	0	0	0	0	0	1	0	0	0	0	0	0	0	0	0	0	0	0	0	0
NZ_CP017856_1_Campylobacter_jejuni_strain_ZP3204	0	0	0	1	0	0	0	1	0	1	0	0	0	0	1	0	1	0	0	0	0	0	0	0	0	0	0	0	0	0	0	0	0	0	1	0	1	0	0	0	1	0	0	0	0	0	0	0	0
NZ_CP017859_1_Campylobacter_jejuni_strain_YQ2210	0	0	0	1	0	0	0	1	0	1	0	0	0	0	1	0	1	0	0	0	0	0	0	0	0	0	0	0	0	0	0	0	0	0	1	0	1	0	0	0	1	0	0	0	0	0	0	0	0
NZ_CP017860_1_Campylobacter_jejuni_strain_TS1218	0	0	0	1	0	0	0	1	0	0	0	0	0	0	1	0	1	0	0	0	0	0	0	0	1	0	0	0	0	0	0	0	0	0	1	0	1	0	0	0	1	0	0	0	0	0	0	0	0
NZ_CP017862_1_Campylobacter_jejuni_strain_FJ3124	0	0	0	1	0	0	0	1	1	1	0	0	0	0	1	0	1	0	1	0	0	0	0	0	1	0	0	0	0	0	0	0	0	0	1	0	0	0	0	0	1	0	0	0	0	1	0	0	0
NZ_CP017863_1_Campylobacter_jejuni_strain_IF1100	0	0	0	1	0	0	0	1	0	0	0	0	0	0	1	0	1	0	0	0	0	0	0	0	1	0	0	0	0	0	0	0	0	0	1	0	0	0	0	0	1	0	0	0	0	0	0	0	0
NZ_CP019838_1_Campylobacter_jejuni_subsp_jejuni_strain_ATCC_33560	0	0	0	1	0	0	0	1	0	0	0	0	0	0	1	0	1	0	0	0	0	0	0	0	0	0	0	0	0	0	0	0	0	0	0	0	0	0	0	0	1	0	0	0	0	0	0	0	0
NZ_CP019965_1_Campylobacter_jejuni_strain_NCTC12662	0	0	0	1	0	0	0	0	0	0	0	0	0	0	1	0	1	0	0	0	0	0	0	0	0	0	0	0	0	0	0	0	0	0	1	0	0	0	0	0	1	0	0	0	0	0	0	0	0
NZ_CP020045_1_Campylobacter_jejuni_subsp_jejuni_strain_ATCC_35925	0	0	0	1	0	0	0	0	0	0	0	0	0	0	1	0	1	0	0	0	0	0	0	0	0	0	0	0	0	0	0	0	0	0	1	0	0	0	0	0	1	0	0	0	0	0	0	0	0
NZ_CP020776_1_Campylobacter_jejuni_strain_YH002	0	0	0	1	0	0	0	1	0	0	0	0	0	0	1	0	1	0	1	0	0	0	0	0	1	0	0	0	0	0	0	0	0	0	1	0	0	0	0	0	1	0	0	0	0	0	0	0	0
NZ_CP022076_1_Campylobacter_jejuni_strain_FDAARGOS_262	0	0	0	1	0	0	0	1	0	0	0	0	0	0	1	0	1	0	0	0	0	0	0	0	0	0	0	0	0	0	0	0	0	0	0	0	0	0	0	0	1	0	0	0	0	0	0	0	0
NZ_CP022077_1_Campylobacter_jejuni_strain_FDAARGOS_263	0	0	0	1	0	0	0	1	0	0	0	0	0	0	1	0	1	0	1	0	0	0	0	0	1	0	0	0	0	0	0	0	0	0	1	0	0	0	0	0	1	0	0	0	0	0	0	0	0
NZ_CP022079_1_Campylobacter_jejuni_strain_FDAARGOS_265	0	0	0	1	0	0	0	1	0	0	0	0	0	0	0	0	1	0	1	0	0	0	0	0	1	0	0	0	0	0	0	0	0	0	1	0	0	0	0	0	1	0	0	0	0	0	0	0	0
NZ_CP022080_1_Campylobacter_jejuni_strain_FDAARGOS_266	0	0	0	1	0	0	0	0	0	0	0	0	0	0	1	0	1	0	0	0	0	0	0	0	0	0	0	0	0	0	0	0	0	0	1	1	1	0	0	0	1	0	0	0	0	0	0	0	0
NZ_CP022439_1_Campylobacter_jejuni_strain_11168H_lacY	0	0	0	1	0	0	0	1	0	0	0	0	0	0	1	0	1	0	1	0	0	0	0	0	1	0	0	0	0	0	0	0	0	1	0	0	0	0	0	0	1	0	0	0	0	0	0	0	0
NZ_CP022440_1_Campylobacter_jejuni_strain_81_176_G1_B0	0	0	0	1	0	0	0	1	0	0	0	0	0	0	1	0	1	0	0	0	0	0	0	0	0	0	0	0	0	0	0	0	0	0	0	0	0	0	0	0	0	0	0	0	0	0	0	0	0
NZ_CP022470_1_Campylobacter_jejuni_strain_jejuni	0	0	0	1	0	0	0	0	0	0	0	0	0	0	0	0	1	0	0	0	0	0	0	0	0	0	0	0	0	0	0	0	0	0	1	1	1	0	0	0	1	0	0	0	0	0	0	0	0
NZ_CP023543_1_Campylobacter_jejuni_strain_CFSAN032806	1	0	1	1	0	0	0	1	0	0	0	0	0	0	1	0	1	0	1	0	0	0	0	1	1	0	1	0	0	0	0	0	0	0	1	0	0	0	0	0	1	0	0	0	0	0	0	0	0
NZ_CP023866_1_Campylobacter_jejuni_strain_FDAARGOS_421	0	0	0	1	0	0	0	1	0	1	0	0	0	0	0	0	1	0	0	0	1	0	0	0	1	0	0	0	0	0	0	0	0	0	0	0	0	0	0	0	0	0	0	0	0	0	0	0	0
NZ_CP023867_1_Campylobacter_jejuni_strain_FDAARGOS_422	0	0	0	1	0	0	0	1	0	0	0	0	0	0	1	0	1	0	1	0	0	0	0	0	1	0	0	0	0	0	0	0	0	0	1	0	0	0	0	0	1	0	0	0	0	0	0	0	0
NZ_CP028185_1_Campylobacter_jejuni_strain_CFSAN054107	0	1	1	1	0	0	0	1	0	1	0	0	0	0	1	0	1	0	0	0	0	0	0	1	1	0	1	0	0	0	0	0	0	0	1	0	1	0	0	0	1	0	0	0	0	0	0	0	0
NZ_CP028372_1_Campylobacter_jejuni_subsp_jejuni_strain_huA17	0	0	0	1	0	0	0	1	0	0	0	0	0	0	0	0	1	0	0	0	0	0	0	0	1	0	0	0	0	0	0	0	0	0	0	0	0	0	0	0	1	0	0	0	0	0	0	0	0
NZ_CP028909_1_Campylobacter_jejuni_strain_12567	0	0	0	1	0	0	0	1	0	0	0	0	0	0	1	0	1	0	1	0	0	0	0	0	1	0	0	0	0	0	0	0	0	0	1	0	0	0	0	0	1	0	0	0	0	0	0	0	0
NZ_CP028910_1_Campylobacter_jejuni_strain_NCTC_12660	0	0	0	1	0	0	0	1	0	0	0	0	0	0	1	0	1	0	1	0	0	0	0	0	1	0	0	0	0	0	0	0	0	0	1	0	0	0	0	0	1	0	0	0	0	0	0	0	0
NZ_CP028911_1_Campylobacter_jejuni_strain_NCTC_12661	0	0	0	1	0	0	0	1	0	0	0	0	0	0	1	0	1	0	0	0	0	0	0	0	0	0	0	0	0	0	0	0	0	0	1	0	0	0	0	0	1	0	0	0	0	0	0	0	0
NZ_CP028912_1_Campylobacter_jejuni_strain_NCTC_12664	0	0	0	1	0	0	0	1	0	0	0	0	0	0	1	0	1	0	1	0	0	0	0	0	1	0	0	0	0	0	0	0	0	0	1	0	0	0	0	0	1	0	0	0	0	0	0	0	0
NZ_CP028933_1_Campylobacter_jejuni_strain_FORC_083	0	0	0	1	0	0	0	1	0	0	0	0	0	0	1	0	1	0	0	0	0	0	0	0	1	0	0	0	0	0	0	0	0	0	1	0	0	0	0	0	1	0	0	0	0	0	0	0	0
NZ_CP029053_1_Campylobacter_jejuni_strain_c021	0	1	0	1	0	0	0	1	0	1	0	0	0	0	1	0	1	0	0	1	0	0	0	0	1	0	0	0	0	0	0	0	0	0	0	0	0	0	0	0	1	0	0	0	0	0	0	0	0
NZ_CP029054_1_Campylobacter_jejuni_strain_FORC_084	0	0	0	1	0	0	0	1	0	0	0	0	0	0	1	0	1	0	1	0	0	0	0	0	1	0	0	0	0	0	0	0	0	0	1	0	0	0	0	0	1	0	0	0	0	0	0	0	0
NZ_CP030866_1_Campylobacter_jejuni_strain_CS17	0	0	0	1	0	0	0	1	0	0	0	0	0	0	0	0	1	0	1	0	0	0	0	0	1	0	0	0	0	0	0	0	0	0	1	0	0	0	0	0	1	0	0	0	0	0	0	0	0
NZ_CP030888_1_Campylobacter_jejuni_strain_CS19	0	0	0	1	0	0	0	1	0	0	0	0	0	0	1	0	1	0	0	0	0	0	0	0	1	0	0	0	0	0	0	0	0	0	0	1	1	0	0	0	1	0	0	0	0	0	0	0	0
NZ_CP032316_1_Campylobacter_jejuni_subsp_jejuni_strain_HPC5	0	0	0	1	0	0	0	1	0	1	0	0	0	0	0	0	0	0	0	0	0	0	0	0	0	0	0	0	0	0	0	0	0	0	1	1	0	0	0	0	1	0	0	0	0	0	0	0	0
NZ_CP032522_1_Campylobacter_jejuni_strain_BC	0	1	0	1	0	0	0	1	0	0	0	0	0	0	1	0	1	0	0	0	0	0	0	1	1	0	0	0	0	0	0	0	0	0	1	0	0	0	0	0	1	0	0	0	0	0	0	0	0
NZ_CP034393_1_Campylobacter_jejuni_subsp_jejuni_strain_CLB104	0	0	0	1	0	0	0	1	0	1	0	0	0	0	0	0	1	0	0	0	1	0	0	0	1	0	0	0	0	0	0	0	0	0	1	0	0	0	0	0	1	0	0	0	0	0	0	0	0
NZ_CP035891_1_Campylobacter_jejuni_strain_15AR1555	0	0	0	1	0	0	0	1	0	0	0	0	0	0	1	0	1	0	0	0	1	0	0	0	1	0	0	0	0	0	0	0	0	0	1	0	0	0	0	0	1	0	0	0	0	0	0	0	0
NZ_CP035892_1_Campylobacter_jejuni_strain_15AR0984	0	0	0	0	0	0	0	1	0	0	0	0	0	0	1	0	1	0	0	0	1	0	0	0	1	0	0	0	0	0	0	0	0	0	1	0	0	0	0	0	1	0	0	0	0	0	0	0	0
NZ_CP035894_1_Campylobacter_jejuni_strain_15AR0919	0	0	0	1	0	0	0	1	0	0	0	0	0	0	1	0	1	0	0	0	1	0	0	0	1	0	0	0	0	0	0	0	0	0	1	0	0	0	0	0	1	0	0	0	0	0	0	0	0
NZ_CP035895_1_Campylobacter_jejuni_strain_15AR0917	0	0	0	1	0	0	0	1	0	0	0	0	0	0	1	0	1	0	0	0	1	0	0	0	1	0	0	0	0	0	0	0	0	0	1	0	0	0	0	0	1	0	0	0	0	0	0	0	0
NZ_CP038862_1_Campylobacter_jejuni_strain_SCJK2	0	0	0	1	0	0	0	1	0	0	0	0	0	0	1	0	1	0	0	0	0	0	0	0	1	0	0	0	0	0	0	0	0	0	1	0	0	0	0	0	1	0	0	0	0	0	0	0	0
NZ_CP040015_1_Campylobacter_jejuni_subsp_jejuni_strain_LDG17f	0	0	0	1	0	0	0	1	0	0	0	0	0	0	0	0	1	0	0	0	0	0	0	0	1	0	0	0	0	0	0	0	0	0	1	0	0	0	0	0	1	0	0	0	0	0	0	0	0
NZ_CP040016_1_Campylobacter_jejuni_subsp_jejuni_strain_9090	0	0	0	1	0	0	0	1	0	0	0	0	0	0	1	0	1	0	1	0	0	0	0	0	1	0	0	0	0	0	0	0	0	0	1	0	0	0	0	0	1	0	0	0	0	0	0	0	0
NZ_CP041584_1_Campylobacter_jejuni_strain_YH003	0	0	0	1	0	0	0	1	0	0	0	0	0	0	1	0	1	0	0	0	0	0	0	0	1	0	0	0	0	0	0	0	0	0	1	0	0	0	0	0	1	0	0	0	0	0	0	0	0
NZ_CP043763_1_Campylobacter_jejuni_strain_BfR_CA_14430	0	0	0	1	0	0	0	1	0	0	0	0	0	0	0	0	1	0	1	0	0	0	0	0	1	0	0	0	0	0	0	0	0	0	1	0	0	0	0	0	1	0	0	0	0	0	0	0	0
NZ_CP044162_1_Campylobacter_jejuni_strain_AR_0419	0	0	0	1	0	0	0	1	0	0	0	0	0	0	1	0	1	0	0	0	1	0	0	0	1	0	0	0	0	0	0	0	0	0	1	0	0	0	0	0	1	0	0	0	0	0	0	0	0
NZ_CP044167_1_Campylobacter_jejuni_strain_AR_0415	0	0	0	1	0	0	0	1	0	0	0	0	0	0	0	0	1	0	0	0	0	0	0	0	1	0	0	0	0	0	0	0	0	0	1	1	1	0	0	0	1	0	0	0	0	0	0	0	0
NZ_CP044169_1_Campylobacter_jejuni_strain_AR_0414	0	0	0	1	0	0	0	1	0	0	0	0	0	0	1	0	1	0	0	0	0	0	0	0	0	0	0	0	0	0	0	0	0	0	1	0	0	0	0	0	1	0	0	0	0	0	0	0	0
NZ_CP044171_1_Campylobacter_jejuni_strain_AR_0413	0	1	0	1	0	0	0	0	0	0	0	0	0	0	0	0	1	0	0	0	0	0	0	1	1	0	0	0	0	0	0	0	0	0	1	0	1	0	0	0	1	0	0	0	0	0	0	0	1
NZ_CP045048_1_Campylobacter_jejuni_subsp_jejuni_strain_NADC_20827	0	0	0	1	0	0	0	1	0	0	0	0	0	0	0	0	1	0	0	0	0	0	0	0	1	0	0	0	0	0	0	0	0	0	1	0	1	0	0	0	1	0	0	0	0	0	0	0	0
NZ_CP045789_1_Campylobacter_jejuni_strain_CFSAN032806	1	0	1	1	0	0	0	1	0	0	0	0	0	0	1	0	1	0	1	0	0	0	0	1	1	0	1	0	0	0	0	0	0	0	1	0	0	0	0	0	1	0	0	0	0	0	0	0	0
NZ_CP048756_1_Campylobacter_jejuni_strain_ZS006	0	0	0	1	0	0	0	1	0	1	0	0	0	0	0	0	1	0	0	0	0	0	0	1	1	0	1	0	0	0	0	0	0	0	1	0	0	0	0	0	1	0	0	0	0	0	0	0	0
NZ_CP048760_1_Campylobacter_jejuni_strain_ZS005	0	0	0	1	0	0	0	1	0	0	0	0	0	0	0	0	1	0	0	0	0	0	0	0	1	0	0	0	0	0	0	0	0	0	1	0	0	0	0	0	1	0	0	0	0	0	0	0	0
NZ_CP048761_1_Campylobacter_jejuni_strain_ZS004	0	0	0	1	0	0	0	1	0	0	0	0	0	0	1	0	1	0	0	0	0	0	0	0	1	0	0	0	0	0	0	0	0	0	1	0	0	0	0	0	1	0	0	0	0	0	0	0	0
NZ_CP048763_1_Campylobacter_jejuni_strain_ZH006	0	0	0	1	0	0	0	1	0	1	0	0	0	0	0	0	1	0	0	0	0	0	0	1	1	0	0	0	0	0	0	0	0	0	1	0	0	0	0	0	1	0	0	0	0	0	0	0	0
NZ_CP048764_1_Campylobacter_jejuni_strain_ZH003	0	0	0	1	0	0	0	1	0	1	0	0	0	0	0	0	1	0	0	0	0	0	0	1	1	0	0	0	0	0	0	0	0	0	1	0	0	0	0	0	1	0	0	0	0	0	0	0	0
NZ_CP048765_1_Campylobacter_jejuni_strain_ZJB023	0	0	0	1	0	0	0	1	0	0	0	0	0	0	1	0	1	0	0	0	0	0	0	0	0	0	0	0	0	0	0	0	0	0	1	0	0	0	0	0	0	0	0	0	0	0	0	0	0
NZ_CP048767_1_Campylobacter_jejuni_strain_ZJB021	0	0	0	1	0	0	0	1	0	0	0	0	0	0	1	0	1	0	0	0	0	0	0	0	0	0	0	0	0	0	0	0	0	0	1	0	0	0	0	0	0	0	0	0	0	0	0	0	0
NZ_CP048769_1_Campylobacter_jejuni_strain_ZJB020	0	0	0	1	0	0	0	1	0	0	0	0	0	0	1	0	1	0	0	0	0	0	0	0	0	0	0	0	0	0	0	0	0	0	1	0	0	0	0	0	0	0	0	0	0	0	0	0	0
NZ_CP048771_1_Campylobacter_jejuni_strain_ZS007	0	1	0	1	0	0	0	1	0	0	0	0	0	0	1	0	1	0	0	0	0	0	0	1	1	0	0	0	0	0	0	0	0	0	1	0	0	0	0	0	0	0	0	0	0	0	0	0	1
NZ_CP053659_1_Campylobacter_jejuni_strain_2016_IZSVE_19_111250	0	0	0	1	0	0	0	1	0	0	0	0	0	0	1	0	1	0	1	0	0	0	0	0	1	0	0	0	0	0	0	0	0	0	1	0	0	0	0	0	1	0	0	0	0	0	0	0	0
NZ_CP054847_1_Campylobacter_jejuni_strain_BfR_CA_14138	0	0	0	1	0	0	0	1	0	0	0	0	0	0	1	0	1	0	1	0	0	0	0	0	0	0	0	0	0	0	0	0	0	0	1	0	0	0	0	0	1	0	0	0	0	0	0	0	0
NZ_CP054848_1_Campylobacter_jejuni_strain_BfR_CA_12970	0	0	0	1	0	0	0	1	0	0	0	0	0	0	0	0	1	0	0	0	0	0	0	0	0	0	0	0	0	0	0	0	0	0	1	0	0	0	0	0	1	0	0	0	0	0	0	0	0
NZ_CP058293_1_Campylobacter_jejuni_strain_D33a	0	0	0	1	0	0	0	1	0	0	0	0	0	0	1	0	1	0	0	0	0	0	0	0	0	0	0	0	0	0	0	0	0	0	0	0	0	0	0	0	0	0	0	0	0	0	0	0	0
NZ_CP058295_1_Campylobacter_jejuni_strain_A14a	0	0	0	1	0	0	0	1	0	0	0	0	0	0	1	0	1	0	0	0	0	0	0	0	1	0	0	0	0	0	0	0	0	0	1	0	1	0	0	0	1	0	0	0	0	0	0	0	0
NZ_CP058299_1_Campylobacter_jejuni_strain_A9a	0	0	0	1	0	0	0	1	0	1	0	0	0	0	0	0	0	0	1	0	0	0	0	0	1	0	0	0	0	0	0	0	0	0	1	0	0	0	0	0	1	0	0	0	0	0	0	0	0
NZ_CP059157_1_Campylobacter_jejuni_subsp_jejuni_strain_OBT12377	0	0	0	1	0	0	0	0	0	0	0	0	0	0	0	0	1	0	0	0	0	0	0	0	1	0	0	1	0	0	0	0	0	0	1	0	0	0	0	0	1	0	0	0	0	0	0	0	0
NZ_CP059158_1_Campylobacter_jejuni_subsp_jejuni_strain_OBT12386	0	0	0	1	0	0	0	0	0	0	0	0	0	0	0	0	1	0	0	0	0	0	0	0	1	0	0	1	0	0	0	0	0	0	1	0	0	0	0	0	1	0	0	0	0	0	0	0	0
NZ_CP059159_1_Campylobacter_jejuni_subsp_jejuni_strain_OBT12393	0	0	0	1	0	0	0	0	0	0	0	0	0	0	0	0	1	0	0	0	0	0	0	0	1	0	0	1	0	0	0	0	0	0	1	0	0	0	0	0	1	0	0	0	0	0	0	0	0
[truncated: 200 more rows]
[truncated: 5,000 more columns]

## Sheet: Table_S5_1
Cluster-level country statistics for both species (see 'Species' column). 'Country-specific (≥90% dominant country)' is a descriptive effect-size classification. Statistical evidence is reported separately (χ² vs the species-wide country mix with BH-FDR). The CS_and_FDR column flags clusters meeting BOTH criteria (country-specific AND FDR-significant). DF gives the chi-square degrees of freedom (…
[truncated: 47 more rows]

[truncated: 4 more sheets: Table_S5_2, Table_S5_3, Table_S5_4, Table_S6]
